# Supplementary material for: TMEM11 regulates cardiomyocyte proliferation and cardiac repair via METTL1-mediated m7G methylation of ATF5 mRNA
Source: Cell Death Differ. 2023 Jun 7;30(7):1786–98. doi: 10.1038/s41418-023-01179-0 (PMC10307882; doi:10.1038/s41418-023-01179-0)
Supplement: Supplementary file 11 — Supplementary Table 1 [file 41418_2023_1179_MOESM11_ESM.xlsx]

## Sheet: Supplementary Table 1
Accession	Gene Name	TMEM11 (# PSM)
A0A3B2WAQ3	Tcp11	3
Q9Z120	Fabp4	6
Q91V77	S100a1	1
Q8R1I1	Uqcr10	2
Q1JUQ7	Fkbp1a	1
A0A140LIU3	Cox6b1	1
Q3V453	Ywhae	2
F8WHP8	Atp5j2	2
A0A0U1RP59	Isg20	1
Q9Z120	Mettl1	1
B0V2N8	Anxa2	3
B1ASE2	Atp5h	2
P12787	Cox5a	1
D6RHS6	Pebp1	2
P61205	Arf3	1
A0A338P7E5	Ube2l3	1
P63101	Ywhaz	2
P17742	Ppia	2
Q5SX49	Pfn1	2
P19783	Cox4i1	2
P52480	Pkm	6
F6MB77	V1re1	1
Q9D0S9	Hint2	1
P56375	Acyp2	1
P09528	Fth1	1
Q8K0L1	Aldh6a1	2
Q921R2	Rps13	1
Q8VGH2	Olfr211	1
Q683Y7	IGHV	1
P08207	S100a10	1
P47857	Pfkm	6
P48036	Anxa5	2
D3Z7N2	Eef1d	1
H7BX88	Crat	3
P60867	Rps20	1
Q3UN84	Hspb6	1
Q5RKP3	Rpl13	2
Q91YK6	Rpl23a	1
