# Supplementary material for: TMEM11 regulates cardiomyocyte proliferation and cardiac repair via METTL1-mediated m7G methylation of ATF5 mRNA
Source: Cell Death Differ. 2023 Jun 7;30(7):1786–98. doi: 10.1038/s41418-023-01179-0 (PMC10307882; doi:10.1038/s41418-023-01179-0)
Supplement: Supplementary file 12 — Supplementary Table 2 [file 41418_2023_1179_MOESM12_ESM.xlsx]

## Sheet: up.TMEM11Tg_vs_WT
			Supplementary Table 2. List of differentially methylated RNA sites in TMEM11 Tg mice heart compared to WT heart.
bed format information of differentially methylated RNA sites				differentially methylated RNA			comparison information
chrom	txStart	txEnd	PeakID	Peak_length	transcript_id	GeneName	Foldchange	P_value	FDR	Regulation
chr7	67251656	67251844	diffreps_peak_1143844	188	NM_001033713	Mef2a	39.1818	7.33857e-13	5.01787e-10	up
chr7	35119292	35120060	diffreps_peak_1127317	768	NM_007678	Cebpa	531	0	0	up
chr19	47135348	47135840	diffreps_peak_667604	492	NM_133746	Calhm2	261	1.92946e-09	3.04926e-07	up
chr4	139363656	139363779	diffreps_peak_932015	123	NM_146157	Emc1	12.6049	0	0	up
chr11	120578781	120579200	diffreps_peak_242505	419	NM_133796	Arhgdia	5.21488	6.99659e-10	1.43841e-07	up
chr1	90843821	90843971	diffreps_peak_47105	150	NM_001243008	Col6a3	301	1.12635e-10	3.06728e-08	up
chr12	112654081	112654460	diffreps_peak_300801	379	NM_009652	Akt1	2.69374	3.64361e-09	5.66025e-07	up
chr14	20661201	20662140	diffreps_peak_378428	939	NM_175132	Synpo2l	3.37002	0	0	up
chr1	93034545	93034572	diffreps_peak_48355	27	NM_001294149	Kif1a	341	6.62959e-12	2.99554e-09	up
chr14	51588701	51588968	diffreps_peak_395876	267	ENSMUST00000178962	Gm17174	331	1.34506e-11	5.57668e-09	up
chr7	130392601	130393160	diffreps_peak_1178925	559	NM_013799	Ate1	11.6452	9.63911e-09	1.133e-06	up
chr10	80808581	80809039	diffreps_peak_145795	458	NM_028001	Jsrp1	301	1.12635e-10	3.06728e-08	up
chr9	21839352	21839480	diffreps_peak_1266688	128	NM_177030	Dock6	3.87958	3.74458e-09	5.74046e-07	up
chr8	107554432	107554573	diffreps_peak_1243976	141	NM_025830	Wwp2	11.9677	5.12593e-09	7.37402e-07	up
chr7	120940301	120940825	diffreps_peak_1173542	524	NM_025298	Polr3e	241	8.01666e-09	9.50076e-07	up
chr19	10880179	10880370	diffreps_peak_646563	191	ENSMUST00000133303	Tmem109	291	2.28951e-10	5.74177e-08	up
chr15	84303834	84303903	diffreps_peak_477341	69	NM_133167	Parvb	241	8.01666e-09	9.50076e-07	up
chr7	4923207	4923329	diffreps_peak_1108081	122	uc009eyz.2	Nat14	251	3.9315e-09	5.74046e-07	up
chr11	98230983	98231085	diffreps_peak_228255	102	NM_026952	Cdk12	241	8.01666e-09	9.50076e-07	up
chr11	61488441	61488900	diffreps_peak_205492	459	ENSMUST00000064783	Mfap4	12.9355	7.64188e-10	1.56713e-07	up
chr19	6413864	6414041	diffreps_peak_643456	177	NM_011242	Rasgrp2	261	1.92946e-09	3.04926e-07	up
chr17	78374055	78374840	diffreps_peak_583337	785	NM_015800	Crim1	8.83784	0	0	up
chr17	87975061	87975405	diffreps_peak_589214	344	NM_010830	Msh6	7.03306	3.66374e-15	4.79129e-12	up
chr10	110946166	110946324	diffreps_peak_161783	158	NM_172554	Zdhhc17	241	8.01666e-09	9.50076e-07	up
chr15	8082461	8082582	diffreps_peak_437367	121	NM_001081402	Wdr70	7.15385	4.70901e-12	2.44207e-09	up
chr14	26925416	26925506	diffreps_peak_382251	90	NM_145221	Appl1	4.52025	0	0	up
chr13	43196381	43197360	diffreps_peak_326525	979	NM_001033399	Gfod1	10.2683	1.45842e-09	2.74387e-07	up
chr5	135216881	135217080	diffreps_peak_1017316	199	NM_011714	Baz1b	23.8571	1.12577e-13	9.43629e-11	up
chr10	79819040	79819220	diffreps_peak_144756	180	NM_023128	Palm	241	8.01666e-09	9.50076e-07	up
chr7	6711181	6711640	diffreps_peak_1109084	459	NM_008817	Peg3	15.7619	8.36641e-09	9.87431e-07	up
chr8	70439432	70439579	diffreps_peak_1222774	147	ENSMUST00000076615	Crtc1	7.33663	1.13132e-13	9.47726e-11	up
chr2	31689421	31689942	diffreps_peak_692365	521	NM_001112703	Abl1	301	1.12635e-10	3.06728e-08	up
chr13	99429901	99430780	diffreps_peak_356120	879	NM_008634	Map1b	4.82979	4.88962e-10	1.01695e-07	up
chr11	51857310	51857653	diffreps_peak_199517	343	ENSMUST00000020655	Phf15	9.19672	9.04066e-12	4.05738e-09	up
chr11	50265961	50267010	diffreps_peak_198532	1049	NM_175334	Maml1	291	2.28951e-10	5.74177e-08	up
chr4	135176081	135177180	diffreps_peak_929153	1099	NM_019732	Runx3	261	1.92946e-09	3.04926e-07	up
chr2	32680280	32680335	diffreps_peak_693219	55	NM_007932	Eng	251	3.9315e-09	5.74046e-07	up
chr14	54992301	54992383	diffreps_peak_398071	82	NM_080728	Myh7	4.32769	0	0	up
chr14	4716534	4717020	diffreps_peak_369125	486	ENSMUST00000171305	Gm7876	341	6.62959e-12	2.99554e-09	up
chr16	91036467	91036640	diffreps_peak_535477	173	NM_026110	Paxbp1	2.41227	7.9508e-11	2.55788e-08	up
chr4	156204041	156204760	diffreps_peak_943257	719	ENSMUST00000105140	AW011738	18.1429	3.16418e-10	7.85059e-08	up
chr6	124742543	124743105	diffreps_peak_1093214	562	NM_007881	Atn1	4.61257	3.75566e-12	1.95726e-09	up
chr14	29970025	29970116	diffreps_peak_383751	91	NM_019979	Selk	2.30435	9.72991e-09	1.14297e-06	up
chr2	166116871	166117111	diffreps_peak_765820	240	NM_028072	Sulf2	6.91549	2.6381e-09	4.12875e-07	up
chr14	54979401	54979562	diffreps_peak_398045	161	NM_080728	Myh7	3.62914	0	0	up
chr2	167608301	167608700	diffreps_peak_766797	399	NM_023230	Ube2v1	5.60733	2.22045e-16	3.74769e-13	up
chr3	153411721	153411871	diffreps_peak_855005	150	NM_011372	St6galnac3	261	1.92946e-09	3.04926e-07	up
chr8	91123721	91124340	diffreps_peak_1235235	619	NM_010241	Aktip	321	2.73015e-11	9.63717e-09	up
chr11	115393345	115394600	diffreps_peak_238876	1255	NM_001080929	Cdr2l	7.13861	3.57159e-13	2.73423e-10	up
chr16	97437901	97438280	diffreps_peak_538775	379	NM_019517	Bace2	341	6.62959e-12	2.99554e-09	up
chr8	3169708	3169720	diffreps_peak_1186740	12	NM_010568	Insr	12.1765	3.71925e-14	3.71075e-11	up
chr3	85887126	85887180	diffreps_peak_816539	54	NM_177130	Glt28d2	281	4.65637e-10	9.69357e-08	up
chr2	34684181	34684395	diffreps_peak_694328	214	NM_025709	Gapvd1	321	2.73015e-11	9.63717e-09	up
chr12	30084661	30084778	diffreps_peak_257418	117	NM_009417	Tpo	261	1.92946e-09	3.04926e-07	up
chr13	45566901	45567460	diffreps_peak_327833	559	NM_009124	Atxn1	511	0	0	up
chr8	20062741	20063170	diffreps_peak_1195561	429	NM_001270553	Gm21119	19.5714	4.38738e-11	1.52294e-08	up
chr2	132297224	132297364	diffreps_peak_747260	140	NM_138651	Cds2	11.6452	9.63911e-09	1.133e-06	up
chr17	29327837	29328580	diffreps_peak_554746	743	uc008bsq.1	Pi16	5.0458	4.53546e-10	9.69357e-08	up
chr1	57774201	57774563	diffreps_peak_28195	362	ENSMUST00000172287	Spats2l	341	6.62959e-12	2.99554e-09	up
chr14	34373255	34373383	diffreps_peak_386475	128	NM_011430	Sncg	241	8.01666e-09	9.50076e-07	up
chr9	32261001	32261540	diffreps_peak_1271787	539	NM_177379	Arhgap32	28.2727	2.60138e-09	4.07351e-07	up
chr2	181387761	181388160	diffreps_peak_774451	399	ENSMUST00000029106	Zbtb46	241	8.01666e-09	9.50076e-07	up
chr3	7577173	7577254	diffreps_peak_776984	81	NM_008371	Il7	281	4.65637e-10	9.69357e-08	up
chr19	3936268	3936746	diffreps_peak_641056	478	uc008fxr.2	Unc93b1	14.2258	5.93345e-11	1.92382e-08	up
chr1	134955821	134955942	diffreps_peak_69311	121	ENSMUST00000112163	Ppp1r12b	3.28426	0	0	up
chr5	121545164	121545800	diffreps_peak_1009300	636	NM_010765	Mapkapk5	4.30961	2.55351e-15	3.49118e-12	up
chr7	126674267	126674451	diffreps_peak_1176547	184	ENSMUST00000155419	Sult1a1	18.1429	3.16418e-10	7.85059e-08	up
chr11	32422561	32422840	diffreps_peak_189489	279	NM_177364	Sh3pxd2b	301	1.12635e-10	3.06728e-08	up
chr12	85631644	85631749	diffreps_peak_287045	105	NM_030887	Jdp2	8.03297	4.50751e-14	4.47533e-11	up
chr11	102312221	102313180	diffreps_peak_231142	959	uc007lri.1	Ubtf	7.19718	8.32421e-10	1.70131e-07	up
chr2	119412401	119412627	diffreps_peak_739309	226	NM_026574	Ino80	261	1.92946e-09	3.04926e-07	up
chr13	30864830	30864947	diffreps_peak_320142	117	NM_025588	Exoc2	241	8.01666e-09	9.50076e-07	up
chr9	45394982	45396159	diffreps_peak_1279193	1177	NM_022004	Fxyd6	3.18914	1.11022e-16	1.984e-13	up
chr13	3584499	3585220	diffreps_peak_304742	721	NM_134063	Fam208b	11.6452	9.63911e-09	1.133e-06	up
chr7	101828760	101828849	diffreps_peak_1162296	89	NM_010567	Inppl1	311	5.54403e-11	1.80226e-08	up
chr17	87255601	87255800	diffreps_peak_588883	199	NM_139295	Mcfd2	3.92818	6.24488e-09	8.95244e-07	up
chr19	10842543	10843180	diffreps_peak_646519	637	NM_023044	Slc15a3	2.13291	0	0	up
chr6	54943481	54944760	diffreps_peak_1055452	1279	NM_172729	Nod1	561	0	0	up
chr17	34817093	34817288	diffreps_peak_558624	195	NM_011413	C4a	311	5.54403e-11	1.80226e-08	up
chr5	124127176	124127347	diffreps_peak_1011442	171	NM_011256	Pitpnm2	251	3.9315e-09	5.74046e-07	up
chr6	15770681	15771580	diffreps_peak_1033989	899	uc009azb.2	Mdfic	271	9.47559e-10	1.82331e-07	up
chr11	116595575	116595793	diffreps_peak_239863	218	NM_009591	Aanat	241	8.01666e-09	9.50076e-07	up
chr11	116649861	116650015	diffreps_peak_239908	154	NM_030206	Cygb	5.96454	9.4702e-14	8.093e-11	up
chr5	122131920	122132003	diffreps_peak_1009804	83	ENSMUST00000128101	Ccdc63	261	1.92946e-09	3.04926e-07	up
chr2	24401220	24401333	diffreps_peak_687441	113	NM_177611	Psd4	281	4.65637e-10	9.69357e-08	up
chr10	72657301	72657388	diffreps_peak_140729	87	NM_025635	Zwint	35.5455	1.12412e-11	4.98547e-09	up
chr11	59779661	59780680	diffreps_peak_204221	1019	NM_012027	Mprip	281	4.65637e-10	9.69357e-08	up
chr11	121421372	121421603	diffreps_peak_243196	231	NM_181420	Fn3krp	12.9355	7.64188e-10	1.56713e-07	up
chr6	90369821	90370280	diffreps_peak_1073800	459	NM_030260	Zxdc	281	4.65637e-10	9.69357e-08	up
chr11	69352546	69352724	diffreps_peak_210046	178	NM_146019	Chd3	4.83085	1.10467e-13	9.31137e-11	up
chr7	80768441	80768465	diffreps_peak_1150776	24	NM_016721	Iqgap1	261	1.92946e-09	3.04926e-07	up
chr5	139800681	139802653	diffreps_peak_1020278	1972	ENSMUST00000018287	Mafk	2.21011	0	0	up
chr17	7827017	7827200	diffreps_peak_542136	183	uc008aip.1	Fndc1	19.5714	4.38738e-11	1.52294e-08	up
chr2	121158281	121159360	diffreps_peak_740711	1079	NM_001290819	Zscan29	16.7143	2.26424e-09	3.56276e-07	up
chr11	65222031	65222107	diffreps_peak_207599	76	NM_145136	Myocd	461	1.33227e-15	1.85251e-12	up
chr11	112784671	112785680	diffreps_peak_237685	1009	NM_011448	Sox9	11.2439	1.21683e-10	3.3014e-08	up
chr8	110738441	110739320	diffreps_peak_1245615	879	NM_198625	Mtss1l	5.1989	5.57332e-14	5.28561e-11	up
chr9	59672301	59672820	diffreps_peak_1287275	519	uc009pyg.2	Pkm	281	4.65637e-10	9.69357e-08	up
chr5	120533601	120534024	diffreps_peak_1008498	423	NM_133221	Slc8b1	241	8.01666e-09	9.50076e-07	up
chr14	54974641	54974766	diffreps_peak_398036	125	NM_080728	Myh7	28.2689	0	0	up
chr18	35806021	35806540	diffreps_peak_610994	519	NM_019912	Ube2d2a	241	8.01666e-09	9.50076e-07	up
chr5	135715871	135715940	diffreps_peak_1017674	69	NM_008898	Por	15.7619	8.36641e-09	9.87431e-07	up
chr9	109194801	109194846	diffreps_peak_1314898	45	NM_177598	Fbxw13	251	3.9315e-09	5.74046e-07	up
chr11	99049093	99049120	diffreps_peak_228825	27	NM_010517	Igfbp4	17.6667	6.1031e-10	1.26071e-07	up
chr9	3029231	3029440	diffreps_peak_1256488	209	ENSMUST00000099051	Gm10717	42.0989	0	0	up
chr1	93821121	93821820	diffreps_peak_48886	699	NM_025454	Ing5	241	8.01666e-09	9.50076e-07	up
chr18	57878881	57879544	diffreps_peak_623109	663	NM_009194	Slc12a2	2.9226	0	0	up
chr7	79348259	79348443	diffreps_peak_1149731	184	NM_018811	Abhd2	10.5122	7.85618e-10	1.6075e-07	up
chr6	3374001	3374500	diffreps_peak_1027343	499	NM_010156	Samd9l	301	1.12635e-10	3.06728e-08	up
chr8	25041621	25042160	diffreps_peak_1198780	539	NM_031257	Plekha2	2.11633	3.60457e-09	5.60021e-07	up
chr4	103162422	103163040	diffreps_peak_910395	618	NM_027696	Mier1	281	4.65637e-10	9.69357e-08	up
chr9	37539254	37539438	diffreps_peak_1274751	184	NM_020518	Vsig2	7.17284	6.24103e-11	2.02033e-08	up
chr1	152848595	152849016	diffreps_peak_78568	421	NM_001005507	Smg7	7.72131	1.93542e-09	3.0563e-07	up
chr5	135133881	135134121	diffreps_peak_1017220	240	ENSMUST00000154840	Mlxipl	341	6.62959e-12	2.99554e-09	up
chr13	48933949	48934078	diffreps_peak_329946	129	NM_001033268	Fam120a	12.6129	1.44319e-09	2.72203e-07	up
chr11	99014885	99015059	diffreps_peak_228793	174	NM_011623	Top2a	321	2.73015e-11	9.63717e-09	up
chr13	6559354	6559483	diffreps_peak_306256	129	NM_145131	Pitrm1	8.45098	4.34114e-09	6.32162e-07	up
chr7	99625441	99627100	diffreps_peak_1160751	1659	NM_001195529	Gm4980	7.55738	3.48137e-09	5.41028e-07	up
chr4	141475861	141476280	diffreps_peak_933262	419	NM_019763	Spen	5.94505	2.34711e-09	3.69153e-07	up
chr12	83594397	83595240	diffreps_peak_285478	843	NM_183154	Zfyve1	4.97163	1.72611e-10	4.63734e-08	up
chr5	92942121	92942640	diffreps_peak_991404	519	NM_015756	Shroom3	521	0	0	up
chr5	143254281	143254940	diffreps_peak_1022069	659	NM_017467	Zfp316	261	1.92946e-09	3.04926e-07	up
chr5	134286859	134287043	diffreps_peak_1016668	184	NM_010365	Gtf2i	7.47887	2.60548e-10	6.52273e-08	up
chr4	45036521	45036565	diffreps_peak_880593	44	ENSMUST00000107814	Polr1e	311	5.54403e-11	1.80226e-08	up
chr6	108664621	108665060	diffreps_peak_1083578	439	NM_011498	Bhlhe40	4.39367	9.06164e-13	5.80436e-10	up
chr11	96955774	96955968	diffreps_peak_227219	194	NM_030220	Sp2	371	7.95586e-13	5.13636e-10	up
chr4	8690405	8690775	diffreps_peak_861272	370	NM_001277149	Chd7	3.25064	2.40008e-12	1.34473e-09	up
chr7	19090928	19091040	diffreps_peak_1116186	112	NM_032418	Dmpk	6.38462	2.52105e-10	6.31248e-08	up
chr7	118838112	118838220	diffreps_peak_1172427	108	NM_027815	9030624J02Rik	251	3.9315e-09	5.74046e-07	up
chr9	21918021	21918192	diffreps_peak_1266746	171	ENSMUST00000115351	Rab3d	11.1961	8.39329e-13	5.38712e-10	up
chr10	14066641	14066684	diffreps_peak_108811	43	NM_010437	Hivep2	241	8.01666e-09	9.50076e-07	up
chr4	62425801	62426840	diffreps_peak_890100	1039	NM_027297	Prpf4	331	1.34506e-11	5.57668e-09	up
chr9	104126581	104126820	diffreps_peak_1311430	239	NM_175324	Acad11	3.43028	2.61079e-09	4.08802e-07	up
chr1	132417452	132417870	diffreps_peak_67612	418	NM_172516	Dstyk	8.37705	1.81319e-10	4.86307e-08	up
chr6	83398438	83398617	diffreps_peak_1069682	179	uc009cnl.1	Tet3	301	1.12635e-10	3.06728e-08	up
chr11	101332241	101332539	diffreps_peak_230365	298	NM_009675	Aoc3	341	6.62959e-12	2.99554e-09	up
chr14	54441121	54441258	diffreps_peak_397561	137	NM_008608	Mmp14	3.10721	4.66294e-15	6.05643e-12	up
chr15	28343434	28343676	diffreps_peak_447936	242	NM_133365	Dnah5	241	8.01666e-09	9.50076e-07	up
chr4	120096101	120098180	diffreps_peak_919730	2079	NM_010657	Hivep3	721	0	0	up
chr11	115814709	115815079	diffreps_peak_239270	370	uc007miq.1	Tsen54	5.59627	4.38538e-14	4.35862e-11	up
chr1	156474147	156474328	diffreps_peak_80558	181	NM_009230	Soat1	5.38017	2.40458e-10	6.02561e-08	up
chr6	106788747	106788780	diffreps_peak_1082537	33	uc009ddc.2	Crbn	281	4.65637e-10	9.69357e-08	up
chr12	87147170	87147680	diffreps_peak_287815	510	NM_153415	Pomt2	4.44371	2.36816e-09	3.72361e-07	up
chr17	15417632	15417725	diffreps_peak_546343	93	NM_024203	Fam120b	441	5.77316e-15	6.94008e-12	up
chr3	116768785	116768888	diffreps_peak_835547	103	NM_001081326	Agl	321	2.73015e-11	9.63717e-09	up
chr3	86605869	86605987	diffreps_peak_816982	118	NM_030695	Lrba	12.2903	2.72181e-09	4.24627e-07	up
chr9	75153755	75153881	diffreps_peak_1296275	126	NM_010864	Myo5a	361	1.61249e-12	9.11497e-10	up
chr8	88744827	88744946	diffreps_peak_1234054	119	NM_173369	Cyld	241	8.01666e-09	9.50076e-07	up
chr3	27537948	27538100	diffreps_peak_786996	152	NM_173182	Fndc3b	2.22449	2.63898e-11	9.63717e-09	up
chr6	30748621	30748987	diffreps_peak_1041906	366	NM_017478	Copg2	241	8.01666e-09	9.50076e-07	up
chr14	55900101	55900179	diffreps_peak_398801	78	uc007ubc.1	Sdr39u1	291	2.28951e-10	5.74177e-08	up
chr8	95331520	95331950	diffreps_peak_1237524	430	NM_024467	Zfp319	6.91549	2.6381e-09	4.12875e-07	up
chr14	61205141	61206360	diffreps_peak_401715	1219	ENSMUST00000119943	Sacs	25.2857	1.53211e-14	1.70281e-11	up
chr19	7426421	7427160	diffreps_peak_644242	739	NM_053076	Rtn3	9.53659	9.23672e-09	1.08777e-06	up
chr2	163832216	163832260	diffreps_peak_764425	44	NM_016873	Wisp2	4.44371	2.36816e-09	3.72361e-07	up
chr7	25388117	25389080	diffreps_peak_1121119	963	uc009fsp.1	Lipe	7.02649	0	0	up
chr2	35170458	35170647	diffreps_peak_694633	189	NM_012018	Cntrl	401	9.57012e-14	8.093e-11	up
chr9	48480406	48480611	diffreps_peak_1280752	205	NM_024233	Rexo2	2.01973	0	0	up
chr2	84616821	84616943	diffreps_peak_721153	122	NM_007615	Ctnnd1	361	1.61249e-12	9.11497e-10	up
chr12	72541374	72541860	diffreps_peak_279206	486	NM_026327	Pcnxl4	251	3.9315e-09	5.74046e-07	up
chr11	102353190	102353357	diffreps_peak_231184	167	NM_011403	Slc4a1	17.6667	6.1031e-10	1.26071e-07	up
chr4	41299541	41299600	diffreps_peak_877704	59	NM_026893	Dcaf12	271	9.47559e-10	1.82331e-07	up
chr15	55386212	55386342	diffreps_peak_461479	130	NM_181277	Col14a1	251	3.9315e-09	5.74046e-07	up
chr19	52991461	52991719	diffreps_peak_670405	258	NM_133216	Xpnpep1	10.5122	7.85618e-10	1.6075e-07	up
chr10	80069281	80069700	diffreps_peak_145015	419	uc007gbq.1	Sbno2	40.0909	3.70814e-13	2.73423e-10	up
chr5	67057141	67057159	diffreps_peak_977894	18	NM_001001980	Limch1	321	2.73015e-11	9.63717e-09	up
chr14	26118854	26119340	diffreps_peak_381678	486	ENSMUST00000172038	Duxbl2	451	2.88658e-15	3.82042e-12	up
chr8	27047301	27048020	diffreps_peak_1200040	719	uc009lhs.1	Prosc	241	8.01666e-09	9.50076e-07	up
chr7	101387986	101388189	diffreps_peak_1161948	203	NM_027180	Arap1	301	1.12635e-10	3.06728e-08	up
chr15	31273196	31273400	diffreps_peak_449146	204	NM_146057	Dap	7.23762	2.01172e-13	1.57924e-10	up
chr8	11833441	11834120	diffreps_peak_1191400	679	NM_017402	Arhgef7	12.9355	7.64188e-10	1.56713e-07	up
chr1	171331425	171331598	diffreps_peak_89167	173	ENSMUST00000097467	Dedd	34.6364	2.22247e-11	9.07619e-09	up
chrX	10176002	10176320	diffreps_peak_1326885	318	NM_001177950	Rpgr	3.39203	1.18025e-10	3.2104e-08	up
chr1	85703441	85703530	diffreps_peak_44226	89	ENSMUST00000141709	Sp100	15.8387	2.37366e-12	1.33045e-09	up
chr1	45338573	45338627	diffreps_peak_21721	54	NM_009930	Col3a1	2.77847	7.66054e-14	7.16051e-11	up
chr2	52720883	52720968	diffreps_peak_703896	85	NM_019667	Stam2	371	7.95586e-13	5.13636e-10	up
chr11	101493551	101493606	diffreps_peak_230507	55	NM_009764	Brca1	301	1.12635e-10	3.06728e-08	up
chr2	25059014	25059073	diffreps_peak_687878	59	NM_020276	Nsmf	351	3.26894e-12	1.71329e-09	up
chr6	117907109	117907760	diffreps_peak_1088393	651	ENSMUST00000035534	4933440N22Rik	2.04281	8.09551e-09	9.59301e-07	up
chr4	42612881	42613253	diffreps_peak_878848	372	NM_011335	Ccl21b	13.2581	4.04122e-10	9.69357e-08	up
chr11	118169015	118169120	diffreps_peak_240865	105	NM_011180	Cyth1	17.6667	6.1031e-10	1.26071e-07	up
chr19	7035601	7035705	diffreps_peak_643830	104	NM_016737	Stip1	4.88626	1.5099e-14	1.68141e-11	up
chr11	75266841	75267460	diffreps_peak_214074	619	NM_177708	Rtn4rl1	241	8.01666e-09	9.50076e-07	up
chr2	128650195	128650374	diffreps_peak_744956	179	NM_008569	Anapc1	541	0	0	up
chr9	30427328	30427540	diffreps_peak_1270814	212	NM_028874	Snx19	21.4762	3.11617e-12	1.71329e-09	up
chr10	40480621	40482300	diffreps_peak_123214	1679	NM_198164	Cdk19	20.5238	1.17086e-11	5.17429e-09	up
chr1	135458389	135458394	diffreps_peak_69656	5	ENSMUST00000040599	Nav1	251	3.9315e-09	5.74046e-07	up
chr18	34862464	34862680	diffreps_peak_610170	216	NM_007913	Egr1	401	9.57012e-14	8.093e-11	up
chr6	120982531	120982727	diffreps_peak_1091058	196	NM_001270475	Mical3	4.58209	1.41731e-12	8.98183e-10	up
chr6	30895541	30895594	diffreps_peak_1042005	53	NM_017478	Copg2	241	8.01666e-09	9.50076e-07	up
chr9	103192212	103192349	diffreps_peak_1310881	137	NM_009275	Srprb	37.3636	2.8737e-12	1.5957e-09	up
chr12	84756421	84757212	diffreps_peak_286400	791	NM_023409	Npc2	8.82178	0	0	up
chr16	58638277	58638739	diffreps_peak_519777	462	ENSMUST00000053249	E330017A01Rik	261	1.92946e-09	3.04926e-07	up
chr1	162639149	162639825	diffreps_peak_83904	676	NM_010865	Myoc	63.8571	0	0	up
chr8	72496301	72497106	diffreps_peak_1224527	805	NM_027485	Med26	27.6667	5.55112e-16	8.63478e-13	up
chr3	32337301	32338240	diffreps_peak_789667	939	NM_009517	Zmat3	321	2.73015e-11	9.63717e-09	up
chr17	27705903	27706092	diffreps_peak_553575	189	uc008bpn.2	Pacsin1	291	2.28951e-10	5.74177e-08	up
chr13	38528551	38528660	diffreps_peak_324306	109	NM_001289598	Txndc5	10.2683	1.45842e-09	2.74387e-07	up
chr4	131974683	131974720	diffreps_peak_926723	37	NM_183428	Epb4.1	11	1.08802e-14	1.27365e-11	up
chr1	172317361	172317816	diffreps_peak_89909	455	NM_080419	Igsf8	241	8.01666e-09	9.50076e-07	up
chr14	54993587	54993680	diffreps_peak_398073	93	ENSMUST00000153783	Myh7	7.72131	1.93542e-09	3.0563e-07	up
chr17	35157878	35158179	diffreps_peak_559067	301	NM_020027	Prrc2a	3.89593	1.93318e-10	5.17858e-08	up
chr8	123996701	123997620	diffreps_peak_1253454	919	NM_133966	Taf5l	7.13861	3.57159e-13	2.73423e-10	up
chr6	97807057	97807287	diffreps_peak_1078202	230	NM_001113198	Mitf	4.15193	0	0	up
chr11	49059141	49059620	diffreps_peak_197702	479	NM_001145164	Tgtp2	3.39875	2.62521e-11	9.63717e-09	up
chr16	20141062	20141235	diffreps_peak_498571	173	NM_001033237	Yeats2	511	0	0	up
chr8	70374804	70374974	diffreps_peak_1222732	170	NM_016685	Comp	301	1.12635e-10	3.06728e-08	up
chr18	12862341	12862580	diffreps_peak_598199	239	NM_001252491	Osbpl1a	241	8.01666e-09	9.50076e-07	up
chr2	163828851	163829080	diffreps_peak_764419	229	NM_016873	Wisp2	261	1.92946e-09	3.04926e-07	up
chr9	88957101	88957470	diffreps_peak_1303614	369	NM_009742	Bcl2a1a	301	1.12635e-10	3.06728e-08	up
chrX	72656006	72656246	diffreps_peak_1351414	240	NM_008067	Gabra3	10.0196	3.39692e-11	1.19113e-08	up
chrX	84773581	84773754	diffreps_peak_1356730	173	NM_007868	Dmd	27.3636	5.12924e-09	7.37402e-07	up
chr3	154576519	154577200	diffreps_peak_855595	681	NM_172474	Tyw3	251	3.9315e-09	5.74046e-07	up
chr9	107985501	107985632	diffreps_peak_1313824	131	ENSMUST00000175914	Fam212a	271	9.47559e-10	1.82331e-07	up
chr17	70993761	70994320	diffreps_peak_579160	559	ENSMUST00000148960	Myl12a	321	2.73015e-11	9.63717e-09	up
chr17	34956428	34956640	diffreps_peak_558780	212	NM_010478	Hspa1b	241	8.01666e-09	9.50076e-07	up
chr1	106318848	106319015	diffreps_peak_54830	167	NM_133821	Phlpp1	241	8.01666e-09	9.50076e-07	up
chr17	15422877	15423084	diffreps_peak_546350	207	NM_024203	Fam120b	361	1.61249e-12	9.11497e-10	up
chr14	63947841	63948320	diffreps_peak_403339	479	NM_011446	Sox7	9.78049	5.00115e-09	7.23207e-07	up
chr8	23446165	23447200	diffreps_peak_1198038	1035	NM_013834	Sfrp1	7.94215	0	0	up
chr5	94315223	94315560	diffreps_peak_992613	337	ENSMUST00000097478	Gm6502	241	8.01666e-09	9.50076e-07	up
chr4	106372687	106372764	diffreps_peak_911898	77	NM_183225	Usp24	261	1.92946e-09	3.04926e-07	up
chr18	46932405	46932600	diffreps_peak_617691	195	NM_001033446	Arl14epl	241	8.01666e-09	9.50076e-07	up
chr11	3514721	3514980	diffreps_peak_173566	259	NM_053267	Selm	2.33983	1.58142e-11	6.53959e-09	up
chr14	66814954	66815096	diffreps_peak_405050	142	NM_009955	Dpysl2	4.66412	6.10963e-09	8.76407e-07	up
chr5	104508351	104508571	diffreps_peak_999137	220	NM_001166581	BC005561	401	9.57012e-14	8.093e-11	up
chr12	21267717	21267920	diffreps_peak_253131	203	NM_001004364	Asap2	281	4.65637e-10	9.69357e-08	up
chr9	96824501	96824920	diffreps_peak_1307764	419	NM_153420	Pxylp1	241	8.01666e-09	9.50076e-07	up
chr6	148443901	148444389	diffreps_peak_1106135	488	ENSMUST00000060095	Tmtc1	2.46646	1.45702e-10	3.93997e-08	up
chr19	45149832	45150060	diffreps_peak_666049	228	ENSMUST00000026236	Tlx1	241	8.01666e-09	9.50076e-07	up
chr11	89016194	89016600	diffreps_peak_223041	406	NM_009546	Trim25	4.21033	2.9754e-14	2.98738e-11	up
chr9	104098141	104098800	diffreps_peak_1311408	659	NM_145700	Ackr4	261	1.92946e-09	3.04926e-07	up
chr2	32976860	32977060	diffreps_peak_693495	200	NM_019488	Slc2a8	241	8.01666e-09	9.50076e-07	up
chr13	38498941	38499580	diffreps_peak_324264	639	NM_007556	Bmp6	241	8.01666e-09	9.50076e-07	up
chr1	170708941	170709500	diffreps_peak_88604	559	NM_001081304	Atf6	3.98701	2.77249e-11	9.77577e-09	up
chr17	34120194	34120360	diffreps_peak_557976	166	uc008cbk.2	Brd2	9.53659	9.23672e-09	1.08777e-06	up
chr1	91540564	91540864	diffreps_peak_47637	300	NM_001039126	Asb1	10.2683	1.45842e-09	2.74387e-07	up
chr17	35439451	35439721	diffreps_peak_559277	270	NM_010394	H2-Q7	4.48259	3.88489e-12	2.02387e-09	up
chr8	12757013	12757352	diffreps_peak_1191700	339	ENSMUST00000033818	Atp11a	3.03666	3.4972e-13	2.69792e-10	up
chr10	58352117	58352197	diffreps_peak_132475	80	uc011xeb.1	Lims1	261	1.92946e-09	3.04926e-07	up
chr10	127584612	127584753	diffreps_peak_170893	141	NM_008512	Lrp1	6.32338	0	0	up
chr2	164461268	164461400	diffreps_peak_764774	132	uc008nut.1	Sys1	11.9756	1.86138e-11	7.64526e-09	up
chr10	11609256	11609620	diffreps_peak_107186	364	ENSMUST00000052902	Gm9797	5.65347	1.59679e-09	2.9967e-07	up
chr2	126594881	126594938	diffreps_peak_743765	57	NM_008230	Hdc	28.1429	2.22045e-16	3.74769e-13	up
chr4	156232186	156232400	diffreps_peak_943305	214	NM_198305	Klhl17	31	3.38564e-10	8.33921e-08	up
chr12	86521281	86521628	diffreps_peak_287527	347	NM_011934	Esrrb	301	1.12635e-10	3.06728e-08	up
chr1	132991781	132992160	diffreps_peak_67887	379	NM_008575	Mdm4	15.7619	8.36641e-09	9.87431e-07	up
chr4	41012201	41013180	diffreps_peak_877447	979	NM_001290448	Nfx1	40.0909	3.70814e-13	2.73423e-10	up
chrX	48673246	48674060	diffreps_peak_1342977	814	NM_181751	Gpr119	261	1.92946e-09	3.04926e-07	up
chr9	64021241	64022059	diffreps_peak_1289427	818	NM_008542	Smad6	38.619	0	0	up
chr9	59300501	59301220	diffreps_peak_1286982	719	uc009pxo.1	Adpgk	371	7.95586e-13	5.13636e-10	up
chr1	75406875	75407099	diffreps_peak_38239	224	NM_007463	Speg	4.37017	1.23882e-10	3.35883e-08	up
chr8	21455426	21455580	diffreps_peak_1196795	154	NM_001177518	Gm7849	331	1.34506e-11	5.57668e-09	up
chr2	91685781	91685878	diffreps_peak_725131	97	NM_145528	Atg13	10.0244	2.70301e-09	4.22408e-07	up
chr5	8825550	8825712	diffreps_peak_946426	162	NM_011075	Abcb1b	291	2.28951e-10	5.74177e-08	up
chr13	45408401	45408776	diffreps_peak_327712	375	NM_153789	Mylip	281	4.65637e-10	9.69357e-08	up
chr7	127788196	127788354	diffreps_peak_1177528	158	NM_178029	Setd1a	3.79621	1.33906e-09	2.5323e-07	up
chr15	71453850	71453948	diffreps_peak_469499	98	NM_177819	Fam135b	261	1.92946e-09	3.04926e-07	up
chr4	32723480	32723701	diffreps_peak_873206	221	NM_001081392	Mdn1	241	8.01666e-09	9.50076e-07	up
chr15	98598857	98599016	diffreps_peak_485251	159	NM_007405	Adcy6	10.3827	0	0	up
chr4	155841661	155841780	diffreps_peak_942926	119	NM_024263	Mxra8	371	7.95586e-13	5.13636e-10	up
chr5	92053341	92053900	diffreps_peak_990716	559	NM_011816	G3bp2	31	3.38564e-10	8.33921e-08	up
chr16	57627721	57628460	diffreps_peak_519276	739	NM_007739	Col8a1	2.98464	0	0	up
chr10	24301901	24302460	diffreps_peak_114208	559	NM_021509	Moxd1	261	1.92946e-09	3.04926e-07	up
chr17	25265118	25265200	diffreps_peak_552025	82	NM_011665	Ube2i	19.7097	8.88178e-16	1.32598e-12	up
chr1	93916511	93916920	diffreps_peak_48959	409	uc007ceq.2	D2hgdh	10.6078	5.37115e-12	2.76937e-09	up
chr2	172380359	172380780	diffreps_peak_769178	421	NM_024199	Cstf1	261	1.92946e-09	3.04926e-07	up
chr1	180333241	180333560	diffreps_peak_94153	319	NM_001081175	Itpkb	2.21365	1.06569e-09	2.04842e-07	up
chr2	76826074	76826152	diffreps_peak_716947	78	NM_011652	Ttn	11.9804	6.95e-14	6.51981e-11	up
chr13	23622461	23622558	diffreps_peak_316491	97	NM_015787	Hist1h1e	3.79743	1.83853e-13	1.5188e-10	up
chr11	120418244	120418339	diffreps_peak_242343	95	NM_199469	Nploc4	281	4.65637e-10	9.69357e-08	up
chr5	36806812	36807210	diffreps_peak_962521	398	NM_008550	Man2b2	17.1905	1.1761e-09	2.24178e-07	up
chr19	4214237	4214500	diffreps_peak_641337	263	ENSMUST00000046506	Clcf1	261	1.92946e-09	3.04926e-07	up
chr14	64652530	64652656	diffreps_peak_403652	126	NM_001081177	Kif13b	6.4321	1.91656e-09	3.04926e-07	up
chr15	6744327	6744392	diffreps_peak_436667	65	NM_030168	Rictor	24.3333	5.79536e-14	5.4762e-11	up
chr1	131325087	131325148	diffreps_peak_66904	61	NM_001081011	Srgap2	341	6.62959e-12	2.99554e-09	up
chr2	37422766	37422903	diffreps_peak_695989	137	NM_001100591	Rc3h2	11.1961	8.39329e-13	5.38712e-10	up
chr6	135380973	135381500	diffreps_peak_1099013	527	NM_010128	Emp1	5.2236	1.07869e-12	6.88633e-10	up
chr19	34078933	34079080	diffreps_peak_659300	147	NM_027340	Lipn	261	1.92946e-09	3.04926e-07	up
chr7	26939182	26939386	diffreps_peak_1122026	204	NM_001101467	Cyp2a22	241	8.01666e-09	9.50076e-07	up
chr11	72777231	72778160	diffreps_peak_212567	929	NM_001024926	Cyb5d2	271	9.47559e-10	1.82331e-07	up
chr6	124522601	124523180	diffreps_peak_1093053	579	NM_023143	C1ra	16.1852	0	0	up
chr10	5123654	5123831	diffreps_peak_103424	177	NM_001079686	Syne1	5.32749	8.50431e-14	7.91554e-11	up
chr13	67137309	67137405	diffreps_peak_339803	96	NM_172392	Zfp759	341	6.62959e-12	2.99554e-09	up
chr10	81621785	81622280	diffreps_peak_146549	495	NM_181586	Sirt6	321	2.73015e-11	9.63717e-09	up
chr18	78017651	78017724	diffreps_peak_634326	73	NM_001195633	Epg5	691	0	0	up
chr8	117158134	117158301	diffreps_peak_1248986	167	NM_001081151	Gan	491	2.22045e-16	3.74769e-13	up
chr10	59702476	59702687	diffreps_peak_133235	211	ENSMUST00000165563	Micu1	9.19672	9.04066e-12	4.05738e-09	up
chr1	170885121	170885560	diffreps_peak_88768	439	ENSMUST00000180542	Gm26620	281	4.65637e-10	9.69357e-08	up
chr11	94938503	94938605	diffreps_peak_225916	102	NM_007742	Col1a1	9.78049	5.00115e-09	7.23207e-07	up
chr13	44902225	44902740	diffreps_peak_327425	515	NM_021878	Jarid2	3.49169	3.07422e-11	1.0813e-08	up
chr10	108262309	108262431	diffreps_peak_160410	122	NM_027892	Ppp1r12a	4.12796	4.65425e-11	1.61087e-08	up
chr13	9093904	9094180	diffreps_peak_307507	276	NM_172585	Larp4b	3.83489	4.31877e-14	4.29541e-11	up
chr4	149426341	149426749	diffreps_peak_939034	408	ENSMUST00000103212	Ube4b	12.2903	2.72181e-09	4.24627e-07	up
chr7	100836023	100836360	diffreps_peak_1161527	337	NM_178764	Fam168a	18.1429	3.16418e-10	7.85059e-08	up
chr11	80593738	80593883	diffreps_peak_217974	145	NM_177390	Myo1d	261	1.92946e-09	3.04926e-07	up
chr1	150454461	150455940	diffreps_peak_77016	1479	NM_021400	Prg4	3.78214	0	0	up
chr12	83661861	83662440	diffreps_peak_285537	579	uc007odl.1	Rbm25	261	1.92946e-09	3.04926e-07	up
chr9	108644321	108644368	diffreps_peak_1314513	47	NM_011790	Arih2	5.59459	3.61442e-10	8.89354e-08	up
chr11	5867600	5867749	diffreps_peak_175318	149	uc007hxj.2	Aebp1	45.5455	6.21725e-15	7.42086e-12	up
chr9	103189761	103190421	diffreps_peak_1310876	660	NM_009275	Srprb	4.64238	5.16168e-10	1.07291e-07	up
chr10	43582603	43583180	diffreps_peak_125088	577	NM_009846	Cd24a	12.6129	1.44319e-09	2.72203e-07	up
chr7	127762439	127762601	diffreps_peak_1177502	162	NM_172748	Fbxl19	291	2.28951e-10	5.74177e-08	up
chr5	66857882	66857953	diffreps_peak_977674	71	NM_001001980	Limch1	5.14414	5.29871e-09	7.6142e-07	up
chr5	34222161	34222457	diffreps_peak_960954	296	uc008xcb.1	Zfyve28	291	2.28951e-10	5.74177e-08	up
chr15	76330241	76330677	diffreps_peak_471877	436	ENSMUST00000059045	Exosc4	391	1.93845e-13	1.52507e-10	up
chr9	46211669	46212120	diffreps_peak_1279803	451	NM_027498	Sik3	4.8674	1.27798e-12	8.12407e-10	up
chr9	66819021	66819320	diffreps_peak_1291195	299	NM_026674	Aph1c	241	8.01666e-09	9.50076e-07	up
chr3	88078269	88078304	diffreps_peak_817924	35	NM_172526	Ttc24	241	8.01666e-09	9.50076e-07	up
chr18	24105641	24106100	diffreps_peak_604107	459	NM_172625	Ino80c	341	6.62959e-12	2.99554e-09	up
chr16	85796638	85796814	diffreps_peak_533013	176	NM_009621	Adamts1	241	8.01666e-09	9.50076e-07	up
chr7	6687683	6687775	diffreps_peak_1109055	92	NM_011769	Zim1	19.5714	4.38738e-11	1.52294e-08	up
chr17	78768365	78768600	diffreps_peak_583641	235	NM_001081179	Heatr5b	40.0909	3.70814e-13	2.73423e-10	up
chr15	80257041	80257545	diffreps_peak_474696	504	NM_009716	Atf4	2.2615	6.55127e-10	1.35133e-07	up
chr11	115042130	115042180	diffreps_peak_238679	50	NM_199201	Cd300lh	10.5122	7.85618e-10	1.6075e-07	up
chr5	143634101	143634173	diffreps_peak_1022287	72	ENSMUST00000131436	Cyth3	611	0	0	up
chr5	120529509	120529663	diffreps_peak_1008495	154	NM_133221	Slc8b1	361	1.61249e-12	9.11497e-10	up
chr10	127285761	127285960	diffreps_peak_170534	199	NM_033072	Mbd6	331	1.34506e-11	5.57668e-09	up
chr5	54110871	54111040	diffreps_peak_970927	169	NM_001081103	Stim2	281	4.65637e-10	9.69357e-08	up
chr18	70471672	70471979	diffreps_peak_630493	307	NM_172967	4930503L19Rik	9.62745	1.15343e-10	3.13893e-08	up
chr8	88255141	88255273	diffreps_peak_1233770	132	NM_001164497	Papd5	261	1.92946e-09	3.04926e-07	up
chr6	4906361	4906844	diffreps_peak_1028205	483	NM_181595	Ppp1r9a	481	3.33067e-16	5.30504e-13	up
chr2	32221079	32221184	diffreps_peak_692756	105	NM_172661	Prrc2b	241	8.01666e-09	9.50076e-07	up
chr8	36248566	36248920	diffreps_peak_1204653	354	NM_001081150	Lonrf1	291	2.28951e-10	5.74177e-08	up
chr9	110408033	110408210	diffreps_peak_1315677	177	NM_001081043	Ptpn23	4.31126	6.45943e-09	9.24866e-07	up
chr9	99551542	99551619	diffreps_peak_1308989	77	NM_028768	Armc8	7.39344	6.2491e-09	8.95244e-07	up
chr11	53418601	53419440	diffreps_peak_200301	839	NM_033565	Aff4	11	2.26912e-10	5.74177e-08	up
chr11	77809805	77809858	diffreps_peak_216024	53	ENSMUST00000151373	Myo18a	4.91813	3.35754e-12	1.75844e-09	up
chr12	111545261	111546040	diffreps_peak_300119	779	NM_173363	Eif5	6.6338	8.28843e-09	9.81145e-07	up
chr8	45033501	45033553	diffreps_peak_1209324	52	NM_001081286	Fat1	291	2.28951e-10	5.74177e-08	up
chr7	34132488	34132780	diffreps_peak_1126772	292	NM_207212	Wtip	391	1.93845e-13	1.52507e-10	up
chr7	127025303	127026154	diffreps_peak_1176891	851	NM_010772	Maz	2.09158	6.70806e-11	2.16392e-08	up
chrX	106603234	106603620	diffreps_peak_1364979	386	NM_021476	Cysltr1	5.23423	3.11165e-09	4.84942e-07	up
chr13	55700101	55700440	diffreps_peak_333664	339	NM_181278	B230219D22Rik	551	0	0	up
chr8	71481951	71481960	diffreps_peak_1223654	9	NM_001164679	Ano8	241	8.01666e-09	9.50076e-07	up
chr12	112610118	112610283	diffreps_peak_300724	165	NM_198411	Inf2	6.74257	3.49498e-12	1.82373e-09	up
chr17	24169493	24169620	diffreps_peak_551021	127	ENSMUST00000148541	Atp6v0c	10.3443	1.27898e-13	1.06704e-10	up
chr15	99620495	99621440	diffreps_peak_486006	945	NM_012025	Racgap1	291	2.28951e-10	5.74177e-08	up
chr6	115037649	115037760	diffreps_peak_1086767	111	NM_026894	Tamm41	241	8.01666e-09	9.50076e-07	up
chr1	153464339	153464413	diffreps_peak_78974	74	NM_007842	Dhx9	34.6364	2.22247e-11	9.07619e-09	up
chrX	101419697	101419914	diffreps_peak_1362681	217	NM_001177985	Zmym3	7.90141	4.4992e-11	1.55872e-08	up
chr13	23353301	23353880	diffreps_peak_316255	579	NM_172586	Zfp322a	261	1.92946e-09	3.04926e-07	up
chr13	37858021	37858093	diffreps_peak_323764	72	ENSMUST00000138110	Rreb1	301	1.12635e-10	3.06728e-08	up
chr1	192855442	192855560	diffreps_peak_100846	118	NM_198247	Sertad4	241	8.01666e-09	9.50076e-07	up
chr5	134726467	134726539	diffreps_peak_1016987	72	NM_007925	Eln	8.60563	2.33014e-12	1.30888e-09	up
chr8	111721201	111721331	diffreps_peak_1246394	130	NM_009954	Bcar1	2.55268	6.99303e-10	1.4382e-07	up
chr6	83057497	83057682	diffreps_peak_1069391	185	NM_007517	Aup1	3.07349	8.15996e-11	2.62204e-08	up
chr4	59720721	59721180	diffreps_peak_888623	459	NM_153158	E130308A19Rik	251	3.9315e-09	5.74046e-07	up
chr6	137750550	137750900	diffreps_peak_1100302	350	NM_011499	Strap	3.61993	5.94907e-11	1.92844e-08	up
chr7	99601097	99601660	diffreps_peak_1160733	563	NM_177231	Arrb1	301	1.12635e-10	3.06728e-08	up
chr6	118556195	118556302	diffreps_peak_1088752	107	NM_001081112	Ankrd26	281	4.65637e-10	9.69357e-08	up
chr4	129248301	129248443	diffreps_peak_925195	142	NM_001033189	C77080	241	8.01666e-09	9.50076e-07	up
chr14	73151484	73151615	diffreps_peak_408663	131	ENSMUST00000169479	Rcbtb2	301	1.12635e-10	3.06728e-08	up
chr10	67246033	67246100	diffreps_peak_137775	67	NM_207221	Jmjd1c	261	1.92946e-09	3.04926e-07	up
chr14	54985761	54986120	diffreps_peak_398061	359	uc007txw.1	Myh7	5.43213	0	0	up
chr8	26979921	26980200	diffreps_peak_1199986	279	NM_001101502	Zfp703	241	8.01666e-09	9.50076e-07	up
chr7	16434801	16435120	diffreps_peak_1114511	319	NM_198631	Zc3h4	8.04918	5.9461e-10	1.23166e-07	up
chr4	57782179	57782322	diffreps_peak_887403	143	ENSMUST00000124581	Akap2	551	0	0	up
chr3	154578041	154578440	diffreps_peak_855596	399	NM_172474	Tyw3	241	8.01666e-09	9.50076e-07	up
chr9	35052239	35052383	diffreps_peak_1273310	144	NM_009178	St3gal4	20.0476	2.26732e-11	9.20803e-09	up
chr7	125632881	125633570	diffreps_peak_1175826	689	NM_021887	Il21r	22.4286	8.27227e-13	5.31901e-10	up
chr1	180907661	180907880	diffreps_peak_94567	219	NM_133705	Pycr2	281	4.65637e-10	9.69357e-08	up
chr2	118717394	118717557	diffreps_peak_738814	163	NM_177568	Plcb2	261	1.92946e-09	3.04926e-07	up
chr17	31386233	31386356	diffreps_peak_555916	123	NM_008804	Pde9a	421	2.33147e-14	2.37677e-11	up
chr6	34157481	34157920	diffreps_peak_1044277	439	NM_021435	Slc35b4	361	1.61249e-12	9.11497e-10	up
chr2	128828581	128829380	diffreps_peak_745091	799	uc008mgv.1	Tmem87b	27.1905	1.11022e-15	1.64801e-12	up
chr17	35854855	35854981	diffreps_peak_559553	126	NM_001010833	Mdc1	16.122	4.44089e-16	6.96852e-13	up
chr1	92985061	92985920	diffreps_peak_48342	859	NM_022320	Gpr35	281	4.65637e-10	9.69357e-08	up
chr1	34252810	34252860	diffreps_peak_15670	50	NM_133833	Dst	6.64885	4.77396e-15	6.19782e-12	up
chr7	110774301	110774313	diffreps_peak_1167798	12	ENSMUST00000147587	Ampd3	471	6.66134e-16	1.00234e-12	up
chr15	78775135	78775480	diffreps_peak_473491	345	NM_130859	Card10	341	6.62959e-12	2.99554e-09	up
chr18	64553013	64553178	diffreps_peak_627046	165	NM_001001488	Atp8b1	281	4.65637e-10	9.69357e-08	up
chr14	27428846	27429180	diffreps_peak_382604	334	NM_028945	Fam208a	7.55738	3.48137e-09	5.41028e-07	up
chr8	22940041	22940340	diffreps_peak_1197759	299	NM_001081149	Kat6a	241	8.01666e-09	9.50076e-07	up
chr6	88724703	88725178	diffreps_peak_1072933	475	NM_001166250	Mgll	8.74648	1.28297e-12	8.14677e-10	up
chr3	87174395	87174747	diffreps_peak_817341	352	NM_130867	Kirrel	5.85149	5.34034e-10	1.10932e-07	up
chr4	141859261	141859878	diffreps_peak_933656	617	NM_025994	Efhd2	4.58056	0	0	up
chr1	45908341	45909020	diffreps_peak_22119	679	NM_016917	Slc40a1	281	4.65637e-10	9.69357e-08	up
chr13	22036081	22036320	diffreps_peak_315644	239	NM_175665	Hist1h2bk	421	2.33147e-14	2.37677e-11	up
chr14	54988801	54988924	diffreps_peak_398066	123	NM_080728	Myh7	4.73283	0	0	up
chr1	97062370	97062530	diffreps_peak_50422	160	NM_028942	Slco6c1	241	8.01666e-09	9.50076e-07	up
chr5	93093541	93093597	diffreps_peak_991482	56	NM_001009818	Sept11	11.9677	5.12593e-09	7.37402e-07	up
chr6	125165270	125165500	diffreps_peak_1093662	230	ENSMUST00000182277	Gapdh	2.64257	0	0	up
chr12	112777341	112777636	diffreps_peak_300920	295	ENSMUST00000128258	Ahnak2	291	2.28951e-10	5.74177e-08	up
chr7	38519661	38520480	diffreps_peak_1128827	819	NM_001013810	Gm5591	281	4.65637e-10	9.69357e-08	up
chr2	112248161	112248680	diffreps_peak_735490	519	NM_172521	Nutm1	301	1.12635e-10	3.06728e-08	up
chr5	112866343	112866486	diffreps_peak_1004109	143	NM_028901	Myo18b	20.7561	0	0	up
chr10	5606621	5606791	diffreps_peak_103845	170	NM_026793	Myct1	521	0	0	up
chr1	180898801	180899103	diffreps_peak_94562	302	ENSMUST00000085797	Lefty2	241	8.01666e-09	9.50076e-07	up
chr3	51496061	51496212	diffreps_peak_799319	151	NM_016858	Rab33b	281	4.65637e-10	9.69357e-08	up
chr6	72359005	72359762	diffreps_peak_1064333	757	NM_144916	Tmem150a	5.86486	7.02878e-11	2.26636e-08	up
chr4	86874561	86874596	diffreps_peak_902051	35	NM_139306	Acer2	241	8.01666e-09	9.50076e-07	up
chr19	8874901	8875663	diffreps_peak_645130	762	uc008gno.1	Ubxn1	4.42541	7.51214e-11	2.41866e-08	up
chr7	98243948	98244007	diffreps_peak_1159883	59	NM_025408	Acer3	391	1.93845e-13	1.52507e-10	up
chr10	123111781	123112460	diffreps_peak_168378	679	NM_027604	Usp15	261	1.92946e-09	3.04926e-07	up
chr2	164054361	164054507	diffreps_peak_764554	146	NM_025996	Tomm34	6.04505	2.33573e-11	9.4751e-09	up
chr9	109038701	109038764	diffreps_peak_1314766	63	NM_025858	Shisa5	14.4146	3.30846e-14	3.31015e-11	up
chr17	56417590	56417745	diffreps_peak_571019	155	NM_011218	Ptprs	18.1429	3.16418e-10	7.85059e-08	up
chr18	54987610	54987980	diffreps_peak_621741	370	NM_175751	Zfp608	3.28426	0	0	up
chr6	39398901	39399434	diffreps_peak_1047450	533	NM_018810	Mkrn1	2.84143	1.94594e-09	3.07275e-07	up
chr11	87593388	87593433	diffreps_peak_221902	45	NM_133215	Mtmr4	251	3.9315e-09	5.74046e-07	up
chr7	119785801	119786360	diffreps_peak_1172855	559	NM_027698	Eri2	241	8.01666e-09	9.50076e-07	up
chr3	135295227	135295288	diffreps_peak_845286	61	NM_027208	Bdh2	281	4.65637e-10	9.69357e-08	up
chr7	9498381	9498673	diffreps_peak_1110668	292	NM_001105076	Vmn2r46	391	1.93845e-13	1.52507e-10	up
chr17	27886501	27887240	diffreps_peak_553696	739	NM_001080769	Uhrf1bp1	28.2727	2.60138e-09	4.07351e-07	up
chr14	121035621	121035925	diffreps_peak_432307	304	NM_134082	Farp1	15.8387	2.37366e-12	1.33045e-09	up
chr9	110262059	110262460	diffreps_peak_1315559	401	NM_013884	Cspg5	251	3.9315e-09	5.74046e-07	up
chr6	135367492	135367706	diffreps_peak_1098998	214	NM_001288627	Emp1	7.79012	3.41871e-12	1.78785e-09	up
chr10	12405853	12406094	diffreps_peak_107565	241	NM_011682	Utrn	3.47232	3.68141e-10	9.0568e-08	up
chr11	69823141	69824040	diffreps_peak_210572	899	NM_198862	Nlgn2	3.0598	9.08543e-09	1.07123e-06	up
chr11	77458321	77458980	diffreps_peak_215675	659	NM_177710	Ssh2	251	3.9315e-09	5.74046e-07	up
chr2	3118381	3118652	diffreps_peak_675722	271	ENSMUST00000115099	Fam171a1	27.6667	5.55112e-16	8.63478e-13	up
chr10	24076521	24077360	diffreps_peak_114063	839	NM_001010830	Taar8a	371	7.95586e-13	5.13636e-10	up
chr18	20745561	20746400	diffreps_peak_602266	839	NM_019737	B4galt6	4.82979	4.88962e-10	1.01695e-07	up
chr10	13060841	13060859	diffreps_peak_108076	18	uc011xaf.1	Plagl1	261	1.92946e-09	3.04926e-07	up
chr4	141471961	141472460	diffreps_peak_933254	499	NM_019763	Spen	10.5604	0	0	up
chr5	125277361	125277865	diffreps_peak_1012384	504	NM_016741	Scarb1	341	6.62959e-12	2.99554e-09	up
chr6	60818323	60818365	diffreps_peak_1058601	42	NM_009221	Snca	4.13167	2.9643e-14	2.98567e-11	up
chr11	46237648	46238240	diffreps_peak_196028	592	NM_177075	Fndc9	271	9.47559e-10	1.82331e-07	up
chr8	20150301	20150494	diffreps_peak_1195716	193	ENSMUST00000179299	Gm21811	11.6452	9.63911e-09	1.133e-06	up
chr14	54431603	54431973	diffreps_peak_397547	370	NM_008608	Mmp14	3.08211	6.94743e-10	1.42902e-07	up
chr4	156199423	156200060	diffreps_peak_943250	637	NM_015783	Isg15	551	0	0	up
chr4	132377179	132377554	diffreps_peak_927046	375	NM_175306	Phactr4	20.5238	1.17086e-11	5.17429e-09	up
chr9	119149270	119149450	diffreps_peak_1320514	180	NM_146230	Acaa1b	251	3.9315e-09	5.74046e-07	up
chr2	30385181	30385521	diffreps_peak_691504	340	ENSMUST00000077977	Fam73b	321	2.73015e-11	9.63717e-09	up
chr8	25980661	25981360	diffreps_peak_1199462	699	NM_029037	Pomk	261	1.92946e-09	3.04926e-07	up
chr1	152870759	152870791	diffreps_peak_78589	32	NM_001005507	Smg7	241	8.01666e-09	9.50076e-07	up
chr1	180332111	180332880	diffreps_peak_94151	769	NM_001081175	Itpkb	3.52918	0	0	up
chr11	72767512	72767640	diffreps_peak_212555	128	NM_009671	Ankfy1	2.55112	0	0	up
chr5	149184481	149184806	diffreps_peak_1025612	325	ENSMUST00000121416	Uspl1	4.57388	0	0	up
chr14	69667266	69667450	diffreps_peak_406824	184	NM_033325	Loxl2	321	2.73015e-11	9.63717e-09	up
chr13	3550988	3551088	diffreps_peak_304717	100	NM_008112	Gdi2	8.64706	2.38205e-09	3.74257e-07	up
chr7	44251021	44251760	diffreps_peak_1131769	739	NM_025880	2410002F23Rik	251	3.9315e-09	5.74046e-07	up
chr5	115011301	115011615	diffreps_peak_1005610	314	ENSMUST00000031530	Sppl3	3.47289	2.22045e-16	3.74769e-13	up
chr9	40279374	40279480	diffreps_peak_1276087	106	NM_178227	Scn3b	261	1.92946e-09	3.04926e-07	up
chr14	20659061	20660520	diffreps_peak_378424	1459	ENSMUST00000057090	Synpo2l	2.47617	0	0	up
chr11	54986121	54986215	diffreps_peak_201315	94	NM_013472	Anxa6	33.7273	4.39273e-11	1.52294e-08	up
chr11	121222212	121222480	diffreps_peak_243030	268	NM_001001333	Hexdc	241	8.01666e-09	9.50076e-07	up
chr16	38712573	38713120	diffreps_peak_509443	547	ENSMUST00000023487	Arhgap31	2.75141	1.77784e-11	7.32322e-09	up
chr19	4305161	4305208	diffreps_peak_641434	47	ENSMUST00000167511	Adrbk1	16.8065	3.40394e-13	2.62811e-10	up
chr8	94494269	94494353	diffreps_peak_1236992	84	NM_001033207	Nlrc5	401	9.57012e-14	8.093e-11	up
chr9	22430264	22430360	diffreps_peak_1267083	96	uc009oop.1	9530077C05Rik	561	0	0	up
chr7	5007381	5008220	diffreps_peak_1108127	839	NM_011813	Fiz1	4.50993	1.42857e-09	2.69908e-07	up
chr7	46877712	46877900	diffreps_peak_1134090	188	NM_013580	Ldhc	291	2.28951e-10	5.74177e-08	up
chr6	42373125	42373268	diffreps_peak_1049049	143	NM_023580	Epha1	291	2.28951e-10	5.74177e-08	up
chr4	152112518	152112700	diffreps_peak_940869	182	NM_001285999	Plekhg5	16.2381	4.35473e-09	6.32162e-07	up
chr3	90356130	90356248	diffreps_peak_819951	118	NM_139304	Gatad2b	241	8.01666e-09	9.50076e-07	up
chr2	154403721	154403907	diffreps_peak_758880	186	NM_009228	Snta1	2.40753	1.41564e-09	2.67517e-07	up
chr17	35686480	35686591	diffreps_peak_559425	111	NM_007584	Ddr1	261	1.92946e-09	3.04926e-07	up
chrX	57386481	57386760	diffreps_peak_1346097	279	NM_011252	Rbmx	301	1.12635e-10	3.06728e-08	up
chr7	45510089	45510280	diffreps_peak_1133127	191	ENSMUST00000132875	Nucb1	11.2439	1.21683e-10	3.3014e-08	up
chr11	76244001	76244086	diffreps_peak_214850	85	NM_183263	Rnmtl1	311	5.54403e-11	1.80226e-08	up
chr6	56778221	56778940	diffreps_peak_1056466	719	NM_145958	Kbtbd2	36.4545	5.68434e-12	2.91559e-09	up
chr5	144876821	144878120	diffreps_peak_1023053	1299	NM_029438	Smurf1	11.7317	3.48495e-11	1.21976e-08	up
chr8	106688981	106689292	diffreps_peak_1243326	311	NM_173037	Tango6	281	4.65637e-10	9.69357e-08	up
chr7	27838583	27838709	diffreps_peak_1122742	126	NM_011762	Zfp59	271	9.47559e-10	1.82331e-07	up
chr6	52012334	52012549	diffreps_peak_1053952	215	NM_018773	Skap2	6.34653	3.32956e-11	1.16809e-08	up
chr17	94747261	94747720	diffreps_peak_592520	459	uc008dwm.1	Mettl4	311	5.54403e-11	1.80226e-08	up
chr12	55489408	55489969	diffreps_peak_270809	561	NM_010907	Nfkbia	4.15789	2.40748e-09	3.78044e-07	up
chrX	71970341	71970880	diffreps_peak_1351193	539	NM_001081135	Prrg3	3.6393	1.57319e-13	1.30678e-10	up
chr1	36471596	36472340	diffreps_peak_16808	744	NM_033570	Cnnm4	271	9.47559e-10	1.82331e-07	up
chr13	54371348	54371400	diffreps_peak_332631	52	NM_009946	Cplx2	341	6.62959e-12	2.99554e-09	up
chr5	31281343	31281505	diffreps_peak_959139	162	NM_026298	Ift172	7.39344	6.2491e-09	8.95244e-07	up
chr14	54978866	54978993	diffreps_peak_398044	127	NM_080728	Myh7	23.5878	0	0	up
chr9	64317687	64317849	diffreps_peak_1289612	162	NM_172519	Dis3l	34.6364	2.22247e-11	9.07619e-09	up
chr18	10325281	10325289	diffreps_peak_596732	8	NM_001083628	Greb1l	241	8.01666e-09	9.50076e-07	up
chrX	56790463	56790666	diffreps_peak_1345830	203	ENSMUST00000144600	Fhl1	18.561	0	0	up
chr2	74533001	74533106	diffreps_peak_715722	105	uc008kdo.2	Lnp	271	9.47559e-10	1.82331e-07	up
chr8	25016801	25016922	diffreps_peak_1198753	121	NM_007404	Adam9	311	5.54403e-11	1.80226e-08	up
chr11	99051921	99052800	diffreps_peak_228829	879	ENSMUST00000017637	Igfbp4	2.22013	0	0	up
chr4	57143361	57143437	diffreps_peak_887008	76	ENSMUST00000030142	Epb4.1l4b	261	1.92946e-09	3.04926e-07	up
chr8	111161425	111161533	diffreps_peak_1246027	108	NM_009149	Glg1	7.05634	1.48344e-09	2.78782e-07	up
chr8	71290241	71290780	diffreps_peak_1223415	539	NM_015742	Myo9b	8.70492	5.49079e-11	1.80226e-08	up
chr5	64979707	64979840	diffreps_peak_976257	133	NM_026667	Fam114a1	291	2.28951e-10	5.74177e-08	up
chr4	34811041	34811780	diffreps_peak_874356	739	NM_013889	Zfp292	5.29752	4.10621e-10	9.69357e-08	up
chr10	110981995	110982118	diffreps_peak_161815	123	NM_172554	Zdhhc17	241	8.01666e-09	9.50076e-07	up
chr14	26258467	26258960	diffreps_peak_381805	493	ENSMUST00000112340	Duxbl3	321	2.73015e-11	9.63717e-09	up
chr2	181347061	181347458	diffreps_peak_774405	397	uc008olu.2	Rtel1	311	5.54403e-11	1.80226e-08	up
chr6	125361298	125361640	diffreps_peak_1093815	342	ENSMUST00000144524	Tnfrsf1a	5.37086	1.64135e-12	9.27447e-10	up
chr8	95006199	95006331	diffreps_peak_1237339	132	NM_018882	Adgrg1	6.55556	1.08859e-09	2.08682e-07	up
chr3	72924947	72925040	diffreps_peak_810174	93	NM_001081137	Sis	241	8.01666e-09	9.50076e-07	up
chr7	120409646	120409766	diffreps_peak_1173184	120	NM_001278943	Abca16	301	1.12635e-10	3.06728e-08	up
chr7	134670686	134670844	diffreps_peak_1181326	158	NM_001033420	Dock1	4.76782	0	0	up
chr7	143559648	143559708	diffreps_peak_1185806	60	NM_013742	Cars	19.3871	1.77636e-15	2.44738e-12	up
chr17	43441981	43442002	diffreps_peak_563507	21	NM_001081178	Adgrf5	16.2381	4.35473e-09	6.32162e-07	up
chr14	31011981	31012441	diffreps_peak_384353	460	NM_029626	Glt8d1	12.9512	1.49702e-12	9.11497e-10	up
chr6	97617189	97617620	diffreps_peak_1078125	431	NM_145148	Frmd4b	33.7273	4.39273e-11	1.52294e-08	up
chr7	127489688	127490380	diffreps_peak_1177246	692	NM_010183	Fbrs	2.74564	5.59798e-09	8.04264e-07	up
chr12	4613242	4613305	diffreps_peak_244640	63	NM_011365	Itsn2	5.05405	9.00042e-09	1.06142e-06	up
chr11	29692897	29693640	diffreps_peak_187624	743	NM_194052	Rtn4	2.65176	0	0	up
chr2	76856264	76856366	diffreps_peak_716997	102	NM_011652	Ttn	5.03471	0	0	up
chr16	45094028	45094425	diffreps_peak_512921	397	uc007zif.1	Ccdc80	3.27111	0	0	up
chr15	31273901	31274338	diffreps_peak_449148	437	NM_146057	Dap	261	1.92946e-09	3.04926e-07	up
chr17	36949161	36949500	diffreps_peak_560338	339	NM_029632	Ppp1r11	3.19269	1.6431e-09	3.04926e-07	up
chr11	69665475	69665780	diffreps_peak_210362	305	uc007jqx.1	Cd68	251	3.9315e-09	5.74046e-07	up
chr6	72356721	72356769	diffreps_peak_1064329	48	NM_144916	Tmem150a	28.2727	2.60138e-09	4.07351e-07	up
chr4	146252160	146252280	diffreps_peak_936080	120	uc029vaq.1	Gm13251	291	2.28951e-10	5.74177e-08	up
chr3	53260490	53261000	diffreps_peak_800416	510	NM_175386	Lhfp	2.63062	1.39686e-11	5.78894e-09	up
chr12	55603261	55604020	diffreps_peak_270862	759	NM_019994	Ralgapa1	241	8.01666e-09	9.50076e-07	up
chr11	68691914	68692182	diffreps_peak_209484	268	NM_175260	Myh10	3.77487	9.67761e-09	1.1372e-06	up
chr1	162648421	162648940	diffreps_peak_83912	519	NM_010865	Myoc	811	0	0	up
chr17	80423115	80423238	diffreps_peak_584688	123	NM_009231	Sos1	281	4.65637e-10	9.69357e-08	up
chr1	158783921	158784074	diffreps_peak_81793	153	NM_001085376	Pappa2	281	4.65637e-10	9.69357e-08	up
chr3	123369301	123369690	diffreps_peak_839170	389	NM_201638	Mettl14	8.04918	5.9461e-10	1.23166e-07	up
chr8	124721736	124721983	diffreps_peak_1253861	247	ENSMUST00000118134	Ttc13	9.23529	3.89218e-10	9.56544e-08	up
chr9	119304804	119304917	diffreps_peak_1320610	113	NM_133985	Oxsr1	5.03727	5.22626e-12	2.70442e-09	up
chr17	25188913	25189017	diffreps_peak_551967	104	NM_001290736	Unkl	22.9048	4.25882e-13	2.94658e-10	up
chr17	35164821	35164897	diffreps_peak_559086	76	ENSMUST00000025253	Prrc2a	301	1.12635e-10	3.06728e-08	up
chr14	54984550	54984640	diffreps_peak_398056	90	NM_080728	Myh7	3.66682	0	0	up
chr15	73205901	73206260	diffreps_peak_470320	359	NM_007982	Ptk2	341	6.62959e-12	2.99554e-09	up
chr6	71599316	71599512	diffreps_peak_1063794	196	NM_173001	Kdm3a	261	1.92946e-09	3.04926e-07	up
chr2	125505281	125505520	diffreps_peak_743235	239	ENSMUST00000066157	Gm9913	10.7561	4.22532e-10	9.69357e-08	up
chr4	98546633	98546980	diffreps_peak_907906	347	NM_007704	Inadl	261	1.92946e-09	3.04926e-07	up
chr6	33332281	33332454	diffreps_peak_1043760	173	NM_009148	Exoc4	20.0323	4.44089e-16	6.96852e-13	up
chr11	100887441	100888760	diffreps_peak_229858	1319	NM_011486	Stat3	2.96672	2.22045e-16	3.74769e-13	up
chr5	106609097	106609150	diffreps_peak_1000357	53	ENSMUST00000167618	Gm17304	251	3.9315e-09	5.74046e-07	up
chr2	152781381	152782180	diffreps_peak_758021	799	NM_009743	Bcl2l1	21.9524	1.60605e-12	9.11497e-10	up
chr12	102704721	102704929	diffreps_peak_295604	208	ENSMUST00000046518	Itpk1	19.5714	4.38738e-11	1.52294e-08	up
chr1	45344951	45345059	diffreps_peak_21745	108	NM_009930	Col3a1	2.84915	6.66582e-10	1.37466e-07	up
chr11	105347234	105347473	diffreps_peak_233038	239	NM_008626	Mrc2	371	7.95586e-13	5.13636e-10	up
chr11	5105799	5106100	diffreps_peak_174803	301	NM_177370	Rhbdd3	11.6452	9.63911e-09	1.133e-06	up
chr12	4777441	4778340	diffreps_peak_244781	899	uc007myg.1	Pfn4	271	9.47559e-10	1.82331e-07	up
chr9	57754501	57754668	diffreps_peak_1286130	167	NM_007713	Clk3	541	0	0	up
chr5	143884821	143884980	diffreps_peak_1022440	159	NM_013557	Eif2ak1	28.2727	2.60138e-09	4.07351e-07	up
chr7	98131675	98131869	diffreps_peak_1159828	194	NM_007602	Capn5	9.78049	5.00115e-09	7.23207e-07	up
chr6	87434001	87434512	diffreps_peak_1072139	511	NM_009756	Bmp10	501	1.11022e-16	1.984e-13	up
chr8	11443555	11443702	diffreps_peak_1191083	147	NM_009932	Col4a2	2.37484	2.5435e-11	9.63717e-09	up
chr10	81323618	81323781	diffreps_peak_146251	163	NM_027381	Cactin	18.1429	3.16418e-10	7.85059e-08	up
chr17	27028481	27028720	diffreps_peak_553243	239	ENSMUST00000078691	Bak1	3.55411	3.03086e-09	4.72455e-07	up
chr19	44145940	44146057	diffreps_peak_665470	117	NM_028607	Bloc1s2	4.96694	3.41357e-09	5.31299e-07	up
chr8	105912619	105912860	diffreps_peak_1242875	241	NM_173432	Pskh1	281	4.65637e-10	9.69357e-08	up
chr15	34139741	34139897	diffreps_peak_450748	156	NM_026002	Mtdh	15.7619	8.36641e-09	9.87431e-07	up
chr1	133735047	133735209	diffreps_peak_68517	162	NM_213616	Atp2b4	421	2.33147e-14	2.37677e-11	up
chr16	96081813	96081873	diffreps_peak_538188	60	NM_145125	Brwd1	4.82979	4.88962e-10	1.01695e-07	up
chr1	140154468	140154480	diffreps_peak_72228	12	NM_009888	Cfh	301	1.12635e-10	3.06728e-08	up
chr14	54994581	54994634	diffreps_peak_398076	53	ENSMUST00000102803	Myh7	3.78351	1.30607e-12	8.28788e-10	up
chr2	167492644	167493260	diffreps_peak_766722	616	NM_030743	Rnf114	10.2593	0	0	up
chr16	37142275	37142446	diffreps_peak_508393	171	NM_172440	Stxbp5l	421	2.33147e-14	2.37677e-11	up
chr17	78919501	78920017	diffreps_peak_583780	516	NM_001024806	Cebpz	351	3.26894e-12	1.71329e-09	up
chr9	118062461	118064520	diffreps_peak_1319821	2059	NM_013727	Azi2	301	1.12635e-10	3.06728e-08	up
chr9	107606549	107606934	diffreps_peak_1313471	385	NM_001291537	Sema3b	4.63184	8.53762e-13	5.47853e-10	up
chr7	44496255	44496300	diffreps_peak_1131967	45	NM_197991	Emc10	11.9677	5.12593e-09	7.37402e-07	up
chr17	35153506	35153740	diffreps_peak_559048	234	NM_020027	Prrc2a	6.4955	1.43996e-12	9.11497e-10	up
chr6	29445007	29445151	diffreps_peak_1041055	144	NM_001081185	Flnc	4.87454	0	0	up
chr6	128566914	128567060	diffreps_peak_1095490	146	NM_001001179	BC048546	301	1.12635e-10	3.06728e-08	up
chr12	85301021	85301480	diffreps_peak_286828	459	NM_145138	Nek9	5.1989	5.57332e-14	5.28561e-11	up
chr9	56888341	56888786	diffreps_peak_1285500	445	NM_139001	Cspg4	261	1.92946e-09	3.04926e-07	up
chr4	126757041	126757068	diffreps_peak_923908	27	NM_133886	AU040320	41.9091	9.4591e-14	8.093e-11	up
chr8	85294858	85294957	diffreps_peak_1232192	99	NM_022997	Vps35	11.9677	5.12593e-09	7.37402e-07	up
chr12	8747156	8747294	diffreps_peak_246753	138	NM_030723	Pum2	321	2.73015e-11	9.63717e-09	up
chr4	137568761	137568845	diffreps_peak_930739	84	NM_008305	Hspg2	7.91358	1.90314e-12	1.07177e-09	up
chr8	91801861	91802067	diffreps_peak_1235690	206	ENSMUST00000175795	Irx3	3.58303	9.41274e-11	2.99016e-08	up
chr4	40177801	40177950	diffreps_peak_876903	149	NM_007386	Aco1	261	1.92946e-09	3.04926e-07	up
chr7	25292081	25292314	diffreps_peak_1121017	233	NM_027882	Cic	8.70492	5.49079e-11	1.80226e-08	up
chr13	36867181	36868100	diffreps_peak_323236	919	NM_028784	F13a1	2.34775	6.81036e-09	9.50076e-07	up
chr13	98890914	98891042	diffreps_peak_355803	128	NM_001048267	Tnpo1	2.30904	3.32088e-10	8.21796e-08	up
chr17	24418037	24418218	diffreps_peak_551180	181	NM_009070	Rnps1	2.93353	9.58951e-09	1.12903e-06	up
chr15	97245241	97245820	diffreps_peak_484325	579	NM_178114	Amigo2	341	6.62959e-12	2.99554e-09	up
chr11	102361140	102361261	diffreps_peak_231191	121	NM_011403	Slc4a1	3.73632	5.76068e-09	8.27487e-07	up
chr14	5164641	5164662	diffreps_peak_369462	21	NM_001242941	Gm3317	481	3.33067e-16	5.30504e-13	up
chr1	85600702	85601191	diffreps_peak_44058	489	NM_001013817	Sp140	7.2963	3.50319e-11	1.22464e-08	up
chr8	91070056	91070406	diffreps_peak_1235179	350	NM_011250	Rbl2	4.61702	2.29169e-09	3.60515e-07	up
chr7	25080161	25081000	diffreps_peak_1120804	839	NM_175477	Zfp574	8.65432	5.4956e-14	5.2171e-11	up
chr7	98123581	98124055	diffreps_peak_1159826	474	NM_007602	Capn5	261	1.92946e-09	3.04926e-07	up
chr5	99298641	99299700	diffreps_peak_996289	1059	uc008ygn.2	A930011G23Rik	321	2.73015e-11	9.63717e-09	up
chr1	30942361	30942920	diffreps_peak_13892	559	NM_011200	Ptp4a1	3.98701	2.77249e-11	9.77577e-09	up
chr14	51996875	51997486	diffreps_peak_396073	611	NM_198249	Arhgef40	9.61386	0	0	up
chr13	3548881	3548970	diffreps_peak_304714	89	NM_008112	Gdi2	3.33716	3.74754e-09	5.74046e-07	up
chr7	35555601	35556120	diffreps_peak_1127544	519	ENSMUST00000040962	Nudt19	321	2.73015e-11	9.63717e-09	up
chr11	3711693	3711869	diffreps_peak_173748	176	NM_152818	Osbp2	7.54321	1.09801e-11	4.88558e-09	up
chr16	16923639	16924800	diffreps_peak_496539	1161	NM_176833	Ppm1f	8.2549	7.89588e-09	9.50076e-07	up
chr3	83773181	83773460	diffreps_peak_815460	279	NM_009144	Sfrp2	281	4.65637e-10	9.69357e-08	up
chr6	35051061	35051340	diffreps_peak_1044805	279	NM_016877	Cnot4	6.77465	4.68134e-09	6.79126e-07	up
chr18	35174261	35174419	diffreps_peak_610462	158	NM_009818	Ctnna1	8.88732	7.05436e-13	4.83858e-10	up
chr10	127548314	127548447	diffreps_peak_170798	133	NM_008512	Lrp1	401	9.57012e-14	8.093e-11	up
chr3	53477601	53478240	diffreps_peak_800515	639	NM_173382	Proser1	241	8.01666e-09	9.50076e-07	up
chr8	119524426	119524599	diffreps_peak_1250665	173	NM_019709	Mbtps1	361	1.61249e-12	9.11497e-10	up
chrX	95165781	95166539	diffreps_peak_1360337	758	NM_001290385	Arhgef9	2.26285	4.96513e-09	7.19748e-07	up
chr10	63169254	63169380	diffreps_peak_135333	126	NM_182992	Mypn	4.47826	5.34951e-10	1.11106e-07	up
chr11	78179539	78179875	diffreps_peak_216341	336	ENSMUST00000108338	Tlcd1	261	1.92946e-09	3.04926e-07	up
chr14	103843301	103843701	diffreps_peak_423976	400	NM_007904	Ednrb	15.1463	4.88498e-15	6.31898e-12	up
chr11	32622423	32622540	diffreps_peak_189626	117	NM_009288	Stk10	251	3.9315e-09	5.74046e-07	up
chr11	29456457	29456602	diffreps_peak_187473	145	NM_176841	Ccdc88a	291	2.28951e-10	5.74177e-08	up
chr6	85069295	85069513	diffreps_peak_1070803	218	NM_177077	Exoc6b	2.75062	0	0	up
chr11	98250281	98250620	diffreps_peak_228265	339	NM_001109626	Cdk12	341	6.62959e-12	2.99554e-09	up
chr5	32774395	32774466	diffreps_peak_960065	71	NM_177298	Pisd	281	4.65637e-10	9.69357e-08	up
chr3	88327856	88328113	diffreps_peak_818119	257	NM_020003	Glmp	18.4194	1.31006e-14	1.46343e-11	up
chr11	74919436	74919662	diffreps_peak_213835	226	NM_013761	Srr	20.5238	1.17086e-11	5.17429e-09	up
chr2	160903602	160903751	diffreps_peak_762942	149	NM_022883	Lpin3	241	8.01666e-09	9.50076e-07	up
chr9	64322401	64322581	diffreps_peak_1289615	180	NM_172519	Dis3l	27.3636	5.12924e-09	7.37402e-07	up
chr4	130821367	130821760	diffreps_peak_926229	393	uc008uzs.1	Sdc3	6.77114	0	0	up
chr18	78141994	78142119	diffreps_peak_634369	125	NM_001171011	Slc14a1	301	1.12635e-10	3.06728e-08	up
chr6	54329118	54329480	diffreps_peak_1055059	362	NM_030024	Prr15	381	3.92797e-13	2.73423e-10	up
chr2	175919901	175920240	diffreps_peak_771213	339	NM_001177406	Gm14431	311	5.54403e-11	1.80226e-08	up
chr7	45717541	45718139	diffreps_peak_1133343	598	uc009gww.1	Rpl18	5.95495	4.05576e-11	1.41521e-08	up
chr13	73937489	73937767	diffreps_peak_342918	278	NM_027182	Trip13	12.2903	2.72181e-09	4.24627e-07	up
chr17	25267261	25267780	diffreps_peak_552031	519	ENSMUST00000172868	Ube2i	10.5122	7.85618e-10	1.6075e-07	up
chr2	76889708	76889880	diffreps_peak_717036	172	NM_011652	Ttn	2.36428	1.93897e-10	5.19358e-08	up
chr4	132854861	132855380	diffreps_peak_927382	519	NM_133887	Stx12	7.61972	1.45351e-10	3.93086e-08	up
chr7	119715093	119715300	diffreps_peak_1172813	207	NM_145585	Thumpd1	291	2.28951e-10	5.74177e-08	up
chr2	30819628	30819832	diffreps_peak_691744	204	NM_170592	Ntmt1	5.45545	4.73076e-09	6.86017e-07	up
chr12	53104514	53104730	diffreps_peak_269419	216	NM_198111	Akap6	6.94059	1.12077e-12	7.14696e-10	up
chr18	37762681	37763600	diffreps_peak_612182	919	NM_033580	Pcdhgb8	341	6.62959e-12	2.99554e-09	up
chr7	118156516	118156735	diffreps_peak_1172050	219	NM_001031814	Smg1	2.97505	2.06346e-12	1.16068e-09	up
chr17	29614789	29615078	diffreps_peak_554932	289	ENSMUST00000024817	Rnf8	14.5484	3.12319e-11	1.0969e-08	up
chr3	94837566	94837740	diffreps_peak_822379	174	NM_172683	Pogz	351	3.26894e-12	1.71329e-09	up
chr9	21397968	21398136	diffreps_peak_1266209	168	NM_010561	Ilf3	241	8.01666e-09	9.50076e-07	up
chr18	35829817	35829940	diffreps_peak_611005	123	NM_133687	Cxxc5	12.4634	5.29088e-12	2.73044e-09	up
chr18	39373261	39373720	diffreps_peak_613591	459	NM_175164	Arhgap26	21	6.04228e-12	2.99554e-09	up
chr2	129092940	129093500	diffreps_peak_745259	560	NM_027192	Ttl	4.36493	3.96716e-12	2.06597e-09	up
chr5	137644301	137644744	diffreps_peak_1018953	443	NM_010571	Irs3	441	5.77316e-15	6.94008e-12	up
chr1	45347119	45347220	diffreps_peak_21751	101	NM_009930	Col3a1	8.04918	5.9461e-10	1.23166e-07	up
chr18	37996861	37997460	diffreps_peak_612436	599	uc008ers.1	Arap3	16.7143	2.26424e-09	3.56276e-07	up
chr13	56289701	56289807	diffreps_peak_333983	106	NM_019568	Cxcl14	281	4.65637e-10	9.69357e-08	up
chr4	131926503	131926608	diffreps_peak_926663	105	NM_183428	Epb4.1	11	2.26912e-10	5.74177e-08	up
chr5	147430160	147430480	diffreps_peak_1024524	320	ENSMUST00000031651	Pan3	271	9.47559e-10	1.82331e-07	up
chr9	123156921	123157432	diffreps_peak_1322950	511	NM_011606	Clec3b	2.83835	2.68674e-14	2.71473e-11	up
chr9	70542777	70542960	diffreps_peak_1293590	183	NM_026337	Sltm	31	3.38564e-10	8.33921e-08	up
chr6	50196513	50196642	diffreps_peak_1053085	129	NM_019939	Mpp6	981	0	0	up
chr8	83689919	83690520	diffreps_peak_1230902	601	uc009mkz.2	Pkn1	3.68398	7.58951e-10	1.55896e-07	up
chr12	111962432	111962456	diffreps_peak_300500	24	NM_027360	2010107E04Rik	241	8.01666e-09	9.50076e-07	up
chr12	76583141	76583392	diffreps_peak_281635	251	NM_013675	Sptb	4.56725	7.29891e-11	2.35213e-08	up
chr12	81497081	81497820	diffreps_peak_284303	739	NM_025292	Synj2bp	241	8.01666e-09	9.50076e-07	up
chr8	72319881	72320242	diffreps_peak_1224305	361	NM_008452	Klf2	2.09283	6.7413e-09	9.50076e-07	up
chr15	81826481	81826863	diffreps_peak_475804	382	NM_017376	Tef	2.69014	0	0	up
chr2	152327246	152327340	diffreps_peak_757760	94	NM_019705	Rbck1	251	3.9315e-09	5.74046e-07	up
chr6	140596248	140596800	diffreps_peak_1101636	552	uc009eog.1	Plekha5	321	2.73015e-11	9.63717e-09	up
chr8	43520321	43520760	diffreps_peak_1208621	439	NM_001009547	Adam26b	281	4.65637e-10	9.69357e-08	up
chr13	74406395	74406480	diffreps_peak_343225	85	ENSMUST00000090860	Gm10116	21.6612	0	0	up
chr1	136276537	136276758	diffreps_peak_70241	221	NM_001081360	Camsap2	2.96481	3.70588e-09	5.74046e-07	up
chr10	94036000	94036310	diffreps_peak_153257	310	NM_053072	Fgd6	4.40314	2.81709e-11	9.93057e-09	up
chr7	66109514	66110227	diffreps_peak_1143303	713	NM_001081163	Chsy1	3.73859	1.77793e-10	4.77343e-08	up
chr4	136890341	136890599	diffreps_peak_930240	258	NM_007574	C1qc	2.51586	3.33067e-14	3.3312e-11	up
chr9	108372561	108372660	diffreps_peak_1314156	99	NM_011678	Usp4	271	9.47559e-10	1.82331e-07	up
chr18	12181583	12181695	diffreps_peak_597801	112	NM_029623	3110002H16Rik	241	8.01666e-09	9.50076e-07	up
chr8	61503032	61503500	diffreps_peak_1217673	468	NM_145595	Cbr4	28.2727	2.60138e-09	4.07351e-07	up
chr10	81106344	81106373	diffreps_peak_145981	29	ENSMUST00000136743	Map2k2	5.5045	6.2123e-10	1.28187e-07	up
chr11	87581040	87581225	diffreps_peak_221877	185	ENSMUST00000018544	Sept4	12.7073	2.81597e-12	1.56761e-09	up
chr10	126894224	126894362	diffreps_peak_170176	138	NM_026858	Xrcc6bp1	291	2.28951e-10	5.74177e-08	up
chr8	124343541	124344820	diffreps_peak_1253675	1279	NM_139272	Galnt2	5.97076	2.22045e-16	3.74769e-13	up
chr18	77153421	77154360	diffreps_peak_633890	939	NM_008602	Pias2	311	5.54403e-11	1.80226e-08	up
chr12	26308261	26308580	diffreps_peak_255721	319	NM_080563	Rnf144a	281	4.65637e-10	9.69357e-08	up
chr14	54983601	54983785	diffreps_peak_398052	184	NM_080728	Myh7	2.14008	0	0	up
chr11	116581361	116581447	diffreps_peak_239858	86	NM_173755	Ube2o	341	6.62959e-12	2.99554e-09	up
chr11	44992308	44992488	diffreps_peak_195281	180	NM_007897	Ebf1	251	3.9315e-09	5.74046e-07	up
chr1	36316981	36317400	diffreps_peak_16684	419	uc011wjh.1	Arid5a	311	5.54403e-11	1.80226e-08	up
chr11	23770741	23770970	diffreps_peak_184773	229	NM_009044	Rel	17.1905	1.1761e-09	2.24178e-07	up
chr16	37833941	37834700	diffreps_peak_508788	759	NM_008047	Fstl1	3.03453	0	0	up
chr15	96697854	96697880	diffreps_peak_484090	26	uc007xkn.1	Slc38a2	15.7619	8.36641e-09	9.87431e-07	up
chr13	54679841	54680560	diffreps_peak_332866	719	NM_134064	Rnf44	8.77778	3.03091e-14	3.03991e-11	up
chr15	82175096	82175318	diffreps_peak_476092	222	NM_033218	Srebf2	11.2439	1.21683e-10	3.3014e-08	up
chr1	54361041	54361118	diffreps_peak_26445	77	NM_030025	Ccdc150	321	2.73015e-11	9.63717e-09	up
chr5	111418601	111419680	diffreps_peak_1003367	1079	NM_001081235	Mn1	281	4.65637e-10	9.69357e-08	up
chrX	73342619	73342751	diffreps_peak_1351641	132	NM_031494	Zfp275	5.75248	9.24471e-10	1.82331e-07	up
chr18	37295281	37296300	diffreps_peak_611852	1019	NM_053127	Pcdhb2	361	1.61249e-12	9.11497e-10	up
chr15	78523921	78524400	diffreps_peak_473355	479	NM_028331	C1qtnf6	241	8.01666e-09	9.50076e-07	up
chr17	36041901	36042128	diffreps_peak_559876	227	NM_010397	H2-T22	5.45545	4.73076e-09	6.86017e-07	up
chr11	97060450	97060588	diffreps_peak_227306	138	NM_001081434	Osbpl7	371	7.95586e-13	5.13636e-10	up
chr17	53830061	53830114	diffreps_peak_569545	53	NM_026935	Sult1c2	301	1.12635e-10	3.06728e-08	up
chr8	8620441	8620960	diffreps_peak_1189522	519	NM_010111	Efnb2	241	8.01666e-09	9.50076e-07	up
chr6	113492701	113493338	diffreps_peak_1086044	637	NM_133930	Creld1	471	6.66134e-16	1.00234e-12	up
chr7	127560021	127560500	diffreps_peak_1177340	479	NM_001304266	Srcap	6.04505	2.33573e-11	9.4751e-09	up
chr4	109058258	109058306	diffreps_peak_913542	48	NM_146150	Nrd1	9.82353	6.26417e-11	2.0253e-08	up
chr13	54575012	54575277	diffreps_peak_332763	265	NM_019968	Arl10	16.2381	4.35473e-09	6.32162e-07	up
chr11	116181912	116182040	diffreps_peak_239557	128	uc007mkj.2	Acox1	13.2581	4.04122e-10	9.69357e-08	up
chr7	142492101	142492781	diffreps_peak_1185174	680	uc009kni.1	Gm14492	261	1.92946e-09	3.04926e-07	up
chr3	90432803	90433220	diffreps_peak_820003	417	NM_145540	Ints3	4.61702	2.29169e-09	3.60515e-07	up
chr1	34183281	34183904	diffreps_peak_15586	623	ENSMUST00000182513	Dst	3.17523	3.30119e-10	8.17278e-08	up
chr4	9643681	9643717	diffreps_peak_861878	36	NM_133723	Asph	37.3636	2.8737e-12	1.5957e-09	up
chr1	175076016	175076097	diffreps_peak_91360	81	uc007dth.2	Rgs7	241	8.01666e-09	9.50076e-07	up
chr10	4387351	4387462	diffreps_peak_102997	111	uc007ehg.2	Zbtb2	351	3.26894e-12	1.71329e-09	up
chr8	70295881	70296340	diffreps_peak_1222651	459	uc009lzv.1	Ddx49	301	1.12635e-10	3.06728e-08	up
chr9	90097863	90097889	diffreps_peak_1304196	26	NM_024431	Morf4l1	3.83582	2.24108e-09	3.53449e-07	up
chr12	112785321	112785595	diffreps_peak_300944	274	uc007pff.1	Ahnak2	3.62443	3.23383e-09	5.03819e-07	up
chr10	128113459	128113681	diffreps_peak_171266	222	uc007hlh.1	Baz2a	27.3636	5.12924e-09	7.37402e-07	up
chr5	124477779	124478000	diffreps_peak_1011772	221	NM_030259	Rilpl2	391	1.93845e-13	1.52507e-10	up
chr18	75394341	75395240	diffreps_peak_632945	899	NM_001042660	Smad7	471	6.66134e-16	1.00234e-12	up
chr7	105481121	105481219	diffreps_peak_1164498	98	NM_028444	Prkcdbp	4.82979	4.88962e-10	1.01695e-07	up
chr1	90795011	90795083	diffreps_peak_47042	72	NM_001243008	Col6a3	2.81102	4.96826e-09	7.20164e-07	up
chr6	30748061	30748540	diffreps_peak_1041905	479	NM_017478	Copg2	241	8.01666e-09	9.50076e-07	up
chr1	45333562	45333661	diffreps_peak_21709	99	NM_009930	Col3a1	2.36209	1.47793e-12	9.11497e-10	up
chr2	25222157	25222420	diffreps_peak_687980	263	NM_146116	Tubb4b	2.1251	3.91687e-13	2.73423e-10	up
chr8	122902841	122903220	diffreps_peak_1252598	379	uc009nty.1	Ankrd11	241	8.01666e-09	9.50076e-07	up
chr3	144569733	144570216	diffreps_peak_850323	483	NM_011828	Hs2st1	7.41791	0	0	up
chr6	146776601	146777760	diffreps_peak_1105097	1159	NM_172734	Stk38l	241	8.01666e-09	9.50076e-07	up
chr6	117177341	117177960	diffreps_peak_1088125	619	NM_001012477	Cxcl12	5.53416	7.50511e-14	7.01982e-11	up
chr1	171250420	171250860	diffreps_peak_89055	440	ENSMUST00000111315	Adamts4	7.20853	0	0	up
chr7	27447977	27448196	diffreps_peak_1122399	219	NM_144923	Blvrb	14.7255	0	0	up
chr18	70508679	70509320	diffreps_peak_630510	641	NM_011972	Poli	321	2.73015e-11	9.63717e-09	up
chr4	48663513	48663560	diffreps_peak_882638	47	NM_026509	Murc	13.1951	7.95031e-13	5.13636e-10	up
chr13	64225571	64225648	diffreps_peak_338006	77	NM_172587	Cdc14b	291	2.28951e-10	5.74177e-08	up
chr3	142281851	142281983	diffreps_peak_848974	132	NM_001190852	Pdlim5	16.7143	2.26424e-09	3.56276e-07	up
chr16	38090401	38090613	diffreps_peak_508928	212	NM_019827	Gsk3b	311	5.54403e-11	1.80226e-08	up
chr11	77531681	77532340	diffreps_peak_215774	659	NM_144825	Taok1	16.2381	4.35473e-09	6.32162e-07	up
chr2	91931371	91931695	diffreps_peak_725303	324	uc008kww.1	Mdk	17.1905	1.1761e-09	2.24178e-07	up
chr12	29938161	29938324	diffreps_peak_257298	163	NM_181395	Pxdn	10.8039	2.89679e-12	1.6079e-09	up
chr6	124858443	124858940	diffreps_peak_1093349	497	ENSMUST00000046893	Gpr162	621	0	0	up
chr14	62606801	62607480	diffreps_peak_402490	679	NM_001243857	Fam124a	3.50755	2.58016e-12	1.44252e-09	up
chr3	100472381	100472580	diffreps_peak_826490	199	NM_001142952	Fam46c	19.0488	0	0	up
chr7	99268821	99269313	diffreps_peak_1160498	492	NM_010837	Map6	381	3.92797e-13	2.73423e-10	up
chr13	88977754	88978240	diffreps_peak_350473	486	uc007riz.2	Edil3	261	1.92946e-09	3.04926e-07	up
chr8	123381401	123381561	diffreps_peak_1252988	160	NM_025804	Tcf25	2.68472	3.33067e-16	5.30504e-13	up
chr2	76890464	76890743	diffreps_peak_717038	279	NM_011652	Ttn	2.39461	1.02185e-09	1.96533e-07	up
chr6	120818333	120818399	diffreps_peak_1090906	66	NM_007510	Atp6v1e1	5.19847	1.57715e-10	4.26281e-08	up
chr5	130241821	130242160	diffreps_peak_1014547	339	NM_027854	Tmem248	271	9.47559e-10	1.82331e-07	up
chrX	36361763	36362020	diffreps_peak_1338581	257	NM_028894	Lonrf3	241	8.01666e-09	9.50076e-07	up
chr2	30261847	30262540	diffreps_peak_691327	693	NM_177725	Lrrc8a	3.64069	1.20696e-09	2.29954e-07	up
chr1	160342035	160342164	diffreps_peak_82594	129	NM_013862	Rabgap1l	261	1.92946e-09	3.04926e-07	up
chr1	135584961	135585480	diffreps_peak_69805	519	uc007ctk.1	Nav1	17.4516	9.28146e-14	8.093e-11	up
chr8	70377096	70377256	diffreps_peak_1222734	160	NM_016685	Comp	13.4224	0	0	up
chr5	32745468	32745682	diffreps_peak_960040	214	ENSMUST00000120591	Pisd	261	1.92946e-09	3.04926e-07	up
chr7	144929841	144930748	diffreps_peak_1186474	907	uc012fyb.1	Oraov1	521	0	0	up
chr5	105812261	105812980	diffreps_peak_1000013	719	NM_178701	Lrrc8d	281	4.65637e-10	9.69357e-08	up
chr10	12861601	12861735	diffreps_peak_107982	134	NM_011682	Utrn	291	2.28951e-10	5.74177e-08	up
chr8	122496402	122496579	diffreps_peak_1252341	177	NM_001037298	Piezo1	20.0476	2.26732e-11	9.20803e-09	up
chr7	24926239	24926440	diffreps_peak_1120702	201	NM_008488	Arhgef1	261	1.92946e-09	3.04926e-07	up
chr12	55137121	55137215	diffreps_peak_270518	94	NM_028527	Fam177a	381	3.92797e-13	2.73423e-10	up
chr7	28833793	28834226	diffreps_peak_1123527	433	NM_010706	Lgals4	4.48066	4.54576e-11	1.57427e-08	up
chr4	43544840	43544969	diffreps_peak_879672	129	NM_011602	Tln1	5.23676	0	0	up
chr2	62354538	62354608	diffreps_peak_709166	70	NM_010074	Dpp4	261	1.92946e-09	3.04926e-07	up
chr18	64530701	64531564	diffreps_peak_627031	863	NM_001001488	Atp8b1	301	1.12635e-10	3.06728e-08	up
chr12	34906611	34906940	diffreps_peak_259973	329	uc007njd.1	Hdac9	46.4545	3.10862e-15	4.08591e-12	up
chr1	134047001	134047540	diffreps_peak_68673	539	NM_021355	Fmod	391	1.93845e-13	1.52507e-10	up
chr5	121426001	121426518	diffreps_peak_1009203	517	uc008zja.1	Naa25	301	1.12635e-10	3.06728e-08	up
chr2	31292283	31293120	diffreps_peak_692163	837	NM_019681	Ncs1	361	1.61249e-12	9.11497e-10	up
chr11	7213384	7213923	diffreps_peak_176261	539	NM_008343	Igfbp3	361	1.61249e-12	9.11497e-10	up
chr9	105402717	105402776	diffreps_peak_1312036	59	NM_001164828	Aste1	241	8.01666e-09	9.50076e-07	up
chr16	46496841	46496967	diffreps_peak_513693	126	NM_021495	Pvrl3	241	8.01666e-09	9.50076e-07	up
chr16	45166041	45166580	diffreps_peak_512978	539	uc007zij.1	Atg3	5.36464	1.14353e-14	1.29385e-11	up
chr11	105180421	105181180	diffreps_peak_232884	759	uc007lxc.2	1700052K11Rik	11.7317	3.48495e-11	1.21976e-08	up
chr2	72980381	72980446	diffreps_peak_714872	65	NM_001018042	Sp3	261	1.92946e-09	3.04926e-07	up
chr18	75368841	75369568	diffreps_peak_632915	727	NM_001042660	Smad7	2.42477	1.22293e-11	5.40272e-09	up
chr8	80788489	80789080	diffreps_peak_1229113	591	NM_021356	Gab1	5.96183	7.11764e-13	4.87848e-10	up
chr14	25888261	25888526	diffreps_peak_381449	265	NM_001270503	Plac9b	241	8.01666e-09	9.50076e-07	up
chr17	29347466	29347904	diffreps_peak_554785	438	NM_019880	Mtch1	2.39104	0	0	up
chr19	36111964	36112120	diffreps_peak_660320	156	NM_013468	Ankrd1	2.23231	0	0	up
chr2	132792841	132794095	diffreps_peak_747598	1254	NM_007694	Chgb	401	9.57012e-14	8.093e-11	up
chr2	146244601	146245035	diffreps_peak_754470	434	NM_001033348	Ralgapa2	5.9505	3.07826e-10	7.68746e-08	up
chr7	16857750	16857857	diffreps_peak_1114865	107	NM_178900	Prkd2	20.5238	1.17086e-11	5.17429e-09	up
chr12	99935121	99935900	diffreps_peak_293916	779	uc007osf.2	Tdp1	281	4.65637e-10	9.69357e-08	up
chr11	97744445	97744704	diffreps_peak_227874	259	NM_054051	Pip4k2b	2.31072	2.33147e-14	2.37677e-11	up
chr9	103498841	103499960	diffreps_peak_1311068	1119	NM_178638	Tmem108	69.1818	0	0	up
chr7	19136121	19136760	diffreps_peak_1116232	639	NM_175530	Fbxo46	281	4.65637e-10	9.69357e-08	up
chr13	42164216	42164392	diffreps_peak_326052	176	NM_007772	Hivep1	5.87603	9.28813e-12	4.16582e-09	up
chr5	137778903	137779221	diffreps_peak_1019079	318	ENSMUST00000031739	Ppp1r35	5.84472	5.10703e-15	6.60023e-12	up
chr3	19235912	19236013	diffreps_peak_782739	101	NM_008802	Pde7a	511	0	0	up
chr10	121870327	121870510	diffreps_peak_167651	183	NM_001081037	Srgap1	17.1905	1.1761e-09	2.24178e-07	up
chr15	86185506	86186080	diffreps_peak_478527	574	NM_145475	Cerk	471	6.66134e-16	1.00234e-12	up
chr6	92376041	92376680	diffreps_peak_1075015	639	NM_001081146	Prickle2	301	1.12635e-10	3.06728e-08	up
chr12	82451041	82451784	diffreps_peak_284816	743	NM_172579	Sipa1l1	341	6.62959e-12	2.99554e-09	up
chr9	3030403	3030886	diffreps_peak_1256498	483	ENSMUST00000099042	Gm10717	5.58374	0	0	up
chr7	106215261	106215340	diffreps_peak_1165233	79	NM_029000	Gvin1	7.59574	0	0	up
chr14	51607952	51608136	diffreps_peak_395885	184	ENSMUST00000167617	Gm17078	331	1.34506e-11	5.57668e-09	up
chr7	45136017	45136285	diffreps_peak_1132732	268	uc009gtp.1	Flt3l	13.1951	7.95031e-13	5.13636e-10	up
chr5	121854021	121854599	diffreps_peak_1009648	578	NM_175474	Fam109a	23.8571	1.12577e-13	9.43629e-11	up
chr10	80541881	80542280	diffreps_peak_145490	399	NM_025852	Rexo1	281	4.65637e-10	9.69357e-08	up
chr10	120925241	120925556	diffreps_peak_167032	315	NM_001081193	Lemd3	301	1.12635e-10	3.06728e-08	up
chr5	64815920	64816160	diffreps_peak_976167	240	uc008xmu.1	Klf3	17.1905	1.1761e-09	2.24178e-07	up
chr2	163820833	163821109	diffreps_peak_764410	276	NM_016873	Wisp2	3.8739	3.77476e-15	4.93197e-12	up
chr8	111055018	111055360	diffreps_peak_1245905	342	NM_146217	Aars	7.2963	3.50319e-11	1.22464e-08	up
chr2	93955809	93957100	diffreps_peak_726335	1291	NM_001145034	Gm13889	4.15364	0	0	up
chr4	139426777	139426935	diffreps_peak_932115	158	NM_001160319	Ubr4	311	5.54403e-11	1.80226e-08	up
chr7	101409290	101409354	diffreps_peak_1161981	64	NM_027180	Arap1	4.41615	8.85085e-10	1.8074e-07	up
chr9	86512557	86513179	diffreps_peak_1302191	622	uc009qxf.2	Dopey1	361	1.61249e-12	9.11497e-10	up
chr19	21412497	21412500	diffreps_peak_652056	3	NM_010266	Gda	261	1.92946e-09	3.04926e-07	up
chr2	130309672	130309741	diffreps_peak_745862	69	NM_001110513	Ebf4	261	1.92946e-09	3.04926e-07	up
chr17	31854893	31855064	diffreps_peak_556172	171	NM_010831	Sik1	2.50906	0	0	up
chr8	110682491	110682624	diffreps_peak_1245551	133	NM_146216	Vac14	381	3.92797e-13	2.73423e-10	up
chr7	43769649	43769809	diffreps_peak_1131563	160	NM_027097	Klk12	241	8.01666e-09	9.50076e-07	up
chr4	43532829	43533012	diffreps_peak_879647	183	NM_011602	Tln1	13.1569	1.55431e-15	2.15079e-12	up
chr17	57221981	57222018	diffreps_peak_571692	37	NM_009778	C3	2.98098	6.66134e-16	1.00234e-12	up
chr17	84705898	84706041	diffreps_peak_587289	143	NM_028233	Lrpprc	12.9355	7.64188e-10	1.56713e-07	up
chr17	33948401	33948533	diffreps_peak_557774	132	NM_020603	Wdr46	361	1.61249e-12	9.11497e-10	up
chr11	70671941	70672080	diffreps_peak_211340	139	NM_178116	Camta2	16.7143	2.26424e-09	3.56276e-07	up
chr9	31858821	31859043	diffreps_peak_1271521	222	NM_013800	Barx2	241	8.01666e-09	9.50076e-07	up
chr17	34729399	34729498	diffreps_peak_558555	99	NM_009780	C4b	251	3.9315e-09	5.74046e-07	up
chr3	41068161	41068660	diffreps_peak_794406	499	NM_027558	Pgrmc2	5.1844	3.56296e-11	1.24493e-08	up
chr1	161970226	161970980	diffreps_peak_83510	754	NM_026078	Pigc	2.23835	1.51357e-09	2.84388e-07	up
chr11	87230741	87231928	diffreps_peak_221693	1187	NM_177167	Ppm1e	29.0952	0	0	up
chr15	89280358	89280483	diffreps_peak_479960	125	NM_026813	Ppp6r2	18.619	1.63907e-10	4.41846e-08	up
chr11	69777761	69778900	diffreps_peak_210526	1139	NM_029348	Zbtb4	2.24614	0	0	up
chr8	70380104	70380240	diffreps_peak_1222737	136	NM_016685	Comp	621	0	0	up
chr5	138265881	138266200	diffreps_peak_1019429	319	NM_001033416	Gal3st4	241	8.01666e-09	9.50076e-07	up
chr17	5336524	5337308	diffreps_peak_540436	784	NM_001085355	Arid1b	2.56823	3.18414e-09	4.96186e-07	up
chr1	181903661	181904860	diffreps_peak_95114	1199	NM_008680	Enah	7.66667	6.13176e-12	2.99554e-09	up
chr11	76358941	76359286	diffreps_peak_214950	345	uc007kfp.2	Nxn	381	3.92797e-13	2.73423e-10	up
chr3	89781367	89781463	diffreps_peak_819449	96	NM_027315	Ube2q1	41.9091	9.4591e-14	8.093e-11	up
chr7	97301370	97301635	diffreps_peak_1159276	265	NM_010248	Gab2	3.12219	2.26988e-09	3.57144e-07	up
chr10	80149761	80150313	diffreps_peak_145107	552	NM_021565	Midn	3.05128	0	0	up
chr4	128585961	128586480	diffreps_peak_924796	519	NM_177758	Zscan20	241	8.01666e-09	9.50076e-07	up
chr4	130822642	130823100	diffreps_peak_926230	458	NM_011520	Sdc3	13.9412	1.11022e-16	1.984e-13	up
chr18	37737801	37738180	diffreps_peak_612138	379	NM_033592	Pcdhga9	381	3.92797e-13	2.73423e-10	up
chr14	123371477	123371614	diffreps_peak_433734	137	NM_177393	Nalcn	241	8.01666e-09	9.50076e-07	up
chr12	4678401	4679180	diffreps_peak_244713	779	uc007mxy.1	Itsn2	261	1.92946e-09	3.04926e-07	up
chr7	49564070	49564123	diffreps_peak_1135533	53	NM_175272	Nav2	7.39344	6.2491e-09	8.95244e-07	up
chr7	19696761	19696960	diffreps_peak_1116814	199	NM_009696	Apoe	2.07743	0	0	up
chr18	38203221	38203606	diffreps_peak_612624	385	NM_029357	Pcdh1	301	1.12635e-10	3.06728e-08	up
chr2	180388466	180388553	diffreps_peak_773818	87	uc008oja.1	Gm6307	2.81202	0	0	up
chr15	57953487	57953900	diffreps_peak_462749	413	uc007vsx.1	Tbc1d31	14.4426	0	0	up
chr4	141256721	141257220	diffreps_peak_933113	499	NM_172520	Arhgef19	6.4955	1.43996e-12	9.11497e-10	up
chr11	69935795	69936248	diffreps_peak_210697	453	ENSMUST00000018698	Ybx2	3.16561	8.09353e-14	7.55041e-11	up
chr1	180587260	180587401	diffreps_peak_94370	141	NM_007415	Parp1	4.56725	7.29891e-11	2.35213e-08	up
chr9	110985881	110986440	diffreps_peak_1316114	559	NM_153100	Rtp3	321	2.73015e-11	9.63717e-09	up
chr1	20803081	20803654	diffreps_peak_9030	573	NM_008563	Mcm3	331	1.34506e-11	5.57668e-09	up
chr8	14962517	14962640	diffreps_peak_1193067	123	NM_172751	Arhgef10	261	1.92946e-09	3.04926e-07	up
chr17	51179221	51179352	diffreps_peak_568242	131	NM_028162	Tbc1d5	3.09213	2.02061e-14	2.22927e-11	up
chr1	143753981	143755020	diffreps_peak_73953	1039	NM_013835	Trove2	241	8.01666e-09	9.50076e-07	up
chr2	45021281	45022180	diffreps_peak_699816	899	uc008jpf.1	Zeb2	501	1.11022e-16	1.984e-13	up
chr1	135460690	135460774	diffreps_peak_69659	84	NM_173437	Nav1	8.84314	1.3046e-09	2.48043e-07	up
chr7	27398001	27398041	diffreps_peak_1122362	40	NM_032610	Sptbn4	241	8.01666e-09	9.50076e-07	up
chr12	86881761	86882160	diffreps_peak_287690	399	NM_145836	Irf2bpl	381	3.92797e-13	2.73423e-10	up
chr1	45411433	45411487	diffreps_peak_21833	54	NM_007737	Col5a2	18.1429	3.16418e-10	7.85059e-08	up
chr17	62881005	62881317	diffreps_peak_574420	312	NM_010109	Efna5	401	9.57012e-14	8.093e-11	up
chr1	135257004	135257286	diffreps_peak_69468	282	NM_001163131	Elf3	331	1.34506e-11	5.57668e-09	up
chr15	101270721	101270969	diffreps_peak_487072	248	NM_010444	Nr4a1	53.7273	0	0	up
chr15	99037461	99038105	diffreps_peak_485652	644	NM_009448	Tuba1c	3.12598	3.50037e-11	1.22455e-08	up
chr7	118688861	118689150	diffreps_peak_1172342	289	NM_019580	Gde1	261	1.92946e-09	3.04926e-07	up
chr5	107136918	107137077	diffreps_peak_1000647	159	NM_011578	Tgfbr3	18.1429	3.16418e-10	7.85059e-08	up
chr9	102835021	102835239	diffreps_peak_1310663	218	NM_013649	Ryk	15.7619	8.36641e-09	9.87431e-07	up
chr2	91772361	91772780	diffreps_peak_725202	419	NM_172669	Ambra1	461	1.33227e-15	1.85251e-12	up
chr16	50193421	50193980	diffreps_peak_515444	559	NM_027444	Bbx	7.55738	3.48137e-09	5.41028e-07	up
chr17	10210601	10211080	diffreps_peak_543203	479	NM_021881	Qk	21.9524	1.60605e-12	9.11497e-10	up
chr16	11252566	11252840	diffreps_peak_493368	274	uc007yfg.1	Gspt1	261	1.92946e-09	3.04926e-07	up
chr7	55211881	55211886	diffreps_peak_1138184	5	NM_178705	Luzp2	481	3.33067e-16	5.30504e-13	up
chr12	110545770	110545901	diffreps_peak_299264	131	NM_012023	Ppp2r5c	6.44503	0	0	up
chr13	65292121	65292305	diffreps_peak_338589	184	NM_178364	Zfp369	11.9756	1.86138e-11	7.64526e-09	up
chrX	52053541	52053726	diffreps_peak_1344152	185	NM_008150	Gpc4	5.7205	1.4877e-14	1.65797e-11	up
chr11	75445441	75446080	diffreps_peak_214205	639	NM_138950	Wdr81	7.39344	6.2491e-09	8.95244e-07	up
chr14	70142924	70143088	diffreps_peak_407099	164	NM_146055	Ccar2	541	0	0	up
chr15	55501378	55501440	diffreps_peak_461567	62	NM_181277	Col14a1	271	9.47559e-10	1.82331e-07	up
chr18	38185914	38186080	diffreps_peak_612594	166	ENSMUST00000160721	Pcdh1	18.619	1.63907e-10	4.41846e-08	up
chr17	74528294	74528500	diffreps_peak_581142	206	NM_007566	Birc6	251	3.9315e-09	5.74046e-07	up
chr2	180185516	180185733	diffreps_peak_773676	217	uc012clx.1	Lama5	12.4634	5.29088e-12	2.73044e-09	up
chr7	89980411	89980983	diffreps_peak_1155629	572	ENSMUST00000107234	Eed	2.47793	6.03207e-09	8.65497e-07	up
chr9	20776312	20776366	diffreps_peak_1265582	54	NM_016919	Col5a3	11.9677	5.12593e-09	7.37402e-07	up
chr6	13078091	13078251	diffreps_peak_1032562	160	NM_027992	Tmem106b	241	8.01666e-09	9.50076e-07	up
chr14	69366281	69367120	diffreps_peak_406490	839	ENSMUST00000184973	Entpd4	4.61991	7.34968e-14	6.87894e-11	up
chr5	121331781	121331913	diffreps_peak_1009075	132	NM_181421	Gm15800	261	1.92946e-09	3.04926e-07	up
chr13	103748758	103748854	diffreps_peak_358572	96	NM_172592	Srek1	5.35644	8.11322e-09	9.60762e-07	up
chr1	45334213	45334312	diffreps_peak_21711	99	NM_009930	Col3a1	2.83536	0	0	up
chr4	73890987	73891100	diffreps_peak_895602	113	NM_001097978	Gm11758	261	1.92946e-09	3.04926e-07	up
chr14	20695161	20695698	diffreps_peak_378493	537	NM_028428	Fut11	401	9.57012e-14	8.093e-11	up
chr7	126949001	126949159	diffreps_peak_1176793	158	uc009jtn.1	Asphd1	241	8.01666e-09	9.50076e-07	up
chr16	11134267	11134540	diffreps_peak_493214	273	ENSMUST00000038424	Txndc11	3.5498	6.70252e-10	1.37905e-07	up
chr17	46525065	46525237	diffreps_peak_565503	172	NM_001081335	Cul9	17.1905	1.1761e-09	2.24178e-07	up
chr1	164438141	164438340	diffreps_peak_84938	199	NM_009721	Atp1b1	5.72527	7.06535e-09	9.50076e-07	up
chr13	112506941	112507420	diffreps_peak_363592	479	ENSMUST00000183663	Il6st	291	2.28951e-10	5.74177e-08	up
chr4	123486666	123486774	diffreps_peak_922069	108	NM_001199136	Macf1	28.2727	2.60138e-09	4.07351e-07	up
chr15	55307749	55307984	diffreps_peak_461434	235	NM_181277	Col14a1	7.95291	0	0	up
chr7	142082301	142082880	diffreps_peak_1184900	579	NM_008748	Dusp8	15.8387	2.37366e-12	1.33045e-09	up
chr18	75370894	75370948	diffreps_peak_632916	54	NM_001042660	Smad7	21.9524	1.60605e-12	9.11497e-10	up
chr15	97964228	97964340	diffreps_peak_484799	112	NM_201359	Tmem106c	19.5714	4.38738e-11	1.52294e-08	up
chrX	7667940	7668380	diffreps_peak_1325808	440	ENSMUST00000033486	Plp2	7.91358	1.90314e-12	1.07177e-09	up
chr9	3033261	3033289	diffreps_peak_1256512	28	ENSMUST00000179839	Gm10717	241	8.01666e-09	9.50076e-07	up
chr6	118522938	118523260	diffreps_peak_1088723	322	NM_001081112	Ankrd26	11.6452	9.63911e-09	1.133e-06	up
chr13	20591881	20592444	diffreps_peak_314816	563	uc007ppq.2	Elmo1	261	1.92946e-09	3.04926e-07	up
chr5	30917641	30918820	diffreps_peak_958757	1179	NM_133918	Emilin1	7.64921	0	0	up
chr12	81894982	81895191	diffreps_peak_284503	209	NM_018814	Pcnx	3.4055	2.00393e-10	5.36069e-08	up
chr16	36875441	36876020	diffreps_peak_508139	579	ENSMUST00000135406	Golgb1	581	0	0	up
chr19	40588309	40588463	diffreps_peak_663442	154	NM_019698	Aldh18a1	4.5461	3.81675e-09	5.74046e-07	up
chr14	20591521	20591613	diffreps_peak_378370	92	NM_030180	Usp54	321	2.73015e-11	9.63717e-09	up
chr6	125219585	125220600	diffreps_peak_1093725	1015	NM_001080557	Vamp1	13.9032	1.12601e-10	3.06728e-08	up
chr1	194644001	194644700	diffreps_peak_101705	699	NM_008882	Plxna2	11.2439	1.21683e-10	3.3014e-08	up
chr5	137502341	137502518	diffreps_peak_1018809	177	ENSMUST00000031728	Pop7	371	7.95586e-13	5.13636e-10	up
chr2	152311709	152312400	diffreps_peak_757732	691	NM_024196	Tbc1d20	411	4.72955e-14	4.51839e-11	up
chr6	82726281	82726580	diffreps_peak_1069169	299	NM_013820	Hk2	4.53591	2.74508e-11	9.68629e-09	up
chr5	137531921	137531952	diffreps_peak_1018862	31	ENSMUST00000140139	Gnb2	29.1818	1.3188e-09	2.49449e-07	up
chr5	65107567	65107861	diffreps_peak_976323	294	ENSMUST00000101192	Klhl5	5.34555	2.66454e-15	3.63774e-12	up
chr5	101765129	101765489	diffreps_peak_997526	360	NM_173370	Cds1	22.9048	4.25882e-13	2.94658e-10	up
chr12	87443281	87444000	diffreps_peak_288041	719	NM_001013372	Nrp	4.5461	3.81675e-09	5.74046e-07	up
chr9	69379261	69379460	diffreps_peak_1292887	199	NM_013646	Rora	261	1.92946e-09	3.04926e-07	up
chr7	3629551	3629929	diffreps_peak_1107139	378	NM_023524	Tfpt	2.61998	0	0	up
chr13	18121621	18122020	diffreps_peak_313537	399	ENSMUST00000139064	Pou6f2	241	8.01666e-09	9.50076e-07	up
chr4	155899416	155899440	diffreps_peak_943000	24	NM_207223	Acap3	15.7619	8.36641e-09	9.87431e-07	up
chr14	70077444	70077598	diffreps_peak_407039	154	NM_018781	Egr3	291	2.28951e-10	5.74177e-08	up
chr16	45658042	45658120	diffreps_peak_513234	78	NM_172455	Tmprss7	321	2.73015e-11	9.63717e-09	up
chr15	96572561	96573280	diffreps_peak_484002	719	NM_134086	Slc38a1	7.81319	1.45439e-13	1.20986e-10	up
chr10	76610649	76610703	diffreps_peak_142837	54	NM_146007	Col6a2	2.47743	5.7413e-12	2.94428e-09	up
chr11	102365056	102365281	diffreps_peak_231195	225	NM_011403	Slc4a1	341	6.62959e-12	2.99554e-09	up
chr16	91226344	91226540	diffreps_peak_535544	196	NM_016967	Olig2	241	8.01666e-09	9.50076e-07	up
chr11	100626001	100626200	diffreps_peak_229620	199	NM_028024	Nkiras2	291	2.28951e-10	5.74177e-08	up
chr7	105895118	105895380	diffreps_peak_1164876	262	NM_029000	Gvin1	7.2963	3.50319e-11	1.22464e-08	up
chr17	35249081	35249520	diffreps_peak_559151	439	uc008cgz.2	Ddx39b	11.5882	2.42029e-13	1.8788e-10	up
chr17	29274103	29274200	diffreps_peak_554698	97	ENSMUST00000149405	BC004004	2.81364	1.96065e-13	1.53999e-10	up
chr2	90752821	90752966	diffreps_peak_724337	145	NM_018828	Fnbp4	19.5714	4.38738e-11	1.52294e-08	up
chr3	19693461	19694220	diffreps_peak_783043	759	NM_205769	Crh	20.5238	1.17086e-11	5.17429e-09	up
chr8	71570654	71570888	diffreps_peak_1223740	234	uc009mdy.1	Slc27a1	2.6463	0	0	up
chr2	156287881	156288079	diffreps_peak_760347	198	NM_172674	Phf20	241	8.01666e-09	9.50076e-07	up
chr4	156236201	156236325	diffreps_peak_943314	124	NM_021303	Noc2l	2.64725	9.55369e-12	4.28157e-09	up
chr7	12834760	12835164	diffreps_peak_1112349	404	ENSMUST00000004614	Zfp110	11.5882	2.42029e-13	1.8788e-10	up
chr11	29509321	29509720	diffreps_peak_187507	399	NM_176841	Ccdc88a	381	3.92797e-13	2.73423e-10	up
chr15	38489221	38489960	diffreps_peak_453037	739	NM_018745	Azin1	21.4762	3.11617e-12	1.71329e-09	up
chr19	5696006	5696250	diffreps_peak_642625	244	NM_022012	Map3k11	12.7647	5.66214e-15	6.94008e-12	up
chr14	55885773	55885980	diffreps_peak_398773	207	NM_027143	Khnyn	381	3.92797e-13	2.73423e-10	up
chr8	4327756	4327893	diffreps_peak_1187565	137	uc009ktu.1	Ccl25	15.6341	1.33227e-15	1.85251e-12	up
chr2	27180976	27181104	diffreps_peak_689340	128	NM_138942	Dbh	241	8.01666e-09	9.50076e-07	up
chr5	113937981	113938880	diffreps_peak_1004792	899	ENSMUST00000159592	Ssh1	261	1.92946e-09	3.04926e-07	up
chr6	136873166	136873242	diffreps_peak_1099828	76	NM_008597	Mgp	11	1.08802e-14	1.27365e-11	up
chr10	89817934	89818340	diffreps_peak_151073	406	NM_029166	Uhrf1bp1l	4.1677	6.47471e-09	9.26868e-07	up
chr6	71974100	71974211	diffreps_peak_1064092	111	NM_009088	Polr1a	2.33163	6.10334e-11	1.97778e-08	up
chr8	119561977	119562000	diffreps_peak_1250700	23	NM_175185	Hsdl1	4.64929	1.94289e-13	1.52646e-10	up
chr7	105741801	105742180	diffreps_peak_1164711	379	ENSMUST00000141116	Taf10	291	2.28951e-10	5.74177e-08	up
chr9	107300941	107301420	diffreps_peak_1313272	479	NM_009895	Cish	18.1429	3.16418e-10	7.85059e-08	up
chr10	109823235	109823619	diffreps_peak_161235	384	NM_001081035	Nav3	8.16049	5.87086e-13	4.03943e-10	up
chr9	90110125	90110172	diffreps_peak_1304218	47	NM_024431	Morf4l1	31.9091	1.71453e-10	4.60796e-08	up
chr11	78272181	78272383	diffreps_peak_216448	202	NM_001002004	2610507B11Rik	301	1.12635e-10	3.06728e-08	up
chr9	99629577	99629962	diffreps_peak_1309033	385	ENSMUST00000112885	Dzip1l	281	4.65637e-10	9.69357e-08	up
chr1	93343541	93343711	diffreps_peak_48484	170	ENSMUST00000027494	Ppp1r7	2.7207	8.2892e-09	9.81195e-07	up
chr2	26416633	26416711	diffreps_peak_688782	78	NM_153125	Sec16a	281	4.65637e-10	9.69357e-08	up
chr3	36689797	36690167	diffreps_peak_792187	370	NM_019510	Trpc3	321	2.73015e-11	9.63717e-09	up
chr9	22011461	22011596	diffreps_peak_1266822	135	NM_001293650	Prkcsh	3.79202	5.77316e-15	6.94008e-12	up
chr7	30585901	30586340	diffreps_peak_1124775	439	NM_029274	Kmt2b	6.44554	1.90028e-11	7.79832e-09	up
chr17	35427863	35428139	diffreps_peak_559266	276	NM_023124	H2-Q8	10.3443	1.27898e-13	1.06704e-10	up
chr7	27473767	27473871	diffreps_peak_1122423	104	ENSMUST00000068641	Sertad3	3.66862	9.92539e-14	8.38847e-11	up
chr1	171294633	171294860	diffreps_peak_89119	227	ENSMUST00000111302	Ufc1	4.70166	5.97355e-12	2.99554e-09	up
chr10	127079781	127080180	diffreps_peak_170326	399	NM_001033263	Agap2	281	4.65637e-10	9.69357e-08	up
chr6	124327897	124327987	diffreps_peak_1092934	90	NM_053094	Cd163	301	1.12635e-10	3.06728e-08	up
chr10	21994921	21995041	diffreps_peak_113044	120	ENSMUST00000124350	Sgk1	10.2157	1.83941e-11	7.56481e-09	up
chr11	104424461	104425000	diffreps_peak_232507	539	NM_001081045	Kansl1	401	9.57012e-14	8.093e-11	up
chrX	104482781	104482900	diffreps_peak_1364065	119	NM_001081189	Uprt	341	6.62959e-12	2.99554e-09	up
chr8	104143821	104144140	diffreps_peak_1241611	319	NM_009868	Cdh5	2.36564	4.50216e-10	9.69357e-08	up
chr6	53818401	53819500	diffreps_peak_1054848	1099	NM_025817	Tril	461	1.33227e-15	1.85251e-12	up
chrX	48266681	48267580	diffreps_peak_1342712	899	uc009tca.1	Utp14a	241	8.01666e-09	9.50076e-07	up
chr17	33742483	33743080	diffreps_peak_557531	597	NM_008997	Rab11b	311	5.54403e-11	1.80226e-08	up
chr2	118438841	118439000	diffreps_peak_738638	159	uc008lrz.1	Eif2ak4	281	4.65637e-10	9.69357e-08	up
chr16	17925601	17925927	diffreps_peak_497290	326	NM_153150	Slc25a1	401	9.57012e-14	8.093e-11	up
chr10	7457021	7457208	diffreps_peak_104730	187	NM_029975	Ulbp1	251	3.9315e-09	5.74046e-07	up
chr10	121600791	121600907	diffreps_peak_167489	116	NM_001081056	Xpot	381	3.92797e-13	2.73423e-10	up
chr8	121881221	121882700	diffreps_peak_1251941	1479	NM_011404	Slc7a5	641	0	0	up
chr7	106510841	106511380	diffreps_peak_1165436	539	uc009izs.1	AK172683	4.08057	7.57021e-11	2.43681e-08	up
chr17	31527881	31528380	diffreps_peak_555998	499	NM_030087	Ndufv3	2.44866	2.32325e-11	9.43251e-09	up
chr14	26429787	26429860	diffreps_peak_381889	73	NM_032008	Slmap	281	4.65637e-10	9.69357e-08	up
chrX	73676821	73677421	diffreps_peak_1351772	600	uc009tmi.1	Slc6a8	3.43995	0	0	up
chr2	76896319	76896598	diffreps_peak_717054	279	NM_011652	Ttn	3.70042	0	0	up
chr7	99315688	99315902	diffreps_peak_1160526	214	NM_010837	Map6	241	8.01666e-09	9.50076e-07	up
chr2	62645721	62646255	diffreps_peak_709334	534	NM_027835	Ifih1	411	4.72955e-14	4.51839e-11	up
chr15	78990984	78991080	diffreps_peak_473702	96	uc029sth.1	Triobp	33.7273	4.39273e-11	1.52294e-08	up
chr10	76611947	76612001	diffreps_peak_142840	54	NM_146007	Col6a2	2.62437	2.36748e-11	9.60254e-09	up
chr7	13279281	13279473	diffreps_peak_1112644	192	NM_001083188	Lig1	241	8.01666e-09	9.50076e-07	up
chr4	41904601	41904743	diffreps_peak_878168	142	NM_011335	Ccl21b	361	1.61249e-12	9.11497e-10	up
chr7	45825421	45826040	diffreps_peak_1133413	619	NM_153419	Grwd1	281	4.65637e-10	9.69357e-08	up
chr19	10859281	10859755	diffreps_peak_646539	474	uc008grd.1	Tmem132a	351	3.26894e-12	1.71329e-09	up
chr17	32334587	32334696	diffreps_peak_556595	109	NM_017476	Akap8l	9.78049	5.00115e-09	7.23207e-07	up
chr11	114894657	114894720	diffreps_peak_238567	63	NM_170758	Cd300a	6.77465	4.68134e-09	6.79126e-07	up
chr2	26365101	26365740	diffreps_peak_688693	639	NM_172339	Snapc4	321	2.73015e-11	9.63717e-09	up
chr3	102469918	102469960	diffreps_peak_827527	42	NM_013609	Ngf	321	2.73015e-11	9.63717e-09	up
chr15	73104241	73105080	diffreps_peak_470249	839	NM_153178	Ago2	3.64069	1.20696e-09	2.29954e-07	up
chr3	108433017	108433161	diffreps_peak_831159	144	NM_011319	Sars	4.40249	7.79377e-14	7.2779e-11	up
chr12	78861818	78862140	diffreps_peak_282904	322	ENSMUST00000071230	Eif2s1	4.44371	2.36816e-09	3.72361e-07	up
chr5	8966281	8966620	diffreps_peak_946525	339	NM_023733	Crot	341	6.62959e-12	2.99554e-09	up
chr19	7537121	7538160	diffreps_peak_644347	1039	NM_146091	Atl3	34.6364	2.22247e-11	9.07619e-09	up
chr12	98634281	98634319	diffreps_peak_293079	38	NM_178914	Spata7	261	1.92946e-09	3.04926e-07	up
chr8	123893145	123893470	diffreps_peak_1253371	325	NM_009606	Acta1	2.23198	0	0	up
chr18	77757566	77757660	diffreps_peak_634164	94	NM_146089	Haus1	261	1.92946e-09	3.04926e-07	up
chr9	70559036	70559340	diffreps_peak_1293607	304	uc009qoi.1	Sltm	17.1905	1.1761e-09	2.24178e-07	up
chr9	123529881	123529900	diffreps_peak_1323153	19	NM_030692	Sacm1l	6.22523	7.70384e-12	3.47543e-09	up
chr4	139193995	139194219	diffreps_peak_931830	224	ENSMUST00000030518	Capzb	301	1.12635e-10	3.06728e-08	up
chr14	54991981	54991994	diffreps_peak_398070	13	NM_080728	Myh7	2.21284	3.26952e-10	8.1063e-08	up
chr5	107842201	107842300	diffreps_peak_1001029	99	NM_007964	Evi5	13.2581	4.04122e-10	9.69357e-08	up
chr11	49846750	49846975	diffreps_peak_198245	225	NM_016961	Mapk9	5.15205	4.15223e-13	2.88963e-10	up
chr16	91681156	91681360	diffreps_peak_535937	204	NM_021720	Donson	241	8.01666e-09	9.50076e-07	up
chr5	142456475	142457840	diffreps_peak_1021542	1365	NM_199068	Foxk1	8.46479	4.2254e-12	2.19805e-09	up
chr17	35185094	35185310	diffreps_peak_559098	216	NM_010734	Lst1	301	1.12635e-10	3.06728e-08	up
chr13	11771039	11771260	diffreps_peak_309305	221	uc007plf.2	Ryr2	3.93532	8.63356e-10	1.76366e-07	up
chr18	82596561	82597060	diffreps_peak_636576	499	NM_177832	Zfp236	241	8.01666e-09	9.50076e-07	up
chr5	77355561	77355671	diffreps_peak_983453	110	NM_008048	Igfbp7	6.47264	0	0	up
chr15	78609761	78610640	diffreps_peak_473425	879	uc007wpr.1	Cyth4	8.45098	4.34114e-09	6.32162e-07	up
chr19	53677521	53677592	diffreps_peak_670886	71	NM_001170847	Rbm20	21	0	0	up
chr11	88169564	88170120	diffreps_peak_222257	556	NM_198013	Cuedc1	5.46281	1.4051e-10	3.80535e-08	up
chr4	58504621	58504720	diffreps_peak_887918	99	NM_010336	Lpar1	321	2.73015e-11	9.63717e-09	up
chr3	95434387	95434561	diffreps_peak_822915	174	ENSMUST00000102749	Arnt	2.92399	1.15592e-10	3.14541e-08	up
chrX	47934844	47934940	diffreps_peak_1342562	96	NM_177215	Ocrl	241	8.01666e-09	9.50076e-07	up
chr17	31849518	31849660	diffreps_peak_556160	142	NM_010831	Sik1	9.53659	9.23672e-09	1.08777e-06	up
chr1	45339358	45339412	diffreps_peak_21722	54	NM_009930	Col3a1	4.02583	3.36398e-13	2.60006e-10	up
chr5	92941041	92942060	diffreps_peak_991402	1019	NM_015756	Shroom3	3.98893	5.43565e-13	3.75082e-10	up
chr3	101041281	101041760	diffreps_peak_826792	479	NM_011197	Ptgfrn	8.1831	1.38322e-11	5.73322e-09	up
chr7	30644825	30645158	diffreps_peak_1124818	333	NM_133693	Rbm42	6.92593	1.96993e-10	5.27158e-08	up
chr6	121262658	121262826	diffreps_peak_1091295	168	NM_011909	Usp18	281	4.65637e-10	9.69357e-08	up
chr18	60624221	60624336	diffreps_peak_624592	115	ENSMUST00000097566	Synpo	241	8.01666e-09	9.50076e-07	up
chr16	44162021	44162580	diffreps_peak_512494	559	NM_028108	Naa50	11.7317	3.48495e-11	1.21976e-08	up
chr11	94948331	94948439	diffreps_peak_225950	108	NM_007742	Col1a1	4.77483	1.84808e-10	4.95431e-08	up
chr9	20804636	20804777	diffreps_peak_1265651	141	NM_016919	Col5a3	251	3.9315e-09	5.74046e-07	up
chr7	27638481	27639600	diffreps_peak_1122590	1119	ENSMUST00000108344	Akt2	2.9715	5.0858e-11	1.75831e-08	up
chr12	76405081	76405640	diffreps_peak_281527	559	NM_008301	Hspa2	311	5.54403e-11	1.80226e-08	up
chr4	109710789	109710858	diffreps_peak_913982	69	NM_007983	Faf1	27.3636	5.12924e-09	7.37402e-07	up
chr6	127016993	127017097	diffreps_peak_1094621	104	NM_010204	Fgf6	261	1.92946e-09	3.04926e-07	up
chr11	100766031	100766400	diffreps_peak_229721	369	ENSMUST00000017891	Ghdc	5.35644	8.11322e-09	9.60762e-07	up
chr4	149629361	149629511	diffreps_peak_939197	150	NM_023051	Clstn1	7.2963	3.50319e-11	1.22464e-08	up
chr2	155630257	155630384	diffreps_peak_759773	127	NM_001085378	Myh7b	2.27496	8.2494e-09	9.76767e-07	up
chr2	71522532	71522630	diffreps_peak_713968	98	NM_025633	Metap1d	29.5714	0	0	up
chr1	128277001	128277600	diffreps_peak_65343	599	NM_026390	Ubxn4	3.8436	8.34285e-10	1.705e-07	up
chr17	31846261	31846643	diffreps_peak_556154	382	NM_010831	Sik1	7.59574	0	0	up
chr4	108682133	108682289	diffreps_peak_913251	156	NM_183300	Zfyve9	321	2.73015e-11	9.63717e-09	up
chr7	103338011	103338340	diffreps_peak_1163332	329	ENSMUST00000098201	Olfr599	261	1.92946e-09	3.04926e-07	up
chr5	146231421	146231820	diffreps_peak_1023919	399	ENSMUST00000031640	Cdk8	5.87179	0	0	up
chr8	35590221	35590980	diffreps_peak_1204338	759	NM_001081279	Mfhas1	10.2683	1.45842e-09	2.74387e-07	up
chr16	36970561	36970765	diffreps_peak_508277	204	uc007zdj.1	Fbxo40	321	2.73015e-11	9.63717e-09	up
chr7	15957741	15957903	diffreps_peak_1114076	162	NM_153068	Ehd2	6.16484	7.72561e-10	1.58362e-07	up
chr11	77607341	77607815	diffreps_peak_215880	474	NM_144825	Taok1	2.16077	0	0	up
chr3	152165401	152165820	diffreps_peak_854226	419	ENSMUST00000181854	D630002J18Rik	261	1.92946e-09	3.04926e-07	up
chr12	85279990	85280306	diffreps_peak_286813	316	ENSMUST00000117138	Acyp1	25.7619	7.77156e-15	9.20303e-12	up
chr14	66862541	66862657	diffreps_peak_405109	116	NM_009955	Dpysl2	17.6667	6.1031e-10	1.26071e-07	up
chr10	7701781	7702240	diffreps_peak_104850	459	NM_010690	Lats1	301	1.12635e-10	3.06728e-08	up
chr11	78841741	78842180	diffreps_peak_216827	439	NM_001076681	Lyrm9	291	2.28951e-10	5.74177e-08	up
chr16	58408621	58408940	diffreps_peak_519630	319	NM_028523	Dcbld2	321	2.73015e-11	9.63717e-09	up
chr11	115013657	115013999	diffreps_peak_238630	342	ENSMUST00000106578	Gm11709	351	3.26894e-12	1.71329e-09	up
chr9	119539523	119539540	diffreps_peak_1320853	17	NM_021544	Scn5a	11	0	0	up
chr6	57754061	57754676	diffreps_peak_1057052	615	NM_146168	Vopp1	541	0	0	up
chr8	122895801	122896060	diffreps_peak_1252586	259	NM_001081379	Ankrd11	5.38017	2.40458e-10	6.02561e-08	up
chr12	83688761	83688933	diffreps_peak_285575	172	NM_008943	Psen1	281	4.65637e-10	9.69357e-08	up
chr8	33416556	33417020	diffreps_peak_1203053	464	NM_001098233	Purg	291	2.28951e-10	5.74177e-08	up
chr1	24221944	24221998	diffreps_peak_10673	54	NM_007740	Col9a1	341	6.62959e-12	2.99554e-09	up
chr4	137963761	137964180	diffreps_peak_931062	419	NM_199307	Ece1	6.67901	6.16995e-10	1.2735e-07	up
chr11	107040225	107040412	diffreps_peak_234368	187	NM_176850	Bptf	491	2.22045e-16	3.74769e-13	up
chr5	30975821	30976400	diffreps_peak_958809	579	NM_053085	Tcf23	301	1.12635e-10	3.06728e-08	up
chr11	50256421	50256960	diffreps_peak_198527	539	NM_175334	Maml1	9.78049	5.00115e-09	7.23207e-07	up
chr13	74356881	74357200	diffreps_peak_343181	319	NM_024201	Ccdc127	251	3.9315e-09	5.74046e-07	up
chr10	59447601	59448320	diffreps_peak_133058	719	NM_001033259	Mcu	29.1818	1.3188e-09	2.49449e-07	up
chr15	100228341	100228605	diffreps_peak_486481	264	ENSMUST00000171869	Atf1	4.97163	1.72611e-10	4.63734e-08	up
chr7	44863067	44863444	diffreps_peak_1132329	377	NM_133949	Ptov1	4.28358	2.85316e-11	1.00528e-08	up
chr2	121300261	121301020	diffreps_peak_740848	759	NM_032393	Map1a	3.49433	8.88178e-16	1.32598e-12	up
chr6	85445068	85445660	diffreps_peak_1071019	592	NM_144918	Smyd5	6.55556	1.08859e-09	2.08682e-07	up
chrX	12655341	12655840	diffreps_peak_1327717	499	NM_175141	1810030O07Rik	381	3.92797e-13	2.73423e-10	up
chr11	104307880	104307934	diffreps_peak_232368	54	ENSMUST00000106993	Mapt	241	8.01666e-09	9.50076e-07	up
chr8	21593374	21593520	diffreps_peak_1196890	146	NM_001177518	Gm7849	331	1.34506e-11	5.57668e-09	up
chr17	56768033	56768620	diffreps_peak_571384	587	uc008dde.2	Dus3l	16.2381	4.35473e-09	6.32162e-07	up
chr14	56622183	56622251	diffreps_peak_399190	68	NM_001145978	Parp4	451	2.88658e-15	3.82042e-12	up
chr4	83417723	83418054	diffreps_peak_900290	331	ENSMUST00000030206	Snapc3	4.45029	2.00417e-10	5.36069e-08	up
chr18	41998666	41999020	diffreps_peak_614902	354	NM_001033426	Grxcr2	261	1.92946e-09	3.04926e-07	up
chr8	120741701	120742260	diffreps_peak_1251505	559	uc009nrj.1	Irf8	511	0	0	up
chr2	26473680	26473833	diffreps_peak_688868	153	NM_008714	Notch1	241	8.01666e-09	9.50076e-07	up
chr15	81848801	81849320	diffreps_peak_475818	519	NM_020507	Tob2	12.7073	2.81597e-12	1.56761e-09	up
chr2	125315381	125315484	diffreps_peak_743026	103	NM_007993	Fbn1	15.8387	2.37366e-12	1.33045e-09	up
chr14	57036081	57036460	diffreps_peak_399562	379	NM_016975	Gja3	321	2.73015e-11	9.63717e-09	up
chr15	89187331	89187454	diffreps_peak_479861	123	NM_027081	Dennd6b	481	3.33067e-16	5.30504e-13	up
chr6	125053489	125053920	diffreps_peak_1093535	431	NM_016845	Acrbp	20.0476	2.26732e-11	9.20803e-09	up
chr11	59040461	59040584	diffreps_peak_203496	123	NM_199152	Obscn	5.65347	1.59679e-09	2.9967e-07	up
chr11	3501986	3502920	diffreps_peak_173549	934	NM_172439	Inpp5j	2.94226	6.53802e-10	1.3487e-07	up
chr7	127841763	127842068	diffreps_peak_1177584	305	ENSMUST00000033075	Stx4a	2.23348	9.69552e-09	1.13926e-06	up
chr11	100627261	100628280	diffreps_peak_229623	1019	NM_177790	Zfp385c	381	3.92797e-13	2.73423e-10	up
chr13	55402667	55402680	diffreps_peak_333352	13	NM_011392	Slc34a1	301	1.12635e-10	3.06728e-08	up
chr17	22428480	22428565	diffreps_peak_550004	85	NM_198003	Zfp946	9.43137	2.12052e-10	5.66184e-08	up
chr2	152829201	152829640	diffreps_peak_758081	439	uc008ngn.2	Bcl2l1	4.15789	2.40748e-09	3.78044e-07	up
chr15	100260161	100260860	diffreps_peak_486512	699	NM_007497	Atf1	15.878	6.66134e-16	1.00234e-12	up
chr5	108646101	108646440	diffreps_peak_1001563	339	NM_028223	Tmem175	241	8.01666e-09	9.50076e-07	up
chr2	73529326	73529680	diffreps_peak_715246	354	ENSMUST00000094681	Wipf1	2.70732	1.255e-09	2.39011e-07	up
chr3	103330201	103330244	diffreps_peak_828087	43	NM_053170	Trim33	251	3.9315e-09	5.74046e-07	up
chr11	103686581	103686714	diffreps_peak_232072	133	NM_019650	Gosr2	20.5238	1.17086e-11	5.17429e-09	up
chr6	146888486	146888600	diffreps_peak_1105150	114	ENSMUST00000016631	Ppfibp1	4.56725	7.29891e-11	2.35213e-08	up
chr8	70378613	70378620	diffreps_peak_1222735	7	NM_016685	Comp	351	3.26894e-12	1.71329e-09	up
chr12	55820661	55821080	diffreps_peak_271045	419	NM_019994	Ralgapa1	8.82178	0	0	up
chr2	163623841	163624080	diffreps_peak_764275	239	NM_012032	Serinc3	311	5.54403e-11	1.80226e-08	up
chr10	127300409	127300580	diffreps_peak_170564	171	NM_001003913	Mars	291	2.28951e-10	5.74177e-08	up
chr1	188043521	188043749	diffreps_peak_98451	228	NM_011935	Esrrg	12.9355	7.64188e-10	1.56713e-07	up
chr10	24598281	24598683	diffreps_peak_114376	402	ENSMUST00000176228	Ctgf	8.14286	2.5091e-14	2.54604e-11	up
chr4	102595981	102596112	diffreps_peak_910100	131	NM_019840	Pde4b	351	3.26894e-12	1.71329e-09	up
chr19	36960201	36961140	diffreps_peak_660926	939	uc008hhx.1	Btaf1	341	6.62959e-12	2.99554e-09	up
chr17	34856879	34857136	diffreps_peak_558693	257	ENSMUST00000153400	Cfb	11.7317	3.48495e-11	1.21976e-08	up
chr5	21221225	21221295	diffreps_peak_953188	70	NM_175437	Gsap	301	1.12635e-10	3.06728e-08	up
chr1	72859281	72859960	diffreps_peak_36545	679	NM_010518	Igfbp5	2.50635	1.25302e-09	2.38649e-07	up
chr1	34250609	34250694	diffreps_peak_15668	85	NM_133833	Dst	15.8387	2.37366e-12	1.33045e-09	up
chr6	29448833	29448996	diffreps_peak_1041067	163	NM_001081185	Flnc	7.93069	3.55271e-15	4.64823e-12	up
chr19	43666921	43667143	diffreps_peak_665133	222	NM_145156	Slc25a28	251	3.9315e-09	5.74046e-07	up
chr15	79541061	79541167	diffreps_peak_474155	106	NM_199079	Ddx17	9.59155	3.475e-14	3.47191e-11	up
chr4	40684281	40686320	diffreps_peak_877160	2039	NM_025545	Aptx	501	1.11022e-16	1.984e-13	up
chr8	109676501	109677140	diffreps_peak_1245021	639	uc009niy.2	Ist1	10.0244	2.70301e-09	4.22408e-07	up
chr4	143162055	143162182	diffreps_peak_934164	127	NM_001081355	Prdm2	4.05648	1.09912e-14	1.28611e-11	up
chr6	82772661	82772988	diffreps_peak_1069239	327	ENSMUST00000169270	Hk2	321	2.73015e-11	9.63717e-09	up
chr9	110547208	110547380	diffreps_peak_1315770	172	NM_001081340	Setd2	23.381	2.19158e-13	1.71337e-10	up
chr7	67513541	67514020	diffreps_peak_1144031	479	NM_175124	Lrrc28	261	1.92946e-09	3.04926e-07	up
chr4	141420778	141421780	diffreps_peak_933181	1002	NM_013868	Hspb7	3.29508	0	0	up
chrX	20699781	20699880	diffreps_peak_1330741	99	ENSMUST00000033380	Cdk16	10.8361	2.02061e-14	2.22927e-11	up
chr2	59942761	59942823	diffreps_peak_707726	62	NM_001001182	Baz2b	15.7619	8.36641e-09	9.87431e-07	up
chr7	102014235	102014959	diffreps_peak_1162480	724	NM_133947	Numa1	6.04132	3.09242e-12	1.71329e-09	up
chr3	9429201	9429860	diffreps_peak_777902	659	NM_133218	Zfp704	16.7143	2.26424e-09	3.56276e-07	up
chr7	44812255	44813520	diffreps_peak_1132250	1265	NM_030693	Atf5	4.96709	0	0	up
chr9	65074561	65074585	diffreps_peak_1290006	24	NM_028906	Dpp8	251	3.9315e-09	5.74046e-07	up
chr9	83835770	83835924	diffreps_peak_1300926	154	NM_009445	Ttk	241	8.01666e-09	9.50076e-07	up
chr2	76829246	76829330	diffreps_peak_716956	84	ENSMUST00000099981	Ttn	271	9.47559e-10	1.82331e-07	up
chr1	180862357	180862841	diffreps_peak_94539	484	NM_145943	Sde2	16.8065	3.40394e-13	2.62811e-10	up
chr13	73763696	73763820	diffreps_peak_342779	124	NM_011390	Slc12a7	8.93893	0	0	up
chr17	34860523	34860625	diffreps_peak_558699	102	NM_008198	Cfb	271	9.47559e-10	1.82331e-07	up
chr2	145860481	145860780	diffreps_peak_754265	299	NM_028724	Rin2	251	3.9315e-09	5.74046e-07	up
chr4	65604985	65605069	diffreps_peak_891599	84	NM_053084	Trim32	3.76753	9.30311e-12	4.17189e-09	up
chr7	7282621	7283620	diffreps_peak_1109335	999	NM_011334	Clcn4-2	18.1429	3.16418e-10	7.85059e-08	up
chr8	45024721	45025220	diffreps_peak_1209308	499	NM_001081286	Fat1	241	8.01666e-09	9.50076e-07	up
chr1	71649193	71649325	diffreps_peak_35929	132	NM_010233	Fn1	3.13058	6.64209e-09	9.50076e-07	up
chr17	80616485	80616528	diffreps_peak_584830	43	NM_001290345	Map4k3	381	3.92797e-13	2.73423e-10	up
chr14	32028988	32029660	diffreps_peak_385194	672	ENSMUST00000022460	Galnt15	9.64198	4.44089e-16	6.96852e-13	up
chr5	143714821	143715100	diffreps_peak_1022381	279	NM_029749	Usp42	301	1.12635e-10	3.06728e-08	up
chr6	101151401	101152068	diffreps_peak_1079941	667	NM_018884	Pdzrn3	3.02572	8.08322e-09	9.57885e-07	up
chr12	51829441	51829536	diffreps_peak_268621	95	NM_144788	Hectd1	6.6338	8.28843e-09	9.81145e-07	up
chr2	167689121	167689420	diffreps_peak_766886	299	NM_009883	Cebpb	3.27758	2.00394e-09	3.16381e-07	up
chr8	23147392	23147467	diffreps_peak_1197867	75	NM_001282148	Gm15816	2.96213	1.5099e-14	1.68141e-11	up
chr2	32067081	32067580	diffreps_peak_692602	499	NM_175511	Fam78a	241	8.01666e-09	9.50076e-07	up
chr5	88662534	88662580	diffreps_peak_988842	46	NM_178700	Grsf1	321	2.73015e-11	9.63717e-09	up
chr5	93167499	93167860	diffreps_peak_991550	361	uc008ydx.1	Sept11	2.17107	5.19031e-10	1.07863e-07	up
chr2	70754439	70754486	diffreps_peak_713427	47	NM_172664	Tlk1	5.65347	1.59679e-09	2.9967e-07	up
chr13	73816181	73816743	diffreps_peak_342871	562	ENSMUST00000017900	Slc12a7	7.17284	6.24103e-11	2.02033e-08	up
chr10	79549183	79549309	diffreps_peak_144497	126	NM_027422	Mier2	5.29752	4.10621e-10	9.69357e-08	up
chr6	47545675	47545916	diffreps_peak_1051562	241	NM_007971	Ezh2	22.6129	0	0	up
chr1	54778286	54778357	diffreps_peak_26689	71	NM_001081433	Ankrd44	451	2.88658e-15	3.82042e-12	up
chr3	158156787	158156840	diffreps_peak_857498	53	NM_001081358	Lrrc7	9.78049	5.00115e-09	7.23207e-07	up
chr14	79370001	79370097	diffreps_peak_412039	96	NM_025832	Naa16	261	1.92946e-09	3.04926e-07	up
chr2	35171020	35171246	diffreps_peak_694634	226	NM_012018	Cntrl	281	4.65637e-10	9.69357e-08	up
chr9	110653896	110654161	diffreps_peak_1315869	265	NM_183276	Nbeal2	321	2.73015e-11	9.63717e-09	up
chr10	118860741	118861140	diffreps_peak_166006	399	NM_001014390	Dyrk2	20.0476	2.26732e-11	9.20803e-09	up
chr12	16957225	16957305	diffreps_peak_250942	80	NM_009072	Rock2	6.1145	2.36589e-13	1.83857e-10	up
chr8	109861821	109863040	diffreps_peak_1245181	1219	NM_009677	Ap1g1	281	4.65637e-10	9.69357e-08	up
chr4	116154091	116154219	diffreps_peak_917259	128	NM_026651	Pomgnt1	11.2439	1.21683e-10	3.3014e-08	up
chr18	32426223	32426352	diffreps_peak_608811	129	NM_009668	Bin1	331	1.34506e-11	5.57668e-09	up
chr1	72712141	72712224	diffreps_peak_36477	83	NM_009084	Rpl37a	5.55446	2.75173e-09	4.29106e-07	up
chr3	121426681	121426828	diffreps_peak_837821	147	NM_028044	Cnn3	13.2581	4.04122e-10	9.69357e-08	up
chr17	71274821	71275120	diffreps_peak_579437	299	NM_145158	Emilin2	7.88525	1.0738e-09	2.06068e-07	up
chr15	58054301	58054520	diffreps_peak_462812	219	NM_009572	Zhx1	29.1818	1.3188e-09	2.49449e-07	up
chr2	131153701	131153710	diffreps_peak_746575	9	NM_026091	1700037H04Rik	311	5.54403e-11	1.80226e-08	up
chr4	118225921	118226377	diffreps_peak_918706	456	NM_011213	Ptprf	9.43137	2.12052e-10	5.66184e-08	up
chr10	108162399	108162480	diffreps_peak_160305	81	NM_027892	Ppp1r12a	4.50711	8.8507e-13	5.67561e-10	up
chr10	12669655	12669826	diffreps_peak_107799	171	NM_011682	Utrn	9.19672	9.04066e-12	4.05738e-09	up
chr5	123454381	123454960	diffreps_peak_1010874	579	NM_133917	Mlxip	461	1.33227e-15	1.85251e-12	up
chr4	117894485	117894657	diffreps_peak_918432	172	ENSMUST00000036156	Ipo13	7.61972	1.45351e-10	3.93086e-08	up
chr17	67353956	67354459	diffreps_peak_577505	503	NM_008984	Ptprm	3.2293	2.24265e-14	2.37677e-11	up
chr10	76552941	76553660	diffreps_peak_142794	719	NM_146006	Lss	281	4.65637e-10	9.69357e-08	up
chr18	50172027	50172131	diffreps_peak_619364	104	NM_008292	Hsd17b4	421	2.33147e-14	2.37677e-11	up
chr15	102326390	102326580	diffreps_peak_487609	190	ENSMUST00000165671	Pfdn5	301	1.12635e-10	3.06728e-08	up
chr9	86507503	86507980	diffreps_peak_1302187	477	uc009qxe.2	Dopey1	30.0476	0	0	up
chr1	182019621	182019980	diffreps_peak_95243	359	NM_008680	Enah	2.21639	1.26405e-09	2.40718e-07	up
chr11	121715736	121716440	diffreps_peak_243377	704	NM_144797	Metrnl	261	1.92946e-09	3.04926e-07	up
chr1	134406027	134406462	diffreps_peak_68854	435	uc007crw.1	Cyb5r1	2.68539	1.11022e-15	1.64801e-12	up
chr7	82428333	82428461	diffreps_peak_1151944	128	NM_001190374	Adamtsl3	241	8.01666e-09	9.50076e-07	up
chr14	63384001	63384027	diffreps_peak_403066	26	NM_007549	Blk	28.2727	2.60138e-09	4.07351e-07	up
chr8	105964393	105964420	diffreps_peak_1242959	27	ENSMUST00000132231	Slc12a4	321	2.73015e-11	9.63717e-09	up
chr13	43199961	43201244	diffreps_peak_326538	1283	NM_001033399	Gfod1	5.03509	1.18483e-12	7.54873e-10	up
chr2	136098276	136098410	diffreps_peak_749374	134	NM_172858	Pak7	271	9.47559e-10	1.82331e-07	up
chr14	41004040	41004380	diffreps_peak_389781	340	ENSMUST00000153830	Fam213a	3.73859	1.77793e-10	4.77343e-08	up
chr11	76179412	76179647	diffreps_peak_214801	235	ENSMUST00000056601	Vps53	6.53191	1.11022e-15	1.64801e-12	up
chr6	118656537	118656590	diffreps_peak_1088910	53	NM_009781	Cacna1c	321	2.73015e-11	9.63717e-09	up
chr4	155769141	155770120	diffreps_peak_942841	979	NM_147776	Vwa1	3.66112	0	0	up
chr14	55606441	55607140	diffreps_peak_398534	699	uc007tzn.1	Irf9	341	6.62959e-12	2.99554e-09	up
chr14	69584541	69584780	diffreps_peak_406732	239	NM_026174	Entpd4	5.05405	9.00042e-09	1.06142e-06	up
chr19	11912398	11912577	diffreps_peak_647120	179	NM_172635	Patl1	17.6667	6.1031e-10	1.26071e-07	up
chr15	102149179	102149512	diffreps_peak_487479	333	NM_008344	Igfbp6	4.60248	1.94094e-10	5.1979e-08	up
chr9	32541190	32541380	diffreps_peak_1272112	190	NM_008026	Fli1	2.31761	4.63641e-10	9.69357e-08	up
chr18	52520793	52520909	diffreps_peak_620459	116	NM_010728	Lox	321	2.73015e-11	9.63717e-09	up
chr17	21020705	21020834	diffreps_peak_549238	129	NM_145483	Zfp160	271	9.47559e-10	1.82331e-07	up
chr11	55228186	55228356	diffreps_peak_201492	170	NM_153139	Slc36a1	241	8.01666e-09	9.50076e-07	up
chr4	149150601	149150763	diffreps_peak_938728	162	NM_001081274	Pgd	7.88525	1.0738e-09	2.06068e-07	up
chr18	4331641	4332436	diffreps_peak_593278	795	NM_007746	Map3k8	241	8.01666e-09	9.50076e-07	up
chr5	64350561	64351486	diffreps_peak_975992	925	NM_019636	Tbc1d1	281	4.65637e-10	9.69357e-08	up
chr8	84978261	84978748	diffreps_peak_1231938	487	NM_008416	Junb	3.50362	0	0	up
chr8	126592439	126592960	diffreps_peak_1254860	521	NM_001164598	Irf2bp2	3.68698	1.39888e-14	1.56081e-11	up
chr2	125389821	125390065	diffreps_peak_743134	244	uc008mcp.1	Fbn1	14.2258	5.93345e-11	1.92382e-08	up
chr8	70373852	70373938	diffreps_peak_1222731	86	NM_016685	Comp	301	1.12635e-10	3.06728e-08	up
chr8	93068181	93068215	diffreps_peak_1236236	34	NM_001081372	Ces1b	241	8.01666e-09	9.50076e-07	up
chr3	54376689	54376800	diffreps_peak_800929	111	NM_015784	Postn	491	2.22045e-16	3.74769e-13	up
chr6	141492241	141492390	diffreps_peak_1102218	149	NM_018779	Pde3a	13.5806	2.13445e-10	5.68945e-08	up
chr2	156927601	156928040	diffreps_peak_760758	439	NM_013865	Ndrg3	271	9.47559e-10	1.82331e-07	up
chr9	99064201	99064208	diffreps_peak_1308754	7	NM_029094	Pik3cb	241	8.01666e-09	9.50076e-07	up
chr9	64007530	64007608	diffreps_peak_1289404	78	NM_008542	Smad6	30.0909	6.68326e-10	1.37528e-07	up
chr7	138840576	138840900	diffreps_peak_1183071	324	ENSMUST00000119664	Mapk1ip1	19.0952	8.48345e-11	2.70881e-08	up
chr2	152705381	152705980	diffreps_peak_757974	599	NM_010376	H13	241	8.01666e-09	9.50076e-07	up
chr1	74396821	74397285	diffreps_peak_37551	464	NM_153088	Ctdsp1	13.5806	2.13445e-10	5.68945e-08	up
chr11	84399781	84400500	diffreps_peak_219920	719	NM_133360	Acaca	5.55446	2.75173e-09	4.29106e-07	up
chr4	45107912	45108114	diffreps_peak_880629	202	ENSMUST00000107810	Tomm5	2.34015	0	0	up
chr5	115340841	115341178	diffreps_peak_1005926	337	ENSMUST00000139167	Gatc	4.24607	1.25023e-10	3.38816e-08	up
chr7	16995961	16997200	diffreps_peak_1114989	1239	ENSMUST00000094805	Ccdc8	281	4.65637e-10	9.69357e-08	up
chr5	20882190	20882580	diffreps_peak_952893	390	ENSMUST00000115259	Tmem60	4.41637	6.66134e-16	1.00234e-12	up
chr16	4679551	4679777	diffreps_peak_489812	226	ENSMUST00000038552	Coro7	391	1.93845e-13	1.52507e-10	up
chr3	87499721	87500420	diffreps_peak_817483	699	NM_001113238	Fcrl5	321	2.73015e-11	9.63717e-09	up
chr8	105935727	105935905	diffreps_peak_1242898	178	NM_013640	Psmb10	8.54098	9.98626e-11	3.06728e-08	up
chr15	6427330	6427765	diffreps_peak_436463	435	ENSMUST00000160134	Dab2	261	1.92946e-09	3.04926e-07	up
chr16	13651797	13651836	diffreps_peak_494537	39	NM_028761	Parn	251	3.9315e-09	5.74046e-07	up
chr6	22255541	22256404	diffreps_peak_1037384	863	ENSMUST00000115383	Cped1	241	8.01666e-09	9.50076e-07	up
chrX	20860510	20861200	diffreps_peak_1330832	690	NM_013680	Syn1	261	1.92946e-09	3.04926e-07	up
chr2	76895741	76895811	diffreps_peak_717053	70	NM_011652	Ttn	19.0952	8.48345e-11	2.70881e-08	up
chr6	28426071	28426602	diffreps_peak_1040378	531	ENSMUST00000020717	Arf5	2.24514	7.72625e-10	1.58363e-07	up
chr4	148538727	148538910	diffreps_peak_938220	183	NM_020009	Mtor	7.1157	1.9984e-15	2.74272e-12	up
chr15	101135297	101135543	diffreps_peak_486973	246	NM_009612	Acvrl1	9.78049	5.00115e-09	7.23207e-07	up
chr14	32176121	32176720	diffreps_peak_385312	599	NM_019744	Ncoa4	2.89824	2.13229e-12	1.19869e-09	up
chr6	87751763	87751860	diffreps_peak_1072298	97	NM_001159697	Efcc1	29.1818	1.3188e-09	2.49449e-07	up
chr7	27257222	27257950	diffreps_peak_1122221	728	ENSMUST00000003860	Adck4	17.1905	1.1761e-09	2.24178e-07	up
chr7	31375790	31375978	diffreps_peak_1125254	188	NM_001256073	Scgb1b3	321	2.73015e-11	9.63717e-09	up
chr3	19691476	19691599	diffreps_peak_783038	123	NM_001081281	Trim55	8.84314	1.3046e-09	2.48043e-07	up
chr5	77265490	77265788	diffreps_peak_983359	298	ENSMUST00000080359	Rest	2.74636	1.7181e-10	4.61714e-08	up
chr19	17836954	17837440	diffreps_peak_650304	486	NM_001163144	Pcsk5	9.43137	2.12052e-10	5.66184e-08	up
chr9	103079448	103079580	diffreps_peak_1310807	132	NM_033314	Slco2a1	251	3.9315e-09	5.74046e-07	up
chr12	112784641	112785260	diffreps_peak_300943	619	ENSMUST00000124526	Ahnak2	2.89757	0	0	up
chr7	28835826	28836031	diffreps_peak_1123532	205	NM_010706	Lgals4	3.68657	9.20085e-09	1.0847e-06	up
chr15	85238581	85238591	diffreps_peak_477837	10	NM_010180	Fbln1	12.6129	1.44319e-09	2.72203e-07	up
chr1	91105126	91105180	diffreps_peak_47290	54	NM_008515	Lrrfip1	16.2381	4.35473e-09	6.32162e-07	up
chr7	79142868	79143320	diffreps_peak_1149631	452	uc009hxz.1	Mfge8	2.67608	8.39566e-11	2.69493e-08	up
chr1	193263961	193264054	diffreps_peak_101051	93	ENSMUST00000161737	Hsd11b1	441	5.77316e-15	6.94008e-12	up
chr13	56104381	56104499	diffreps_peak_333881	118	NM_012015	H2afy	5.65649	6.31295e-12	2.99554e-09	up
chr17	35160481	35160594	diffreps_peak_559074	113	NM_020027	Prrc2a	8.2549	7.89588e-09	9.50076e-07	up
chr6	83831634	83831741	diffreps_peak_1069931	107	NM_146169	Paip2b	7.59341	4.66516e-13	3.22226e-10	up
chr6	70765741	70766280	diffreps_peak_1063276	539	NM_009075	Rpia	401	9.57012e-14	8.093e-11	up
chr13	17804441	17805097	diffreps_peak_313338	656	NM_027118	Cdk13	3.21024	1.65111e-11	6.81199e-09	up
chr12	51360930	51361047	diffreps_peak_268241	117	NM_001015099	G2e3	16.2381	4.35473e-09	6.32162e-07	up
chr17	31847201	31847261	diffreps_peak_556155	60	NM_010831	Sik1	261	1.92946e-09	3.04926e-07	up
chr12	55278512	55278560	diffreps_peak_270698	48	uc007nol.2	Srp54b	351	3.26894e-12	1.71329e-09	up
chr13	73941943	73942054	diffreps_peak_342932	111	NM_001024508	Brd9	241	8.01666e-09	9.50076e-07	up
chr9	79860079	79860253	diffreps_peak_1298931	174	NM_001081243	Filip1	14.7255	0	0	up
chr13	101694375	101694580	diffreps_peak_357371	205	uc007rru.1	Pik3r1	411	4.72955e-14	4.51839e-11	up
chr16	4648181	4648480	diffreps_peak_489787	299	NM_139307	Vasn	401	9.57012e-14	8.093e-11	up
chr7	113514097	113514373	diffreps_peak_1169678	276	ENSMUST00000122890	Far1	12.7073	2.81597e-12	1.56761e-09	up
chr17	34733871	34734028	diffreps_peak_558568	157	NM_009780	C4b	19.0952	8.48345e-11	2.70881e-08	up
chr11	19924374	19924956	diffreps_peak_182278	582	ENSMUST00000093299	Spred2	4.33333	0	0	up
chr19	3851781	3852413	diffreps_peak_640985	632	NM_013490	Chka	22.4286	8.27227e-13	5.31901e-10	up
chr14	14349242	14349372	diffreps_peak_374837	130	NM_008369	Il3ra	241	8.01666e-09	9.50076e-07	up
chr5	4099281	4099298	diffreps_peak_944099	17	NM_020010	Cyp51	541	0	0	up
chr14	25868863	25868926	diffreps_peak_381411	63	NM_013469	Anxa11	301	1.12635e-10	3.06728e-08	up
chr2	165827123	165827660	diffreps_peak_765567	537	NM_001252587	Zmynd8	13.2951	0	0	up
chr11	94991034	94991760	diffreps_peak_226000	726	ENSMUST00000038696	Ppp1r9b	3.06566	0	0	up
chr15	47675712	47675826	diffreps_peak_457673	114	NM_001081391	Csmd3	261	1.92946e-09	3.04926e-07	up
chr3	126845681	126846326	diffreps_peak_840987	645	NM_023813	Camk2d	281	4.65637e-10	9.69357e-08	up
chr11	102284938	102285300	diffreps_peak_231069	362	NM_001302505	Tmub2	17.1905	1.1761e-09	2.24178e-07	up
chr11	82963341	82963780	diffreps_peak_219034	439	NM_183201	Slfn5	6.03546	5.4623e-14	5.18893e-11	up
chr11	95766121	95767280	diffreps_peak_226519	1159	ENSMUST00000107717	Zfp652	261	1.92946e-09	3.04926e-07	up
chr11	78057487	78057601	diffreps_peak_216229	114	NM_008028	Flot2	5.30464	2.79554e-12	1.55897e-09	up
chr1	45347701	45347878	diffreps_peak_21753	177	NM_009930	Col3a1	2.84466	0	0	up
chr2	35000773	35000800	diffreps_peak_694525	27	NM_010406	Hc	281	4.65637e-10	9.69357e-08	up
chr8	11431239	11431401	diffreps_peak_1191044	162	NM_009932	Col4a2	2.13424	2.08732e-10	5.57944e-08	up
chr3	95989061	95989320	diffreps_peak_823501	259	NM_023320	Plekho1	2.42438	1.09853e-10	3.06728e-08	up
chr9	63953241	63954056	diffreps_peak_1289347	815	NM_008542	Smad6	2.80593	8.49465e-09	1.00252e-06	up
chr5	33378550	33379325	diffreps_peak_960470	775	uc008xar.1	Uvssa	341	6.62959e-12	2.99554e-09	up
chr10	75168106	75168238	diffreps_peak_141838	132	NM_001081412	Bcr	271	9.47559e-10	1.82331e-07	up
chr16	38609281	38609451	diffreps_peak_509322	170	NM_020260	Arhgap31	351	3.26894e-12	1.71329e-09	up
chr17	74780782	74780905	diffreps_peak_581369	123	NM_152817	Ttc27	291	2.28951e-10	5.74177e-08	up
chr8	71506836	71506918	diffreps_peak_1223690	82	NM_032398	Plvap	271	9.47559e-10	1.82331e-07	up
chr7	19426074	19426160	diffreps_peak_1116553	86	NM_172279	Mark4	5.0884	1.59539e-13	1.32445e-10	up
chr7	127973301	127974280	diffreps_peak_1177741	979	uc009jxn.1	Fus	14.3333	0	0	up
chr2	120507601	120507840	diffreps_peak_740150	239	NM_011743	Zfp106	2.4882	1.80674e-09	3.04926e-07	up
chr11	86694521	86695420	diffreps_peak_221347	899	ENSMUST00000103186	Cltc	421	2.33147e-14	2.37677e-11	up
chr6	125806595	125806651	diffreps_peak_1094074	56	NM_153589	Ano2	311	5.54403e-11	1.80226e-08	up
chr9	18313801	18314000	diffreps_peak_1264347	199	NM_025844	Chordc1	261	1.92946e-09	3.04926e-07	up
chr10	81198169	81199360	diffreps_peak_146114	1191	NM_027120	Nmrk2	3.27378	1.20792e-13	1.01071e-10	up
chr5	75044381	75044774	diffreps_peak_982170	393	ENSMUST00000075452	Chic2	8.45098	4.34114e-09	6.32162e-07	up
chr1	45311537	45311720	diffreps_peak_21678	183	NM_009930	Col3a1	8.30994	0	0	up
chr7	101843667	101843824	diffreps_peak_1162325	157	NM_008035	Folr2	281	4.65637e-10	9.69357e-08	up
chr16	22382981	22383400	diffreps_peak_499915	419	NM_023794	Etv5	301	1.12635e-10	3.06728e-08	up
chr9	58157401	58158230	diffreps_peak_1286352	829	NM_012043	Islr	481	3.33067e-16	5.30504e-13	up
chr4	126262324	126262480	diffreps_peak_923547	156	ENSMUST00000030660	Trappc3	2.46423	5.67658e-10	1.1778e-07	up
chr9	109285361	109285368	diffreps_peak_1314921	7	NM_015793	Fbxw14	321	2.73015e-11	9.63717e-09	up
chr11	115849995	115850149	diffreps_peak_239295	154	NM_145438	Llgl2	11.6452	9.63911e-09	1.133e-06	up
chr18	35860721	35861688	diffreps_peak_611030	967	NM_133687	Cxxc5	10.0244	2.70301e-09	4.22408e-07	up
chr16	57572381	57572820	diffreps_peak_519217	439	ENSMUST00000159816	Filip1l	291	2.28951e-10	5.74177e-08	up
chr14	26534021	26534400	diffreps_peak_381985	379	uc007ssr.1	Slmap	8.04918	5.9461e-10	1.23166e-07	up
chr10	127559967	127560160	diffreps_peak_170826	193	NM_008512	Lrp1	6.64356	6.15641e-12	2.99554e-09	up
chr11	82795481	82795786	diffreps_peak_218852	305	uc007kng.1	Lig3	11.4878	6.5163e-11	2.10254e-08	up
chr14	24495361	24495859	diffreps_peak_380689	498	uc007srb.1	Rps24	44.3333	0	0	up
chr15	102178960	102179160	diffreps_peak_487494	200	NM_144942	Csad	34.6364	2.22247e-11	9.07619e-09	up
chr18	3507956	3508285	diffreps_peak_592933	329	NM_026505	Bambi	7.18321	1.11022e-16	1.984e-13	up
chr11	70454041	70454600	diffreps_peak_211088	559	ENSMUST00000019064	Cxcl16	27.3636	5.12924e-09	7.37402e-07	up
chr9	110389472	110389790	diffreps_peak_1315660	318	NM_001081043	Ptpn23	461	1.33227e-15	1.85251e-12	up
chr2	157561601	157562220	diffreps_peak_761211	619	NM_010923	Nnat	321	2.73015e-11	9.63717e-09	up
chr2	170119621	170120260	diffreps_peak_768212	639	NM_001033299	Zfp217	251	3.9315e-09	5.74046e-07	up
chr7	41599260	41599400	diffreps_peak_1130386	140	uc009gls.1	AK011498	321	2.73015e-11	9.63717e-09	up
chr17	34735403	34735607	diffreps_peak_558571	204	NM_009780	C4b	4.99113	0	0	up
chr5	125457701	125458160	diffreps_peak_1012556	459	NM_029752	Bri3bp	261	1.92946e-09	3.04926e-07	up
chr19	38782881	38783680	diffreps_peak_662146	799	NM_019588	Plce1	261	1.92946e-09	3.04926e-07	up
chr3	68868521	68869200	diffreps_peak_808294	679	ENSMUST00000166328	Gm17641	301	1.12635e-10	3.06728e-08	up
chr2	125328092	125328180	diffreps_peak_743042	88	NM_007993	Fbn1	9.53659	9.23672e-09	1.08777e-06	up
chr1	59974882	59974960	diffreps_peak_29644	78	NM_001037725	Fam117b	31	3.38564e-10	8.33921e-08	up
chr3	96160681	96161129	diffreps_peak_823673	448	NM_001025613	Otud7b	241	8.01666e-09	9.50076e-07	up
chr2	112357481	112357591	diffreps_peak_735579	110	uc008lox.2	Slc12a6	10.0196	3.39692e-11	1.19113e-08	up
chr7	127385321	127385630	diffreps_peak_1177120	309	NM_030226	9130019O22Rik	291	2.28951e-10	5.74177e-08	up
chr1	85576898	85577345	diffreps_peak_44011	447	NM_030194	Sp110	401	9.57012e-14	8.093e-11	up
chr17	42876341	42876424	diffreps_peak_563199	83	NM_009847	Cd2ap	8.77778	3.03091e-14	3.03991e-11	up
chrX	105830847	105831020	diffreps_peak_1364579	173	NM_009530	Atrx	5.50331	5.62883e-13	3.8785e-10	up
chr8	3679014	3679220	diffreps_peak_1187158	206	NM_025701	Trappc5	261	1.92946e-09	3.04926e-07	up
chr2	180967299	180967700	diffreps_peak_774139	401	NM_001177706	Arfgap1	7.76056	8.09393e-11	2.60158e-08	up
chr1	45337425	45337533	diffreps_peak_21720	108	NM_009930	Col3a1	3.04528	0	0	up
chr4	123374731	123374926	diffreps_peak_921916	195	NM_001199136	Macf1	3.29111	4.48908e-12	2.33182e-09	up
chr16	22162785	22163299	diffreps_peak_499805	514	NM_183029	Igf2bp2	6.38462	2.52105e-10	6.31248e-08	up
chr11	53261201	53261600	diffreps_peak_200130	399	NM_008300	Hspa4	19.5714	4.38738e-11	1.52294e-08	up
chr2	11767381	11767711	diffreps_peak_680472	330	NM_015792	Fbxo18	521	0	0	up
chrX	73673132	73673380	diffreps_peak_1351766	248	NM_133987	Slc6a8	2.24899	5.21805e-15	6.74067e-12	up
chr2	180184017	180184020	diffreps_peak_773672	3	NM_001081171	Lama5	241	8.01666e-09	9.50076e-07	up
chr9	73013921	73014960	diffreps_peak_1295236	1039	ENSMUST00000093819	Pigb	11	2.26912e-10	5.74177e-08	up
chr3	96156101	96156980	diffreps_peak_823663	879	NM_001025613	Otud7b	3.94606	1.67261e-11	6.89569e-09	up
chr14	5086721	5086738	diffreps_peak_369425	17	ENSMUST00000100893	Gm8281	481	3.33067e-16	5.30504e-13	up
chr4	139082581	139083520	diffreps_peak_931762	939	NM_008675	Nbl1	28.1429	2.22045e-16	3.74769e-13	up
chr6	91988021	91988500	diffreps_peak_1074733	479	NM_172731	Fgd5	5.54545	8.19351e-11	2.63034e-08	up
chr16	21220419	21220894	diffreps_peak_499259	475	uc007yrh.1	Ephb3	26.7143	1.9984e-15	2.74272e-12	up
chr2	125387265	125387385	diffreps_peak_743131	120	NM_007993	Fbn1	10.2157	1.83941e-11	7.56481e-09	up
chr4	146195301	146196160	diffreps_peak_936000	859	NM_001177545	Zfp600	601	0	0	up
chr15	81936981	81937313	diffreps_peak_475917	332	ENSMUST00000135663	Csdc2	17.6667	6.1031e-10	1.26071e-07	up
chr14	34374459	34374780	diffreps_peak_386478	321	ENSMUST00000023826	Sncg	5.41441	1.06537e-09	2.04807e-07	up
chr17	44735341	44736300	diffreps_peak_564419	959	NM_001145920	Runx2	291	2.28951e-10	5.74177e-08	up
chr4	130065373	130065505	diffreps_peak_925820	132	NM_028266	Col16a1	11.2439	1.21683e-10	3.3014e-08	up
chr4	136469881	136469886	diffreps_peak_930022	5	ENSMUST00000129230	Luzp1	5.0796	8.21565e-15	9.71282e-12	up
chr1	11511917	11512065	diffreps_peak_4407	148	NM_177173	A830018L16Rik	241	8.01666e-09	9.50076e-07	up
chr4	53763881	53764920	diffreps_peak_885230	1039	ENSMUST00000128667	Fktn	281	4.65637e-10	9.69357e-08	up
chr17	73242781	73243368	diffreps_peak_580436	587	ENSMUST00000067545	Lclat1	12.2195	9.92983e-12	4.43599e-09	up
chr5	135245701	135246129	diffreps_peak_1017353	428	NM_011714	Baz1b	261	1.92946e-09	3.04926e-07	up
chr16	19965933	19965980	diffreps_peak_498430	47	NM_183390	Klhl6	281	4.65637e-10	9.69357e-08	up
chr16	8689941	8690240	diffreps_peak_491995	299	NM_001003918	Usp7	321	2.73015e-11	9.63717e-09	up
chr17	32139981	32140740	diffreps_peak_556341	759	uc008bvw.1	BC048393	361	1.61249e-12	9.11497e-10	up
chr2	76832462	76832546	diffreps_peak_716957	84	NM_011652	Ttn	241	8.01666e-09	9.50076e-07	up
chr10	81200291	81200448	diffreps_peak_146120	157	NM_027120	Nmrk2	12.2067	0	0	up
chrX	73688659	73688780	diffreps_peak_1351795	121	NM_012060	Bcap31	2.0089	3.47685e-09	5.41001e-07	up
chr19	53238402	53238522	diffreps_peak_670588	120	NM_013758	Add3	241	8.01666e-09	9.50076e-07	up
chr17	74258423	74258505	diffreps_peak_580963	82	NM_133771	Memo1	12.2903	2.72181e-09	4.24627e-07	up
chr4	40186315	40186440	diffreps_peak_876910	125	NM_007386	Aco1	301	1.12635e-10	3.06728e-08	up
chr7	100840241	100840760	diffreps_peak_1161540	519	NM_178764	Fam168a	241	8.01666e-09	9.50076e-07	up
chr14	54985053	54985180	diffreps_peak_398057	127	NM_080728	Myh7	6.86035	0	0	up
chr2	28229281	28230220	diffreps_peak_689951	939	NM_019498	Olfm1	241	8.01666e-09	9.50076e-07	up
chr11	87080681	87081038	diffreps_peak_221601	357	NM_024262	Smg8	281	4.65637e-10	9.69357e-08	up
chr1	166254138	166254466	diffreps_peak_86000	328	NM_001164528	Ildr2	301	1.12635e-10	3.06728e-08	up
chr2	6542341	6542880	diffreps_peak_677641	539	NM_010160	Celf2	361	1.61249e-12	9.11497e-10	up
chr2	25441874	25442111	diffreps_peak_688151	237	NM_007379	Abca2	5.59459	3.61442e-10	8.89354e-08	up
chr17	46022241	46022348	diffreps_peak_565093	107	uc008crq.1	Vegfa	3.30143	1.33227e-15	1.85251e-12	up
chr13	112686065	112686100	diffreps_peak_363716	35	NM_178746	Slc38a9	281	4.65637e-10	9.69357e-08	up
chr13	45389741	45390043	diffreps_peak_327693	302	NM_153789	Mylip	3.45014	1.41531e-12	8.97315e-10	up
chr17	32506461	32506578	diffreps_peak_556708	117	NM_001101445	Cyp4f17	321	2.73015e-11	9.63717e-09	up
chr1	60488761	60489620	diffreps_peak_30033	859	NM_001045513	Raph1	3.76334	0	0	up
chr6	39523141	39523759	diffreps_peak_1047536	618	NM_172477	Dennd2a	41	1.87184e-13	1.52507e-10	up
chr7	5030381	5031320	diffreps_peak_1108177	939	NM_001033383	Zfp865	251	3.9315e-09	5.74046e-07	up
chr18	37840661	37841200	diffreps_peak_612272	539	NM_033574	Pcdhgb1	7.39344	6.2491e-09	8.95244e-07	up
chr3	106502521	106503380	diffreps_peak_830066	859	NM_133869	Cept1	241	8.01666e-09	9.50076e-07	up
chr7	127907218	127907240	diffreps_peak_1177675	22	NM_009739	Bckdk	271	9.47559e-10	1.82331e-07	up
chr11	95764101	95765180	diffreps_peak_226515	1079	ENSMUST00000107717	Zfp652	3.68657	9.20085e-09	1.0847e-06	up
chr6	38041070	38041162	diffreps_peak_1046411	92	NM_177200	Svopl	291	2.28951e-10	5.74177e-08	up
chr7	80382520	80382707	diffreps_peak_1150444	187	NM_010194	Fes	241	8.01666e-09	9.50076e-07	up
chr4	155625021	155625654	diffreps_peak_942693	633	uc008wec.1	Cdk11b	11.5634	0	0	up
chr7	6707521	6707960	diffreps_peak_1109076	439	NM_008817	Peg3	13.2581	4.04122e-10	9.69357e-08	up
chr8	83036024	83036121	diffreps_peak_1230439	97	NM_177378	Rnf150	271	9.47559e-10	1.82331e-07	up
chr4	45914368	45914800	diffreps_peak_881066	432	NM_198660	E230008N13Rik	301	1.12635e-10	3.06728e-08	up
chr1	39373401	39373824	diffreps_peak_18418	423	uc007ath.2	Tbc1d8	241	8.01666e-09	9.50076e-07	up
chr8	13020321	13020580	diffreps_peak_1191935	259	ENSMUST00000173099	Mcf2l	271	9.47559e-10	1.82331e-07	up
chr7	127592796	127592976	diffreps_peak_1177373	180	NM_172281	Rnf40	371	7.95586e-13	5.13636e-10	up
chr17	47623161	47624180	diffreps_peak_566402	1019	NM_020048	Med20	341	6.62959e-12	2.99554e-09	up
chr1	153753761	153754620	diffreps_peak_79148	859	NM_011882	Rnasel	441	5.77316e-15	6.94008e-12	up
chr7	30227603	30227700	diffreps_peak_1124515	97	NM_025548	Tbcb	4.03167	4.58646e-11	1.58818e-08	up
chr9	37083206	37083309	diffreps_peak_1274479	103	ENSMUST00000177218	Pknox2	251	3.9315e-09	5.74046e-07	up
chr4	137743634	137743760	diffreps_peak_930869	126	NM_007431	Alpl	251	3.9315e-09	5.74046e-07	up
chr1	171258841	171259420	diffreps_peak_89064	579	NM_172845	Adamts4	8.77778	3.03091e-14	3.03991e-11	up
chr13	54655441	54655577	diffreps_peak_332846	136	NM_178397	Faf2	5.43709	9.62119e-13	6.15037e-10	up
chr1	72874161	72874884	diffreps_peak_36567	723	ENSMUST00000027377	Igfbp5	5.64088	7.77156e-16	1.16694e-12	up
chr5	149427381	149427506	diffreps_peak_1025743	125	NM_027519	Medag	271	9.47559e-10	1.82331e-07	up
chr11	99048241	99048371	diffreps_peak_228824	130	NM_010517	Igfbp4	5.42748	3.18344e-11	1.11765e-08	up
chr7	80803221	80803331	diffreps_peak_1150809	110	NM_016721	Iqgap1	11.6452	9.63911e-09	1.133e-06	up
chr1	20960129	20960417	diffreps_peak_9118	288	NM_027974	Efhc1	241	8.01666e-09	9.50076e-07	up
chr9	88568613	88569240	diffreps_peak_1303362	627	NM_001142943	Zfp949	271	9.47559e-10	1.82331e-07	up
chr10	7795643	7795711	diffreps_peak_104937	68	NM_026141	Ppil4	241	8.01666e-09	9.50076e-07	up
chr9	67873854	67873914	diffreps_peak_1291871	60	NM_177184	Vps13c	18.1429	3.16418e-10	7.85059e-08	up
chr17	13343001	13343440	diffreps_peak_545210	439	uc008ame.1	AK036897	301	1.12635e-10	3.06728e-08	up
chr7	78781399	78781586	diffreps_peak_1149447	187	NM_023331	Mrpl46	5.72527	7.06535e-09	9.50076e-07	up
chr3	8947481	8947629	diffreps_peak_777652	148	NM_009412	Tpd52	4.08458	2.0287e-10	5.42428e-08	up
chr2	31027261	31027900	diffreps_peak_691923	639	NM_001038700	Fnbp1	501	1.11022e-16	1.984e-13	up
chr16	22383481	22383691	diffreps_peak_499916	210	NM_023794	Etv5	451	2.88658e-15	3.82042e-12	up
chr6	108828761	108829233	diffreps_peak_1083666	472	NM_138677	Edem1	261	1.92946e-09	3.04926e-07	up
chr15	36478961	36479473	diffreps_peak_452002	512	NM_175134	Ankrd46	29.1818	1.3188e-09	2.49449e-07	up
chr9	39549927	39550540	diffreps_peak_1275781	613	ENSMUST00000062545	Olfr958	311	5.54403e-11	1.80226e-08	up
chr4	137328712	137328820	diffreps_peak_930426	108	NM_009861	Cdc42	3.4911	1.38331e-10	3.74703e-08	up
chr17	80394681	80395180	diffreps_peak_584661	499	NM_009231	Sos1	251	3.9315e-09	5.74046e-07	up
chr17	24425121	24425680	diffreps_peak_551198	559	NM_009070	Rnps1	5.65347	1.59679e-09	2.9967e-07	up
chr2	76846235	76846313	diffreps_peak_716980	78	ENSMUST00000099981	Ttn	19.5714	4.38738e-11	1.52294e-08	up
chr12	4677701	4678180	diffreps_peak_244712	479	uc007mxy.1	Itsn2	18.1429	3.16418e-10	7.85059e-08	up
chr1	171113917	171114096	diffreps_peak_88917	179	ENSMUST00000129651	1700009P17Rik	441	5.77316e-15	6.94008e-12	up
chr4	136889801	136890280	diffreps_peak_930239	479	NM_007574	C1qc	5.03315	2.69118e-13	2.08626e-10	up
chr13	55211818	55212000	diffreps_peak_333168	182	uc007qqg.1	Nsd1	2.04189	5.71012e-09	8.20334e-07	up
chr2	24935027	24935281	diffreps_peak_687764	254	NM_178408	Arrdc1	331	1.34506e-11	5.57668e-09	up
chr16	14110581	14111771	diffreps_peak_494848	1190	NM_001081154	Marf1	4.14176	2.10498e-13	1.65108e-10	up
chr11	100397620	100397640	diffreps_peak_229387	20	ENSMUST00000107403	Jup	5.35644	8.11322e-09	9.60762e-07	up
chr2	180119305	180119400	diffreps_peak_773567	95	ENSMUST00000040668	Osbpl2	281	4.65637e-10	9.69357e-08	up
chr1	119526153	119526440	diffreps_peak_61038	287	NM_146103	Tmem185b	261	1.92946e-09	3.04926e-07	up
chr4	66841401	66842180	diffreps_peak_892210	779	NM_021297	Tlr4	241	8.01666e-09	9.50076e-07	up
chr2	32450501	32451380	diffreps_peak_693023	879	NM_194335	Naif1	351	3.26894e-12	1.71329e-09	up
chr5	75173388	75173504	diffreps_peak_982228	116	NM_011058	Pdgfra	10.2683	1.45842e-09	2.74387e-07	up
chr8	13002637	13002797	diffreps_peak_1191906	160	NM_178076	Mcf2l	10.4118	9.94638e-12	4.43599e-09	up
chr18	37513881	37514380	diffreps_peak_611967	499	NM_053146	Pcdhb21	281	4.65637e-10	9.69357e-08	up
chr7	141638041	141638720	diffreps_peak_1184687	679	NM_181729	Muc6	2.21457	3.47966e-09	5.41028e-07	up
chr5	145129941	145130375	diffreps_peak_1023241	434	NM_001033313	Pdap1	2.41707	8.43402e-10	1.72339e-07	up
chr7	44816161	44816483	diffreps_peak_1132257	322	ENSMUST00000057195	Nup62	7.12613	2.72005e-14	2.74353e-11	up
chr3	95188501	95188975	diffreps_peak_822699	474	NM_029885	Gabpb2	8.8022	6.66134e-16	1.00234e-12	up
chr11	65000994	65001120	diffreps_peak_207403	126	NM_023479	Elac2	27.3636	5.12924e-09	7.37402e-07	up
chr2	29710152	29710308	diffreps_peak_690771	156	NM_001039086	Rapgef1	5.83516	4.07709e-09	5.95031e-07	up
chr7	126396355	126396620	diffreps_peak_1176328	265	NM_010900	Nfatc2ip	501	1.11022e-16	1.984e-13	up
chr2	25423378	25423580	diffreps_peak_688130	202	ENSMUST00000100320	Fut7	261	1.92946e-09	3.04926e-07	up
chr5	114127525	114127769	diffreps_peak_1004905	244	NM_175016	Alkbh2	241	8.01666e-09	9.50076e-07	up
chr1	135147668	135147727	diffreps_peak_69422	59	ENSMUST00000125774	Arl8a	8.21311	3.28646e-10	8.13702e-08	up
chr19	55321938	55321997	diffreps_peak_672008	59	NM_016862	Vti1a	311	5.54403e-11	1.80226e-08	up
chr1	177449681	177450620	diffreps_peak_92546	939	NM_013915	Zbtb18	34.6364	2.22247e-11	9.07619e-09	up
chr6	134760845	134761434	diffreps_peak_1098678	589	NM_130447	Dusp16	30.0909	6.68326e-10	1.37528e-07	up
chr9	3026381	3026469	diffreps_peak_1256470	88	ENSMUST00000177601	Gm10717	32.8182	8.67972e-11	2.75976e-08	up
chr11	58999941	59001080	diffreps_peak_203411	1139	NM_001171512	Obscn	551	0	0	up
chr1	16597950	16598053	diffreps_peak_7041	103	NM_025773	Ube2w	261	1.92946e-09	3.04926e-07	up
chr11	68385161	68385920	diffreps_peak_209336	759	NM_008744	Ntn1	7.66667	8.88178e-16	1.32598e-12	up
chr13	74359141	74359640	diffreps_peak_343185	499	NM_024201	Ccdc127	21.9524	1.60605e-12	9.11497e-10	up
chr4	32734341	32734451	diffreps_peak_873216	110	NM_001081392	Mdn1	16.2381	4.35473e-09	6.32162e-07	up
chr12	89260581	89261540	diffreps_peak_288880	959	uc007ojz.1	Nrxn3	671	0	0	up
chr8	69135301	69136000	diffreps_peak_1221806	699	ENSMUST00000185176	Lzts1	301	1.12635e-10	3.06728e-08	up
chrX	73640301	73640760	diffreps_peak_1351748	459	NM_029352	Dusp9	241	8.01666e-09	9.50076e-07	up
chr9	119341293	119341685	diffreps_peak_1320646	392	NM_130864	Acaa1a	9.43137	2.12052e-10	5.66184e-08	up
chr5	142817271	142817662	diffreps_peak_1021778	391	ENSMUST00000151477	Tnrc18	9.03922	7.13204e-10	1.46541e-07	up
chr6	104547627	104547723	diffreps_peak_1081555	96	uc012ept.1	Cntn6	281	4.65637e-10	9.69357e-08	up
chr17	33743941	33744640	diffreps_peak_557534	699	NM_008997	Rab11b	421	2.33147e-14	2.37677e-11	up
chr6	51469821	51469894	diffreps_peak_1053647	73	NM_016806	Hnrnpa2b1	6.18519	5.90097e-09	8.46858e-07	up
chr18	44422621	44423240	diffreps_peak_616209	619	NM_027490	Dcp2	241	8.01666e-09	9.50076e-07	up
chr5	123142192	123142454	diffreps_peak_1010627	262	NM_001040398	Setd1b	3.79621	1.33906e-09	2.5323e-07	up
chr4	136882301	136882328	diffreps_peak_930234	27	NM_009777	C1qb	2.00803	5.11145e-10	1.0627e-07	up
chr11	101317641	101317727	diffreps_peak_230337	86	NM_011192	Psme3	251	3.9315e-09	5.74046e-07	up
chr3	20064581	20064699	diffreps_peak_783281	118	NM_009210	Hltf	241	8.01666e-09	9.50076e-07	up
chr10	24597881	24598260	diffreps_peak_114372	379	NM_010217	Ctgf	7.82119	0	0	up
chr6	92191248	92191353	diffreps_peak_1074925	105	NM_030081	Rbsn	261	1.92946e-09	3.04926e-07	up
chr5	24709941	24710520	diffreps_peak_955513	579	uc008wsf.1	Nub1	261	1.92946e-09	3.04926e-07	up
chr19	44967502	44967679	diffreps_peak_665923	177	NM_001081225	Fam178a	341	6.62959e-12	2.99554e-09	up
chr8	94532989	94533193	diffreps_peak_1237013	204	ENSMUST00000048653	Cpne2	281	4.65637e-10	9.69357e-08	up
chr8	105254041	105254520	diffreps_peak_1242288	479	NM_178879	B3gnt9	12.4634	5.29088e-12	2.73044e-09	up
chr3	94944405	94944540	diffreps_peak_822473	135	NM_009150	Selenbp1	28.2727	2.60138e-09	4.07351e-07	up
chr3	37348461	37349024	diffreps_peak_792544	563	ENSMUST00000138563	Fgf2	30.0476	0	0	up
chr14	76415586	76416540	diffreps_peak_410436	954	ENSMUST00000048371	Tsc22d1	17.6667	6.1031e-10	1.26071e-07	up
chr7	102119901	102120671	diffreps_peak_1162600	770	NM_001287164	Nup98	17.1905	1.1761e-09	2.24178e-07	up
chr11	114901281	114901840	diffreps_peak_238573	559	NM_170758	Cd300a	301	1.12635e-10	3.06728e-08	up
chr8	13465601	13465900	diffreps_peak_1192303	299	NM_019521	Gas6	2.63673	6.03789e-10	1.25058e-07	up
chr4	129849661	129850003	diffreps_peak_925721	342	NM_008974	Ptp4a2	7.55738	3.48137e-09	5.41028e-07	up
chr17	56259481	56259840	diffreps_peak_570862	359	NM_010192	Fem1a	8.43802	0	0	up
chr16	17176411	17176507	diffreps_peak_496726	96	NM_009456	Ube2l3	381	3.92797e-13	2.73423e-10	up
chr6	118751381	118751565	diffreps_peak_1089058	184	NM_009781	Cacna1c	4.08458	2.0287e-10	5.42428e-08	up
chr4	43033341	43033688	diffreps_peak_879279	347	NM_172691	Fam214b	321	2.73015e-11	9.63717e-09	up
chr7	27325221	27325261	diffreps_peak_1122296	40	NM_175641	Ltbp4	3.64368	1.0018e-10	3.06728e-08	up
chr7	80291221	80291579	diffreps_peak_1150336	358	NM_178070	Vps33b	271	9.47559e-10	1.82331e-07	up
chr11	29707501	29707860	diffreps_peak_187646	359	NM_194051	Rtn4	3.41379	1.53628e-09	2.88598e-07	up
chr5	136181201	136181496	diffreps_peak_1017981	295	NM_025774	Prkrip1	7.72131	1.93542e-09	3.0563e-07	up
chr4	3938213	3938280	diffreps_peak_858956	67	NM_019969	Plag1	12.2903	2.72181e-09	4.24627e-07	up
chr4	139092826	139092993	diffreps_peak_931768	167	ENSMUST00000042844	Nbl1	5.16149	1.82854e-12	1.03158e-09	up
chr7	130770921	130771540	diffreps_peak_1179352	619	ENSMUST00000057134	Etos1	361	1.61249e-12	9.11497e-10	up
chr10	76595755	76596600	diffreps_peak_142810	845	NM_146007	Col6a2	4.22709	2.11386e-13	1.65714e-10	up
chr16	55819566	55819706	diffreps_peak_517971	140	NM_030612	Nfkbiz	281	4.65637e-10	9.69357e-08	up
chr11	116603252	116603540	diffreps_peak_239872	288	uc007mlu.2	Rhbdf2	241	8.01666e-09	9.50076e-07	up
chr10	52233618	52233835	diffreps_peak_129289	217	NM_025705	Dcbld1	421	2.33147e-14	2.37677e-11	up
chr11	102318847	102319096	diffreps_peak_231165	249	NM_011551	Ubtf	3.45847	4.82347e-11	1.66843e-08	up
chr4	133065721	133066277	diffreps_peak_927609	556	NM_146155	Ahdc1	5.28571	6.3527e-13	4.3678e-10	up
chr2	29064618	29065140	diffreps_peak_690332	522	NM_009442	Ttf1	2.85596	6.50087e-09	9.3052e-07	up
chr19	8887034	8887258	diffreps_peak_645146	224	ENSMUST00000177826	Gm21743	341	6.62959e-12	2.99554e-09	up
chr7	139523836	139523889	diffreps_peak_1183459	53	NM_183144	Inpp5a	28.2727	2.60138e-09	4.07351e-07	up
chr9	44412481	44413533	diffreps_peak_1278442	1052	uc009pdq.1	Ccdc84	271	9.47559e-10	1.82331e-07	up
chr6	91252443	91252573	diffreps_peak_1074279	130	NM_007992	Fbln2	4.15789	2.40748e-09	3.78044e-07	up
chr11	97393541	97394500	diffreps_peak_227563	959	NM_138657	Socs7	22.9048	4.25882e-13	2.94658e-10	up
chr11	69846371	69846522	diffreps_peak_210603	151	NM_001168497	Plscr3	6.04505	2.33573e-11	9.4751e-09	up
chr11	23306894	23307016	diffreps_peak_184378	122	NM_001190401	Usp34	9.02198	2.22045e-16	3.74769e-13	up
chr6	134066306	134066465	diffreps_peak_1098170	159	NM_001303102	Etv6	291	2.28951e-10	5.74177e-08	up
chr11	62457147	62457180	diffreps_peak_206226	33	NM_177229	Ncor1	5.09938	3.09419e-12	1.71329e-09	up
chr8	105953807	105953938	diffreps_peak_1242939	131	NM_009195	Slc12a4	241	8.01666e-09	9.50076e-07	up
chr10	111495050	111495199	diffreps_peak_162142	149	uc007hab.2	Nap1l1	4.89313	1.29266e-09	2.46034e-07	up
chr17	56199255	56199433	diffreps_peak_570819	178	NM_172624	Dpp9	261	1.92946e-09	3.04926e-07	up
chr13	42055399	42055542	diffreps_peak_325969	143	NM_007772	Hivep1	5.27481	9.27053e-11	2.94531e-08	up
chr18	34903481	34904460	diffreps_peak_610193	979	NM_144866	Etf1	2.03896	1.68502e-09	3.04926e-07	up
chr11	67034341	67035312	diffreps_peak_208569	971	NM_177392	Tmem220	11.2439	1.21683e-10	3.3014e-08	up
chr8	95343121	95343175	diffreps_peak_1237536	54	NM_133954	Usb1	241	8.01666e-09	9.50076e-07	up
chr2	132307581	132309680	diffreps_peak_747281	2099	NM_138651	Cds2	6.39267	0	0	up
chr13	91807609	91807705	diffreps_peak_351981	96	ENSMUST00000022121	Zcchc9	291	2.28951e-10	5.74177e-08	up
chr9	122168001	122169240	diffreps_peak_1322401	1239	NM_133741	Snrk	12.4754	0	0	up
chr2	59843481	59844140	diffreps_peak_707636	659	NM_198294	Tanc1	12.6129	1.44319e-09	2.72203e-07	up
chr11	77545288	77545528	diffreps_peak_215807	240	NM_144825	Taok1	6.8156	1.11022e-16	1.984e-13	up
chr8	85071756	85072053	diffreps_peak_1232040	297	NM_001039514	Dhps	281	4.65637e-10	9.69357e-08	up
chr7	80390081	80390500	diffreps_peak_1150458	419	NM_011046	Furin	341	6.62959e-12	2.99554e-09	up
chr11	30024379	30024660	diffreps_peak_187850	281	NM_146016	Eml6	33.7273	4.39273e-11	1.52294e-08	up
chr3	32397670	32397720	diffreps_peak_789716	50	ENSMUST00000108243	Pik3ca	2.69492	5.71048e-11	1.85573e-08	up
chr5	35668182	35668320	diffreps_peak_961840	138	NM_030127	Htra3	16.8537	0	0	up
chr16	33501061	33501900	diffreps_peak_506139	839	NM_011749	Zfp148	241	8.01666e-09	9.50076e-07	up
chr6	136933583	136933773	diffreps_peak_1099861	190	NM_007486	Arhgdib	6.30864	3.36682e-09	5.24166e-07	up
chr11	75409881	75410393	diffreps_peak_214179	512	ENSMUST00000000769	Serpinf1	6.12397	1.77969e-12	1.00482e-09	up
chr5	100441917	100442080	diffreps_peak_996869	163	ENSMUST00000149714	Lin54	281	4.65637e-10	9.69357e-08	up
chr7	145307750	145308500	diffreps_peak_1186616	750	NM_145379	Mrgprf	381	3.92797e-13	2.73423e-10	up
chr4	135759714	135759806	diffreps_peak_929507	92	NM_001085509	Myom3	291	2.28951e-10	5.74177e-08	up
chr8	70629721	70630174	diffreps_peak_1222955	453	NM_011819	Gdf15	781	0	0	up
chr14	47052849	47053113	diffreps_peak_393422	264	NM_001037221	Samd4	11.6452	9.63911e-09	1.133e-06	up
chr2	76894623	76894660	diffreps_peak_717047	37	ENSMUST00000099981	Ttn	281	4.65637e-10	9.69357e-08	up
chr16	17807141	17807860	diffreps_peak_497206	719	NM_153790	Scarf2	291	2.28951e-10	5.74177e-08	up
chr10	127024721	127025023	diffreps_peak_170263	302	uc007hhn.1	Tsfm	251	3.9315e-09	5.74046e-07	up
chr1	10090187	10090317	diffreps_peak_3566	130	NM_026493	Cspp1	281	4.65637e-10	9.69357e-08	up
chr1	163915724	163916220	diffreps_peak_84616	496	NM_010629	Kifap3	241	8.01666e-09	9.50076e-07	up
chr5	28205459	28205800	diffreps_peak_957228	341	ENSMUST00000120068	Cnpy1	32.8182	8.67972e-11	2.75976e-08	up
chr19	6950948	6951252	diffreps_peak_643696	304	ENSMUST00000141410	Bad	281	4.65637e-10	9.69357e-08	up
chr12	104690761	104691758	diffreps_peak_296544	997	NM_148948	Dicer1	17.1905	1.1761e-09	2.24178e-07	up
chr19	47096854	47097016	diffreps_peak_667551	162	NM_011053	Pdcd11	561	0	0	up
chr6	91757081	91757720	diffreps_peak_1074605	639	NM_009320	Slc6a6	2.29702	2.01094e-10	5.3783e-08	up
chr18	52907181	52907477	diffreps_peak_620663	296	NM_026408	Sncaip	11.1639	5.88418e-15	7.05573e-12	up
chr11	98380457	98381112	diffreps_peak_228329	655	NM_021547	Stard3	311	5.54403e-11	1.80226e-08	up
chr8	125029461	125030220	diffreps_peak_1254142	759	uc009nxz.1	Tsnax	261	1.92946e-09	3.04926e-07	up
chr12	84131331	84131387	diffreps_peak_285901	56	NM_028821	Dnal1	241	8.01666e-09	9.50076e-07	up
chr9	64012214	64012271	diffreps_peak_1289410	57	NM_008542	Smad6	261	1.92946e-09	3.04926e-07	up
chr1	90998726	90998840	diffreps_peak_47158	114	NM_001111312	Lrrfip1	7.55738	3.48137e-09	5.41028e-07	up
chr4	115998081	115998600	diffreps_peak_917122	519	NM_010173	Faah	241	8.01666e-09	9.50076e-07	up
chr11	58319681	58319954	diffreps_peak_203007	273	ENSMUST00000155662	Zfp672	351	3.26894e-12	1.71329e-09	up
chr9	108575661	108576180	diffreps_peak_1314442	519	NM_031392	Wdr6	581	0	0	up
chr9	107691355	107691448	diffreps_peak_1313584	93	uc009rms.1	Sema3f	271	9.47559e-10	1.82331e-07	up
chr3	116662394	116662677	diffreps_peak_835456	283	NM_008246	Hiat1	8.86885	3.01413e-11	1.06042e-08	up
chr17	26442481	26443940	diffreps_peak_552794	1459	NM_001081656	Neurl1b	301	1.12635e-10	3.06728e-08	up
chr11	50210889	50211030	diffreps_peak_198491	141	ENSMUST00000147468	Mgat4b	7.61972	1.45351e-10	3.93086e-08	up
chr14	55542405	55542840	diffreps_peak_398432	435	uc007tyw.1	Pck2	241	8.01666e-09	9.50076e-07	up
chr15	101266921	101266971	diffreps_peak_487064	50	NM_010444	Nr4a1	3.6556	4.50886e-10	9.69357e-08	up
chr12	81501581	81502166	diffreps_peak_284314	585	NM_025292	Synj2bp	12.2195	9.92983e-12	4.43599e-09	up
chr11	62842141	62842620	diffreps_peak_206446	479	NM_053169	Trim16	281	4.65637e-10	9.69357e-08	up
chr4	132075181	132075540	diffreps_peak_926814	359	ENSMUST00000094662	Gm10300	2.28587	3.02269e-12	1.67648e-09	up
chr7	112117361	112118200	diffreps_peak_1168743	839	NM_015814	Dkk3	261	1.92946e-09	3.04926e-07	up
chr10	80115802	80116300	diffreps_peak_145044	498	NM_011492	Stk11	2.57116	4.81604e-10	1.00216e-07	up
chr2	121336725	121337023	diffreps_peak_740907	298	uc008lyn.1	Ppip5k1	4.59116	1.65437e-11	6.82147e-09	up
chr1	45332134	45332242	diffreps_peak_21708	108	NM_009930	Col3a1	2.21367	0	0	up
chr4	73669725	73670034	diffreps_peak_895484	309	NM_001081644	Gm428	311	5.54403e-11	1.80226e-08	up
chr19	24030741	24031019	diffreps_peak_653542	278	NM_001114174	Fam189a2	261	1.92946e-09	3.04926e-07	up
chr6	30374764	30374919	diffreps_peak_1041697	155	NM_172735	Zc3hc1	261	1.92946e-09	3.04926e-07	up
chr3	138065521	138065880	diffreps_peak_846981	359	ENSMUST00000163080	1110002E22Rik	531	0	0	up
chr12	87388045	87388355	diffreps_peak_288002	310	ENSMUST00000021424	Sptlc2	2.63389	1.26055e-12	8.01683e-10	up
chr1	156466680	156466798	diffreps_peak_80554	118	NM_009230	Soat1	7.15385	4.70901e-12	2.44207e-09	up
chr15	102280176	102280520	diffreps_peak_487594	344	NM_134100	Mfsd5	4.17536	2.8556e-11	1.00589e-08	up
chr15	10486081	10486620	diffreps_peak_438755	539	uc007vgi.1	Rad1	29.1818	1.3188e-09	2.49449e-07	up
chr17	12119283	12119415	diffreps_peak_544279	132	NM_026644	Agpat4	271	9.47559e-10	1.82331e-07	up
chr1	177020301	177020437	diffreps_peak_92273	136	ENSMUST00000027785	Sdccag8	291	2.28951e-10	5.74177e-08	up
chr8	109623161	109623780	diffreps_peak_1244983	619	NM_181544	Pkd1l3	571	0	0	up
chr2	155965312	155965564	diffreps_peak_760042	252	NM_008383	Cep250	521	0	0	up
chr16	33012340	33012680	diffreps_peak_505802	340	NM_001081255	Lrch3	261	1.92946e-09	3.04926e-07	up
chr3	38887481	38888440	diffreps_peak_793321	959	NM_183221	Fat4	341	6.62959e-12	2.99554e-09	up
chr14	54986861	54987400	diffreps_peak_398064	539	uc007txw.1	Myh7	6.35545	0	0	up
chr13	110399020	110399240	diffreps_peak_362549	220	NM_152804	Plk2	351	3.26894e-12	1.71329e-09	up
chr12	4658441	4658571	diffreps_peak_244692	130	NM_011365	Itsn2	6.77465	4.68134e-09	6.79126e-07	up
chr7	5094953	5095257	diffreps_peak_1108290	304	NM_010147	Epn1	4.74046	3.64959e-09	5.6677e-07	up
chr6	88503600	88504940	diffreps_peak_1072780	1340	ENSMUST00000032168	Sec61a1	6.14851	1.01641e-10	3.06728e-08	up
chr15	89180664	89180788	diffreps_peak_479849	124	NM_138749	Plxnb2	2.63389	1.26055e-12	8.01683e-10	up
chr7	97332322	97332371	diffreps_peak_1159307	49	NM_001039039	Kctd21	291	2.28951e-10	5.74177e-08	up
chr9	111278301	111279040	diffreps_peak_1316385	739	NM_175266	Epm2aip1	241	8.01666e-09	9.50076e-07	up
chr1	91250741	91250853	diffreps_peak_47396	112	uc007cac.1	Ube2f	321	2.73015e-11	9.63717e-09	up
chr7	23144318	23144480	diffreps_peak_1119741	162	NM_001034904	Gm5891	261	1.92946e-09	3.04926e-07	up
chr11	79044839	79045260	diffreps_peak_216945	421	NM_013571	Ksr1	381	3.92797e-13	2.73423e-10	up
chr9	90054321	90054620	diffreps_peak_1304150	299	NM_007801	Ctsh	12.2903	2.72181e-09	4.24627e-07	up
chr8	94310298	94310382	diffreps_peak_1236900	84	NM_172410	Nup93	401	9.57012e-14	8.093e-11	up
chr3	87971181	87971820	diffreps_peak_817845	639	NM_016701	Nes	2.93347	4.68425e-12	2.43055e-09	up
chr12	111265541	111267040	diffreps_peak_299881	1499	NM_011632	Traf3	18.1429	3.16418e-10	7.85059e-08	up
chr3	95683632	95683940	diffreps_peak_823177	308	NM_144899	Adamtsl4	31	3.38564e-10	8.33921e-08	up
chr13	119465279	119465480	diffreps_peak_367471	201	uc007rzh.2	4833420G17Rik	381	3.92797e-13	2.73423e-10	up
chr4	116649363	116649474	diffreps_peak_917693	111	ENSMUST00000128059	Akr1a1	281	4.65637e-10	9.69357e-08	up
chr13	54593441	54594042	diffreps_peak_332788	601	NM_028870	Cltb	2.35972	9.48649e-09	1.11709e-06	up
chr7	110074067	110074180	diffreps_peak_1167317	113	NM_009281	Zfp143	271	9.47559e-10	1.82331e-07	up
chr7	25774083	25774223	diffreps_peak_1121505	140	NM_009465	Axl	9.68852	1.46905e-12	9.11497e-10	up
chr9	20785145	20785235	diffreps_peak_1265608	90	NM_016919	Col5a3	32.8182	8.67972e-11	2.75976e-08	up
chr11	77121241	77121385	diffreps_peak_215394	144	NM_176965	Efcab5	301	1.12635e-10	3.06728e-08	up
chr3	60501251	60501360	diffreps_peak_804167	109	NM_020007	Mbnl1	2.87648	2.60684e-10	6.52558e-08	up
chr13	93431321	93432000	diffreps_peak_352959	679	NM_021310	Jmy	4.85093	2.49001e-11	9.63717e-09	up
chr11	84510198	84510417	diffreps_peak_219986	219	NM_019816	Aatf	2.05836	7.71764e-10	1.58221e-07	up
chr4	147909861	147910400	diffreps_peak_937786	539	NM_011122	Plod1	4.35404	1.46096e-09	2.74809e-07	up
chr9	44637281	44638340	diffreps_peak_1278631	1059	NM_007841	Ddx6	3.06497	5.64437e-12	2.90814e-09	up
chr2	25296961	25297400	diffreps_peak_688042	439	NM_001242940	Grin1os	281	4.65637e-10	9.69357e-08	up
chr13	111755621	111756280	diffreps_peak_363214	659	NM_011945	Map3k1	7.91358	1.90314e-12	1.07177e-09	up
chr8	119778359	119778416	diffreps_peak_1250805	57	NM_028883	Tldc1	9.23529	3.89218e-10	9.56544e-08	up
chr10	128291301	128291940	diffreps_peak_171463	639	NM_019963	Stat2	21.9524	1.60605e-12	9.11497e-10	up
chr4	126749884	126750360	diffreps_peak_923896	476	NM_011986	Ncdn	5.29752	4.10621e-10	9.69357e-08	up
chr7	19045101	19045170	diffreps_peak_1116099	69	NM_026605	Sympk	11.6452	9.63911e-09	1.133e-06	up
chr1	45339873	45339981	diffreps_peak_21724	108	NM_009930	Col3a1	2.37285	1.23328e-09	2.34921e-07	up
chr15	58177001	58177440	diffreps_peak_462878	439	NM_026346	Fbxo32	11.7317	3.48495e-11	1.21976e-08	up
chr8	114439651	114439878	diffreps_peak_1247652	227	NM_019573	Wwox	3.84133	3.63642e-12	1.89616e-09	up
chr17	34120681	34121180	diffreps_peak_557977	499	uc008cbk.2	Brd2	381	3.92797e-13	2.73423e-10	up
chr8	19753101	19753602	diffreps_peak_1195322	501	NM_001039553	4930467E23Rik	261	1.92946e-09	3.04926e-07	up
chr3	8993740	8993890	diffreps_peak_777691	150	ENSMUST00000121038	Tpd52	361	1.61249e-12	9.11497e-10	up
chr8	93214142	93214247	diffreps_peak_1236321	105	NM_133660	Ces1e	281	4.65637e-10	9.69357e-08	up
chr19	3492365	3492515	diffreps_peak_640667	150	NM_028999	Ppp6r3	281	4.65637e-10	9.69357e-08	up
chr8	11222195	11222293	diffreps_peak_1190701	98	NM_009931	Col4a1	10.5775	4.44089e-16	6.96852e-13	up
chr1	89890041	89891020	diffreps_peak_46592	979	NM_178119	Agap1	301	1.12635e-10	3.06728e-08	up
chr14	3594201	3594220	diffreps_peak_368425	19	uc007saw.2	Gm3005	241	8.01666e-09	9.50076e-07	up
chr10	120227185	120227549	diffreps_peak_166641	364	ENSMUST00000130198	Llph	3.25597	2.4647e-14	2.50187e-11	up
chr12	73043261	73043829	diffreps_peak_279486	568	NM_009189	Six1	241	8.01666e-09	9.50076e-07	up
chr13	112488503	112488658	diffreps_peak_363558	155	NM_010560	Il6st	42.8182	4.77396e-14	4.55016e-11	up
chr2	164169077	164169259	diffreps_peak_764640	182	NM_008435	Kcns1	241	8.01666e-09	9.50076e-07	up
chr5	35092821	35093360	diffreps_peak_961627	539	NM_013587	Lrpap1	441	5.77316e-15	6.94008e-12	up
chr5	127553073	127553347	diffreps_peak_1013332	274	NM_175432	Tmem132c	241	8.01666e-09	9.50076e-07	up
chr4	134803101	134803820	diffreps_peak_928959	719	NM_025382	Tmem57	4.37017	1.23882e-10	3.35883e-08	up
chr18	34862881	34863320	diffreps_peak_610171	439	NM_007913	Egr1	3.35457	3.16813e-12	1.71329e-09	up
chr10	127281955	127282480	diffreps_peak_170524	525	NM_033072	Mbd6	3.53394	8.11297e-09	9.60762e-07	up
chr15	6429461	6429820	diffreps_peak_436464	359	NM_023118	Dab2	12.4634	5.29088e-12	2.73044e-09	up
chr5	105016026	105016220	diffreps_peak_999418	194	NM_029509	Gbp8	371	7.95586e-13	5.13636e-10	up
chr3	36450311	36450434	diffreps_peak_792015	123	NM_009673	Anxa5	4.84106	1.1022e-10	3.06728e-08	up
chr8	13952961	13953840	diffreps_peak_1192640	879	NM_173744	Tdrp	261	1.92946e-09	3.04926e-07	up
chr2	111661452	111661495	diffreps_peak_735198	43	NM_146884	Olfr1299	251	3.9315e-09	5.74046e-07	up
chr6	29444004	29444198	diffreps_peak_1041053	194	NM_001081185	Flnc	3.22417	0	0	up
chr4	137594139	137594516	diffreps_peak_930755	377	ENSMUST00000105840	Usp48	4.24607	1.25023e-10	3.38816e-08	up
chr14	20708021	20708056	diffreps_peak_378504	35	NM_027996	Zswim8	24.8095	2.9754e-14	2.98738e-11	up
chr18	65161514	65161650	diffreps_peak_627430	136	NM_031881	Nedd4l	31.9091	1.71453e-10	4.60796e-08	up
chr3	89773608	89774038	diffreps_peak_819441	430	NM_027315	Ube2q1	3.18527	1.15419e-12	7.35842e-10	up
chr2	164839150	164839380	diffreps_peak_764998	230	NM_008906	Ctsa	8.82178	0	0	up
chr7	105899181	105899380	diffreps_peak_1164886	199	NM_029000	Gvin1	37.3636	2.8737e-12	1.5957e-09	up
chr3	108973361	108973800	diffreps_peak_831491	439	NM_001163567	Fam102b	241	8.01666e-09	9.50076e-07	up
chr7	24408141	24408273	diffreps_peak_1120380	132	uc009fpm.1	Smg9	6.97015	0	0	up
chr14	54982101	54982311	diffreps_peak_398049	210	uc007txw.1	Myh7	12.9048	0	0	up
chr10	99423041	99423047	diffreps_peak_156133	6	ENSMUST00000060657	B530045E10Rik	261	1.92946e-09	3.04926e-07	up
chrX	73458834	73459044	diffreps_peak_1351702	210	ENSMUST00000033737	Haus7	251	3.9315e-09	5.74046e-07	up
chr2	164490135	164490600	diffreps_peak_764794	465	NM_026797	Dbndd2	10.7561	4.22532e-10	9.69357e-08	up
chr7	35395321	35395376	diffreps_peak_1127462	55	NM_178643	C230052I12Rik	291	2.28951e-10	5.74177e-08	up
chr7	81898881	81899400	diffreps_peak_1151724	519	uc009ict.1	Hdgfrp3	291	2.28951e-10	5.74177e-08	up
chr5	38136262	38136740	diffreps_peak_963079	478	NM_026959	Stx18	261	1.92946e-09	3.04926e-07	up
chr14	8155282	8155345	diffreps_peak_371558	63	NM_145458	Pxk	261	1.92946e-09	3.04926e-07	up
chr8	94092441	94092622	diffreps_peak_1236801	181	NM_026116	Bbs2	351	3.26894e-12	1.71329e-09	up
chr15	89170568	89170688	diffreps_peak_479834	120	ENSMUST00000060808	Plxnb2	2.94514	2.23867e-10	5.74177e-08	up
chr6	141830703	141830850	diffreps_peak_1102394	147	NM_030687	Slco1a4	281	4.65637e-10	9.69357e-08	up
chr5	24452176	24452534	diffreps_peak_955266	358	NM_139153	Agap3	3.38979	1.35447e-14	1.51185e-11	up
chr6	142387220	142387369	diffreps_peak_1102654	149	ENSMUST00000032372	Golt1b	2.44578	1.60852e-09	3.0183e-07	up
chr8	122272301	122272646	diffreps_peak_1252105	345	ENSMUST00000055537	Gm22	321	2.73015e-11	9.63717e-09	up
chr1	152586406	152586615	diffreps_peak_78415	209	NM_016846	Rgl1	501	1.11022e-16	1.984e-13	up
chr19	61090507	61090639	diffreps_peak_675526	132	NM_018869	Grk5	12.6129	1.44319e-09	2.72203e-07	up
chr17	43953190	43953400	diffreps_peak_563970	210	NM_030598	Rcan2	4.66412	6.10963e-09	8.76407e-07	up
chrX	7573581	7574283	diffreps_peak_1325739	702	ENSMUST00000150787	Ppp1r3f	8.40741	1.80078e-13	1.48848e-10	up
chr5	140327673	140328420	diffreps_peak_1020511	747	NM_026510	Ftsj2	321	2.73015e-11	9.63717e-09	up
chr2	166132587	166132854	diffreps_peak_765833	267	NM_028072	Sulf2	3.77056	2.98035e-10	7.44751e-08	up
chr2	52416635	52416696	diffreps_peak_703752	61	NM_182994	Arl5a	20.0476	2.26732e-11	9.20803e-09	up
chr14	25979082	25979520	diffreps_peak_381534	438	ENSMUST00000172667	Duxbl1	391	1.93845e-13	1.52507e-10	up
chr7	127589511	127589679	diffreps_peak_1177369	168	NM_172281	Rnf40	341	6.62959e-12	2.99554e-09	up
chr2	69973148	69973360	diffreps_peak_713047	212	NM_177783	Ubr3	16.2381	4.35473e-09	6.32162e-07	up
chr7	31059541	31060080	diffreps_peak_1125069	539	ENSMUST00000039775	Lgi4	32.9048	0	0	up
chr3	154762561	154763260	diffreps_peak_855687	699	ENSMUST00000098496	BC007180	321	2.73015e-11	9.63717e-09	up
chr15	98860633	98860744	diffreps_peak_485504	111	NM_001033276	Kmt2d	531	0	0	up
chr2	155577521	155577638	diffreps_peak_759704	117	NM_008180	Gss	301	1.12635e-10	3.06728e-08	up
chr9	36767062	36767350	diffreps_peak_1274289	288	ENSMUST00000133060	Stt3a	301	1.12635e-10	3.06728e-08	up
chr3	104864502	104865080	diffreps_peak_829032	578	ENSMUST00000059271	St7l	10.6078	5.37115e-12	2.76937e-09	up
chr11	85583896	85583994	diffreps_peak_220623	98	NM_138681	Bcas3	291	2.28951e-10	5.74177e-08	up
chr13	111487841	111488370	diffreps_peak_363076	529	NM_028487	Gpbp1	7.83168	6.21725e-15	7.42086e-12	up
chr4	156185087	156185135	diffreps_peak_943233	48	NM_021604	Agrn	35.5455	1.12412e-11	4.98547e-09	up
chr8	109802946	109803150	diffreps_peak_1245126	204	NM_009677	Ap1g1	17.1905	1.1761e-09	2.24178e-07	up
chr10	76709561	76709860	diffreps_peak_142879	299	NM_009933	Col6a1	24.8095	2.9754e-14	2.98738e-11	up
chr9	96631363	96631617	diffreps_peak_1307661	254	ENSMUST00000034984	Rasa2	301	1.12635e-10	3.06728e-08	up
chr5	125494906	125495004	diffreps_peak_1012579	98	NM_030210	Aacs	261	1.92946e-09	3.04926e-07	up
chr8	11440378	11440450	diffreps_peak_1191072	72	NM_009932	Col4a2	3.21402	8.19823e-09	9.70748e-07	up
chr9	107542361	107542453	diffreps_peak_1313361	92	NM_018879	Nprl2	371	7.95586e-13	5.13636e-10	up
chr13	55487508	55487633	diffreps_peak_333426	125	ENSMUST00000139275	Dbn1	241	8.01666e-09	9.50076e-07	up
chr15	81816741	81817012	diffreps_peak_475787	271	uc007wxi.2	Tef	321	2.73015e-11	9.63717e-09	up
chr1	170681036	170681213	diffreps_peak_88584	177	NM_177068	Olfml2b	611	0	0	up
chr10	86835121	86835520	diffreps_peak_149499	399	NM_175331	Nt5dc3	311	5.54403e-11	1.80226e-08	up
chr11	77709981	77711000	diffreps_peak_215937	1019	NM_001024205	Nufip2	361	1.61249e-12	9.11497e-10	up
chr15	68170135	68170223	diffreps_peak_467938	88	NM_198644	Zfat	19.0952	8.48345e-11	2.70881e-08	up
chr3	19897161	19897760	diffreps_peak_783141	599	uc012cnt.1	4632415L05Rik	241	8.01666e-09	9.50076e-07	up
chr7	44652430	44652571	diffreps_peak_1132158	141	NM_028021	Myh14	13.6829	2.23599e-13	1.74236e-10	up
chr8	11822281	11823061	diffreps_peak_1191384	780	uc009kvu.2	Arhgef7	6.77465	4.68134e-09	6.79126e-07	up
chr7	123001021	123001440	diffreps_peak_1174658	419	NM_011247	Rbbp6	5.8227	2.82663e-13	2.19007e-10	up
chr18	43437829	43438140	diffreps_peak_615722	311	NM_001291455	Dpysl3	3.60664	8.67306e-09	1.02341e-06	up
chr7	97305681	97306240	diffreps_peak_1159282	559	NM_010248	Gab2	2.33222	4.44089e-16	6.96852e-13	up
chr16	20620241	20620243	diffreps_peak_498931	2	NM_028420	Camk2n2	281	4.65637e-10	9.69357e-08	up
chr7	68226019	68226920	diffreps_peak_1144498	901	NM_010513	Igf1r	16.2381	4.35473e-09	6.32162e-07	up
chr7	100706881	100706893	diffreps_peak_1161416	12	NM_178764	Fam168a	4.16716	0	0	up
chr7	140125656	140125882	diffreps_peak_1183735	226	ENSMUST00000026537	Paox	241	8.01666e-09	9.50076e-07	up
chr7	27476139	27476260	diffreps_peak_1122424	121	NM_133210	Sertad3	3.50804	1.15723e-11	5.12991e-09	up
chr1	43163701	43163820	diffreps_peak_20453	119	NM_010212	Fhl2	2.63335	0	0	up
chr1	45348600	45348720	diffreps_peak_21755	120	NM_009930	Col3a1	3.25523	0	0	up
chr11	3256542	3256712	diffreps_peak_173343	170	NM_007879	Drg1	12.1258	0	0	up
chr5	123613881	123614540	diffreps_peak_1011015	659	ENSMUST00000154672	Clip1	8.21311	3.28646e-10	8.13702e-08	up
chr10	5083841	5083979	diffreps_peak_103380	138	NM_001079686	Syne1	11.3279	3.10862e-15	4.08591e-12	up
chr3	14864249	14864700	diffreps_peak_780648	451	uc008oqr.1	Car3	281	4.65637e-10	9.69357e-08	up
chr7	29247401	29247734	diffreps_peak_1123830	333	ENSMUST00000032808	2200002D01Rik	2.4882	1.80674e-09	3.04926e-07	up
chr1	75477361	75478080	diffreps_peak_38331	719	uc007bph.1	Chpf	22.4286	8.27227e-13	5.31901e-10	up
chr9	110532596	110532752	diffreps_peak_1315748	156	NM_001081340	Setd2	3.14403	0	0	up
chr6	4515960	4516014	diffreps_peak_1027940	54	NM_007743	Col1a2	3.03143	0	0	up
chr13	106975370	106975400	diffreps_peak_360305	30	NM_008442	Kif2a	281	4.65637e-10	9.69357e-08	up
chr4	105209199	105209257	diffreps_peak_911389	58	NM_080555	Ppap2b	28.2727	2.60138e-09	4.07351e-07	up
chr3	157534159	157534460	diffreps_peak_857147	301	ENSMUST00000106058	Zranb2	7.72131	1.93542e-09	3.0563e-07	up
chr2	26210301	26211020	diffreps_peak_688595	719	NM_001302956	Qsox2	261	1.92946e-09	3.04926e-07	up
chr13	34074901	34075200	diffreps_peak_321777	299	NM_009450	Tubb2a	27.3636	5.12924e-09	7.37402e-07	up
chr18	37490301	37491200	diffreps_peak_611945	899	NM_053143	Pcdhb18	261	1.92946e-09	3.04926e-07	up
chr2	32876113	32876404	diffreps_peak_693385	291	ENSMUST00000028135	Fam129b	3.09974	5.34961e-11	1.80226e-08	up
chr18	34318021	34318300	diffreps_peak_609756	279	NM_007462	Apc	16.7143	2.26424e-09	3.56276e-07	up
chr17	44105648	44105809	diffreps_peak_564105	161	ENSMUST00000024757	Enpp4	351	3.26894e-12	1.71329e-09	up
chr11	70649841	70650060	diffreps_peak_211291	219	uc007jvs.1	Rnf167	34.6364	2.22247e-11	9.07619e-09	up
chr4	42660351	42660466	diffreps_peak_878899	115	NM_010550	Il11ra2	401	9.57012e-14	8.093e-11	up
chr5	67769051	67769163	diffreps_peak_978307	112	NM_009727	Atp8a1	301	1.12635e-10	3.06728e-08	up
chr8	25677001	25677972	diffreps_peak_1199234	971	NM_001001735	Whsc1l1	32.8182	8.67972e-11	2.75976e-08	up
chr2	180339841	180340480	diffreps_peak_773793	639	uc029ujg.1	Gata5os	261	1.92946e-09	3.04926e-07	up
chr7	21921129	21921291	diffreps_peak_1118569	162	NM_001034904	Gm5891	261	1.92946e-09	3.04926e-07	up
chr8	84687674	84687740	diffreps_peak_1231593	66	NM_025788	Nacc1	251	3.9315e-09	5.74046e-07	up
chr11	60779441	60780660	diffreps_peak_205072	1219	NM_175491	Smcr8	321	2.73015e-11	9.63717e-09	up
chr9	105466582	105466672	diffreps_peak_1312110	90	NM_175025	Atp2c1	261	1.92946e-09	3.04926e-07	up
chr15	57694664	57695004	diffreps_peak_462530	340	ENSMUST00000096430	Zhx2	22.4286	8.27227e-13	5.31901e-10	up
chr11	69889998	69890400	diffreps_peak_210631	402	uc007jsf.1	Acap1	241	8.01666e-09	9.50076e-07	up
chr10	116301373	116301540	diffreps_peak_164426	167	NM_029928	Ptprb	11.1408	0	0	up
chr6	29453198	29453298	diffreps_peak_1041071	100	NM_001081185	Flnc	21.9524	1.60605e-12	9.11497e-10	up
chr8	75069249	75069800	diffreps_peak_1225970	551	NM_011622	Tom1	4.27485	8.96914e-10	1.82331e-07	up
chr13	51139356	51139610	diffreps_peak_331173	254	NM_011462	Spin1	28.2727	2.60138e-09	4.07351e-07	up
chr1	84721941	84722620	diffreps_peak_43004	679	NM_133975	Trip12	261	1.92946e-09	3.04926e-07	up
chr1	133911121	133911860	diffreps_peak_68603	739	NM_054077	Prelp	7.17284	6.24103e-11	2.02033e-08	up
chr3	108437508	108437579	diffreps_peak_831169	71	NM_011319	Sars	2.22682	6.89178e-09	9.50076e-07	up
chr1	59257901	59257956	diffreps_peak_29187	55	NM_001033373	Cdk15	401	9.57012e-14	8.093e-11	up
chr17	56673224	56673411	diffreps_peak_571315	187	NM_027933	Ranbp3	321	2.73015e-11	9.63717e-09	up
chr10	87931381	87932600	diffreps_peak_149999	1219	NM_010512	Igf1	4.19502	9.19265e-13	5.883e-10	up
chr14	54469281	54470420	diffreps_peak_397586	1139	ENSMUST00000022782	Lrp10	3.5974	1.91493e-09	3.04926e-07	up
chr14	34569712	34569727	diffreps_peak_386729	15	NM_001039073	Ldb3	5.12214	2.67744e-10	6.69819e-08	up
chr8	124036635	124036746	diffreps_peak_1253501	111	NM_001029876	Urb2	241	8.01666e-09	9.50076e-07	up
chr1	85903009	85903150	diffreps_peak_44383	141	NM_022417	Itm2c	241	8.01666e-09	9.50076e-07	up
chr3	36943118	36943396	diffreps_peak_792318	278	uc008ozw.2	4932438A13Rik	9.82353	6.26417e-11	2.0253e-08	up
chr2	113833721	113834360	diffreps_peak_736305	639	NM_181416	Arhgap11a	24.8095	2.9754e-14	2.98738e-11	up
chr7	44325955	44326286	diffreps_peak_1131798	331	NM_001034115	Shank1	341	6.62959e-12	2.99554e-09	up
chr6	142345653	142345807	diffreps_peak_1102602	154	ENSMUST00000041852	Pyroxd1	39.1818	7.33857e-13	5.01787e-10	up
chr7	98309347	98309538	diffreps_peak_1159930	191	ENSMUST00000033020	Acer3	25.7619	7.77156e-15	9.20303e-12	up
chr4	117550364	117550660	diffreps_peak_918198	296	NM_080469	Eri3	4.89313	1.29266e-09	2.46034e-07	up
chr8	36732587	36733054	diffreps_peak_1205016	467	NM_001194941	Dlc1	8.04918	5.9461e-10	1.23166e-07	up
chr15	80263982	80264117	diffreps_peak_474701	135	NM_175109	Rps19bp1	4.20442	5.4835e-10	1.13798e-07	up
chr16	97490441	97491080	diffreps_peak_538799	639	ENSMUST00000177820	Gm9242	2.31113	7.84484e-13	5.13636e-10	up
chr1	4777524	4777648	diffreps_peak_799	124	NM_025300	Mrpl15	341	6.62959e-12	2.99554e-09	up
chr17	34577417	34577568	diffreps_peak_558283	151	NM_010929	Notch4	301	1.12635e-10	3.06728e-08	up
chr9	37544491	37545331	diffreps_peak_1274765	840	ENSMUST00000065668	Nrgn	2.93858	5.55112e-13	3.82772e-10	up
chr5	130238246	130238430	diffreps_peak_1014542	184	NM_027854	Tmem248	6.55556	1.08859e-09	2.08682e-07	up
chr8	94081997	94082137	diffreps_peak_1236798	140	NM_026116	Bbs2	271	9.47559e-10	1.82331e-07	up
chr8	83929681	83930264	diffreps_peak_1231053	583	NM_181039	Adgrl1	321	2.73015e-11	9.63717e-09	up
chr2	26586688	26586760	diffreps_peak_688935	72	ENSMUST00000173920	Egfl7	3.40664	6.95749e-09	9.50076e-07	up
chr18	61818988	61819087	diffreps_peak_625688	99	NM_198649	Ablim3	11.2439	1.21683e-10	3.3014e-08	up
chr6	91755021	91755500	diffreps_peak_1074598	479	NM_009320	Slc6a6	5.40994	2.19158e-13	1.71337e-10	up
chr15	102102987	102103040	diffreps_peak_487408	53	NM_153533	Tns2	331	1.34506e-11	5.57668e-09	up
chr5	101886960	101887070	diffreps_peak_997631	110	ENSMUST00000173385	Wdfy3	251	3.9315e-09	5.74046e-07	up
chr5	93172161	93172820	diffreps_peak_991561	659	NM_001009818	Sept11	16.2381	4.35473e-09	6.32162e-07	up
chr17	56257401	56257620	diffreps_peak_570859	219	NM_010192	Fem1a	4.46614	1.08802e-14	1.27365e-11	up
chr4	3678114	3678360	diffreps_peak_858755	246	ENSMUST00000041377	Lyn	541	0	0	up
chr9	59958869	59959044	diffreps_peak_1287473	175	NM_001101600	Gm7616	291	2.28951e-10	5.74177e-08	up
chr7	68207250	68207480	diffreps_peak_1144492	230	NM_010513	Igf1r	7.76056	8.09393e-11	2.60158e-08	up
chr7	75751821	75752300	diffreps_peak_1148080	479	NM_029332	Akap13	8.37705	1.81319e-10	4.86307e-08	up
chr12	4209304	4209463	diffreps_peak_244332	159	NM_138305	Adcy3	241	8.01666e-09	9.50076e-07	up
chr14	69243861	69244380	diffreps_peak_406354	519	NM_026331	Slc25a37	7.55738	3.48137e-09	5.41028e-07	up
chr4	19610801	19611620	diffreps_peak_866815	819	NM_177327	Wwp1	8.86885	3.01413e-11	1.06042e-08	up
chr3	30509429	30509822	diffreps_peak_788797	393	ENSMUST00000172697	Mecom	3.04276	1.46338e-11	6.06287e-09	up
chr14	31228821	31229180	diffreps_peak_384638	359	NM_001025379	Sema3g	241	8.01666e-09	9.50076e-07	up
chr14	20660641	20660900	diffreps_peak_378426	259	NM_175132	Synpo2l	4.3452	1.55431e-15	2.15079e-12	up
chr1	154441494	154441500	diffreps_peak_79451	6	NM_009782	Cacna1e	561	0	0	up
chr8	31150761	31151400	diffreps_peak_1201925	639	NM_144927	Tti2	461	1.33227e-15	1.85251e-12	up
chr1	134075561	134076280	diffreps_peak_68690	719	NM_007570	Btg2	6.4321	1.91656e-09	3.04926e-07	up
chr10	80292644	80292860	diffreps_peak_145274	216	ENSMUST00000062674	Rps15	361	1.61249e-12	9.11497e-10	up
chr19	3686354	3686564	diffreps_peak_640862	210	NM_008513	Lrp5	5.10788	0	0	up
chr1	110889781	110890188	diffreps_peak_57032	407	NM_001081386	Cdh19	38.1429	0	0	up
chr13	24470221	24470600	diffreps_peak_316940	379	NM_007717	Cmah	7.88525	1.0738e-09	2.06068e-07	up
chr2	25627748	25627880	diffreps_peak_688305	132	NM_007995	Fcna	7.12613	2.72005e-14	2.74353e-11	up
chr12	84606099	84606308	diffreps_peak_286338	209	NM_008992	Abcd4	361	1.61249e-12	9.11497e-10	up
chr9	115061832	115062008	diffreps_peak_1318282	176	uc009ryl.1	Osbpl10	271	9.47559e-10	1.82331e-07	up
chr9	62850861	62851740	diffreps_peak_1288753	879	NM_001033175	Cln6	6.55556	1.08859e-09	2.08682e-07	up
chr5	138821421	138821619	diffreps_peak_1019726	198	NM_001195128	Gm5294	281	4.65637e-10	9.69357e-08	up
chr15	102460561	102460719	diffreps_peak_487714	158	NM_025385	Prr13	5.23423	3.11165e-09	4.84942e-07	up
chrX	103821354	103821988	diffreps_peak_1363812	634	NM_009197	Slc16a2	3.86285	0	0	up
chr4	32243861	32244260	diffreps_peak_872901	399	ENSMUST00000165661	D130062J21Rik	241	8.01666e-09	9.50076e-07	up
chr12	82340661	82341180	diffreps_peak_284760	519	NM_172579	Sipa1l1	321	2.73015e-11	9.63717e-09	up
chr3	54376036	54376167	diffreps_peak_800928	131	NM_015784	Postn	6.34161	0	0	up
chr6	83317461	83317606	diffreps_peak_1069603	145	ENSMUST00000005810	Mthfd2	24.8095	2.9754e-14	2.98738e-11	up
chr5	52368041	52368380	diffreps_peak_970025	339	NM_011435	Sod3	12.2903	2.72181e-09	4.24627e-07	up
chr6	89643987	89644402	diffreps_peak_1073494	415	NM_153162	Txnrd3	271	9.47559e-10	1.82331e-07	up
chr4	134767815	134768024	diffreps_peak_928946	209	ENSMUST00000037828	Ldlrap1	7.39344	6.2491e-09	8.95244e-07	up
chr15	80091333	80091440	diffreps_peak_474584	107	NM_009303	Syngr1	4.53474	0	0	up
chr2	181589381	181589680	diffreps_peak_774644	299	NM_001164597	Znf512b	271	9.47559e-10	1.82331e-07	up
chr9	48985384	48985480	diffreps_peak_1281192	96	NM_175482	Usp28	3.26054	9.05285e-09	1.06748e-06	up
chr8	8660483	8660773	diffreps_peak_1189558	290	NM_010111	Efnb2	11	2.26912e-10	5.74177e-08	up
chr17	23807101	23807202	diffreps_peak_550803	101	uc008atn.1	Srrm2	2.01457	0	0	up
chr3	92484081	92484580	diffreps_peak_821158	499	NM_009264	Sprr1a	341	6.62959e-12	2.99554e-09	up
chr8	54696268	54696397	diffreps_peak_1214336	129	NM_028220	Wdr17	271	9.47559e-10	1.82331e-07	up
chr1	88260001	88260940	diffreps_peak_45761	939	NM_198652	Hjurp	341	6.62959e-12	2.99554e-09	up
chr11	98210360	98211236	diffreps_peak_228233	876	NM_026952	Cdk12	17.3415	0	0	up
chrX	95130835	95131015	diffreps_peak_1360318	180	NM_001033329	Arhgef9	43.7273	2.40918e-14	2.44726e-11	up
chr15	100469033	100469245	diffreps_peak_486626	212	NM_134093	Letmd1	491	2.22045e-16	3.74769e-13	up
chr3	87725478	87725658	diffreps_peak_817639	180	NM_001003912	Arhgef11	281	4.65637e-10	9.69357e-08	up
chr3	79628681	79628863	diffreps_peak_813427	182	ENSMUST00000029386	Etfdh	5.55446	2.75173e-09	4.29106e-07	up
chr15	102435601	102436404	diffreps_peak_487704	803	NM_013672	Sp1	241	8.01666e-09	9.50076e-07	up
chr14	24495141	24495340	diffreps_peak_380688	199	uc007sra.1	Rps24	3.22222	4.79099e-11	1.65739e-08	up
chr18	37964790	37964910	diffreps_peak_612379	120	NM_175684	Fchsd1	251	3.9315e-09	5.74046e-07	up
chr9	44832860	44833045	diffreps_peak_1278865	185	NM_001081049	Kmt2a	241	8.01666e-09	9.50076e-07	up
chr18	10726141	10726400	diffreps_peak_596943	259	NM_144860	Mib1	8.32394	7.65099e-12	3.45268e-09	up
chr6	127087261	127088040	diffreps_peak_1094658	779	NM_177003	9630033F20Rik	241	8.01666e-09	9.50076e-07	up
chr1	97777821	97778139	diffreps_peak_50783	318	uc007cfm.1	Gin1	12.1475	2.22045e-16	3.74769e-13	up
chr3	101060981	101061062	diffreps_peak_826811	81	NM_011197	Ptgfrn	281	4.65637e-10	9.69357e-08	up
chr3	79813721	79814146	diffreps_peak_813516	425	NM_027495	Tmem144	3.21258	5.83977e-14	5.51633e-11	up
chr13	34027717	34028251	diffreps_peak_321747	534	NM_009068	Ripk1	13.9032	1.12601e-10	3.06728e-08	up
chr15	73093481	73094080	diffreps_peak_470234	599	uc007wbr.1	Chrac1	8.64706	2.38205e-09	3.74257e-07	up
chr8	84677121	84677252	diffreps_peak_1231580	131	NM_025788	Nacc1	9.68852	1.46905e-12	9.11497e-10	up
chrX	20941661	20941797	diffreps_peak_1330880	136	NM_007922	Elk1	321	2.73015e-11	9.63717e-09	up
chr13	54682112	54682220	diffreps_peak_332870	108	NM_134064	Rnf44	291	2.28951e-10	5.74177e-08	up
chr5	114670281	114670589	diffreps_peak_1005353	308	NM_019821	Gltp	421	2.33147e-14	2.37677e-11	up
chr4	155992842	155993320	diffreps_peak_943075	478	NM_011341	Sdf4	13.7869	0	0	up
chr12	103450897	103451352	diffreps_peak_296098	455	NM_145449	Ifi27l2b	291	2.28951e-10	5.74177e-08	up
chr15	76735121	76735438	diffreps_peak_472277	317	NM_198420	Arhgap39	241	8.01666e-09	9.50076e-07	up
chr15	99723681	99724040	diffreps_peak_486098	359	NM_010271	Gpd1	6.74257	3.49498e-12	1.82373e-09	up
chr4	115877949	115878820	diffreps_peak_917071	871	NM_021461	Mknk1	261	1.92946e-09	3.04926e-07	up
chr17	65613441	65613555	diffreps_peak_576034	114	NM_013933	Vapa	4.78109	1.84741e-13	1.52481e-10	up
chr13	76066634	76066859	diffreps_peak_344182	225	NM_029847	Arsk	261	1.92946e-09	3.04926e-07	up
chr16	96397890	96397964	diffreps_peak_538362	74	NM_028078	Igsf5	251	3.9315e-09	5.74046e-07	up
chr1	13589599	13589910	diffreps_peak_5571	311	NM_028173	Tram1	4.23259	0	0	up
chr9	7764281	7764312	diffreps_peak_1259025	31	NM_133739	Tmem123	8.64706	2.38205e-09	3.74257e-07	up
chr7	127015032	127015340	diffreps_peak_1176862	308	ENSMUST00000032918	Pagr1a	251	3.9315e-09	5.74046e-07	up
chr10	127498368	127498920	diffreps_peak_170734	552	NM_027900	R3hdm2	2.53846	8.21565e-15	9.71282e-12	up
chr8	64609047	64609230	diffreps_peak_1219391	183	NM_013494	Cpe	5.76821	6.4837e-14	6.1004e-11	up
chr11	12464821	12464960	diffreps_peak_178749	139	NM_172496	Cobl	461	1.33227e-15	1.85251e-12	up
chr6	124998436	124998485	diffreps_peak_1093471	49	NM_001145927	Pianp	401	9.57012e-14	8.093e-11	up
chr7	105953881	105953970	diffreps_peak_1164993	89	NM_029000	Gvin1	19.0488	0	0	up
chr7	127475061	127475400	diffreps_peak_1177208	339	NM_145589	Prr14	13.2581	4.04122e-10	9.69357e-08	up
chr1	180594654	180594783	diffreps_peak_94378	129	NM_007415	Parp1	7.88525	1.0738e-09	2.06068e-07	up
chr9	48479309	48479393	diffreps_peak_1280750	84	NM_024233	Rexo2	2.4742	0	0	up
chr5	135909181	135909420	diffreps_peak_1017819	239	NM_018871	Ywhag	14.1148	0	0	up
chr11	20320191	20320234	diffreps_peak_182623	43	NM_018861	Slc1a4	351	3.26894e-12	1.71329e-09	up
chr7	20167459	20167660	diffreps_peak_1117161	201	NM_001166723	Vmn1r94	241	8.01666e-09	9.50076e-07	up
chr10	121371681	121372250	diffreps_peak_167267	569	uc007hfn.1	Gns	261	1.92946e-09	3.04926e-07	up
chr13	55459332	55459577	diffreps_peak_333395	245	NM_011938	Grk6	8.84314	1.3046e-09	2.48043e-07	up
chr2	177771841	177772720	diffreps_peak_772407	879	NM_001243903	Gm14322	23.8571	1.12577e-13	9.43629e-11	up
chr1	30830241	30830900	diffreps_peak_13813	659	NM_001081080	Phf3	11.6452	9.63911e-09	1.133e-06	up
chr11	103063807	103063975	diffreps_peak_231686	168	NM_008707	Nmt1	5.32749	8.50431e-14	7.91554e-11	up
chr11	48948281	48948546	diffreps_peak_197572	265	NM_001114679	9930111J21Rik1	12.6129	1.44319e-09	2.72203e-07	up
chr15	73586221	73586960	diffreps_peak_470582	739	NM_001033219	Slc45a4	10.2683	1.45842e-09	2.74387e-07	up
chr2	76890093	76890280	diffreps_peak_717037	187	NM_011652	Ttn	751	0	0	up
chr3	27710345	27710439	diffreps_peak_787162	94	NM_173182	Fndc3b	3.70142	3.42489e-09	5.33004e-07	up
chr4	116310861	116311022	diffreps_peak_917375	161	NM_008641	Mast2	8.04918	5.9461e-10	1.23166e-07	up
chr18	60733007	60733135	diffreps_peak_624711	128	uc008fax.1	Ndst1	351	3.26894e-12	1.71329e-09	up
chr6	72788709	72789254	diffreps_peak_1064713	545	ENSMUST00000069536	Tcf7l1	3.35294	4.17666e-13	2.90522e-10	up
chr1	135371261	135371996	diffreps_peak_69561	735	ENSMUST00000041240	Shisa4	11.2439	1.21683e-10	3.3014e-08	up
chr6	125163401	125163436	diffreps_peak_1093658	35	NM_008084	Gapdh	3.38227	2.03593e-12	1.14564e-09	up
chr11	35121223	35121520	diffreps_peak_190612	297	ENSMUST00000069837	Slit3	4.5461	3.81675e-09	5.74046e-07	up
chr17	47599701	47600380	diffreps_peak_566367	679	NM_016859	Bysl	251	3.9315e-09	5.74046e-07	up
chr9	59735341	59735880	diffreps_peak_1287317	539	NM_027838	Senp8	281	4.65637e-10	9.69357e-08	up
chr10	81346045	81346477	diffreps_peak_146284	432	NM_010440	Hmg20b	13.5806	2.13445e-10	5.68945e-08	up
chr1	182431601	182431672	diffreps_peak_95438	71	NM_173378	Trp53bp2	29.1818	1.3188e-09	2.49449e-07	up
chr15	36599204	36599300	diffreps_peak_452066	96	NM_008774	Pabpc1	4.27635	0	0	up
chr2	32646821	32647024	diffreps_peak_693168	203	NM_007932	Eng	2.82527	2.35367e-14	2.39855e-11	up
chr9	100880775	100880893	diffreps_peak_1309676	118	NM_009282	Stag1	27.3636	5.12924e-09	7.37402e-07	up
chr2	129088993	129089781	diffreps_peak_745257	788	ENSMUST00000144120	Ttl	251	3.9315e-09	5.74046e-07	up
chr12	84441762	84441900	diffreps_peak_286240	138	NM_134042	Aldh6a1	261	1.92946e-09	3.04926e-07	up
chr14	121610022	121610169	diffreps_peak_432702	147	NM_134074	Dock9	321	2.73015e-11	9.63717e-09	up
chr11	79441628	79441702	diffreps_peak_217180	74	NM_010897	Nf1	261	1.92946e-09	3.04926e-07	up
chr2	120025961	120027408	diffreps_peak_739767	1447	ENSMUST00000066058	Mapkbp1	4.10345	3.41949e-13	2.6394e-10	up
chr10	81378301	81378516	diffreps_peak_146330	215	ENSMUST00000140901	Fzr1	441	5.77316e-15	6.94008e-12	up
chr17	79895908	79896123	diffreps_peak_584345	215	NM_019717	Atl2	461	1.33227e-15	1.85251e-12	up
chr13	21402391	21402695	diffreps_peak_315264	304	ENSMUST00000117721	Zkscan3	7.72131	1.93542e-09	3.0563e-07	up
chr19	7557458	7557540	diffreps_peak_644365	82	NM_139269	Pla2g16	251	3.9315e-09	5.74046e-07	up
chrX	16619697	16619880	diffreps_peak_1329162	183	NM_173740	Maoa	251	3.9315e-09	5.74046e-07	up
chr6	97184201	97184865	diffreps_peak_1077819	664	NM_011666	Uba3	11.6452	9.63911e-09	1.133e-06	up
chr2	26392441	26392675	diffreps_peak_688742	234	NM_173180	Pmpca	4.08901	5.44214e-10	1.13022e-07	up
chr7	100514692	100514960	diffreps_peak_1161300	268	ENSMUST00000054923	Dnajb13	241	8.01666e-09	9.50076e-07	up
chr6	103749597	103750202	diffreps_peak_1081235	605	uc009dck.1	Chl1	321	2.73015e-11	9.63717e-09	up
chr2	27459279	27459280	diffreps_peak_689496	1	uc008ixq.1	Brd3	241	8.01666e-09	9.50076e-07	up
chr11	57513635	57513735	diffreps_peak_202494	100	NM_026342	Fam114a2	251	3.9315e-09	5.74046e-07	up
chr14	78514806	78515071	diffreps_peak_411407	265	NM_001164503	Akap11	16.2381	4.35473e-09	6.32162e-07	up
chr7	80232509	80232813	diffreps_peak_1150299	304	ENSMUST00000065163	Cib1	4.80117	9.44378e-12	4.23364e-09	up
chr2	84649429	84649480	diffreps_peak_721200	51	uc008kio.1	Ctnnd1	261	1.92946e-09	3.04926e-07	up
chr14	74755461	74756120	diffreps_peak_409501	659	NM_001033439	Lrch1	4.96947	7.66568e-10	1.57167e-07	up
chr2	25442834	25443154	diffreps_peak_688152	320	NM_007379	Abca2	301	1.12635e-10	3.06728e-08	up
chr11	118443691	118443850	diffreps_peak_241149	159	NM_019959	C1qtnf1	411	4.72955e-14	4.51839e-11	up
chr6	40411605	40411744	diffreps_peak_1048036	139	NM_175528	E330009J07Rik	331	1.34506e-11	5.57668e-09	up
chr3	146757706	146757768	diffreps_peak_851406	62	NM_011100	Prkacb	361	1.61249e-12	9.11497e-10	up
chr9	70443401	70443750	diffreps_peak_1293513	349	NM_033604	Rnf111	3.88557	1.39265e-09	2.63208e-07	up
chr11	77129921	77130009	diffreps_peak_215397	88	NM_176965	Efcab5	241	8.01666e-09	9.50076e-07	up
chr16	8858821	8858924	diffreps_peak_492155	103	NM_001081400	1810013L24Rik	241	8.01666e-09	9.50076e-07	up
chr19	8926801	8927236	diffreps_peak_645213	435	NM_024256	B3gat3	3.88557	1.39265e-09	2.63208e-07	up
chr2	167689441	167689820	diffreps_peak_766887	379	NM_009883	Cebpb	2.42329	9.00606e-09	1.06205e-06	up
chr3	36069709	36069803	diffreps_peak_791746	94	NM_172678	Acad9	291	2.28951e-10	5.74177e-08	up
chr17	26638742	26638843	diffreps_peak_552934	101	NM_026170	Ergic1	17.6667	6.1031e-10	1.26071e-07	up
chr17	15826011	15826560	diffreps_peak_546617	549	NM_178615	Rgmb	4.12796	4.65425e-11	1.61087e-08	up
chr6	121185709	121186380	diffreps_peak_1091239	671	uc009doc.1	Pex26	351	3.26894e-12	1.71329e-09	up
chr15	89397325	89397434	diffreps_peak_480092	109	NM_001162880	Syce3	341	6.62959e-12	2.99554e-09	up
chr9	7148624	7148740	diffreps_peak_1258735	116	NM_029851	Dync2h1	351	3.26894e-12	1.71329e-09	up
chr10	20340051	20340160	diffreps_peak_112090	109	NM_153787	Bclaf1	2.80523	8.69649e-10	1.77639e-07	up
chr5	54118981	54119880	diffreps_peak_970932	899	NM_001081103	Stim2	241	8.01666e-09	9.50076e-07	up
chr1	87926050	87926180	diffreps_peak_45555	130	NM_177646	Dgkd	331	1.34506e-11	5.57668e-09	up
chr11	5192421	5192800	diffreps_peak_174847	379	NM_032396	Kremen1	5.12214	2.67744e-10	6.69819e-08	up
chr2	91681558	91681695	diffreps_peak_725125	137	NM_145528	Atg13	271	9.47559e-10	1.82331e-07	up
chr7	125662021	125662380	diffreps_peak_1175863	359	uc009jqj.1	Gtf3c1	2.76221	1.97632e-10	5.28819e-08	up
chr3	14895041	14895140	diffreps_peak_780666	99	NM_009801	Car2	391	1.93845e-13	1.52507e-10	up
chr4	145229003	145229106	diffreps_peak_935254	103	NM_011610	Tnfrsf1b	281	4.65637e-10	9.69357e-08	up
chr11	58308794	58309058	diffreps_peak_202987	264	NM_182996	Zfp692	3.74021	5.55844e-12	2.8649e-09	up
chr7	126988825	126988942	diffreps_peak_1176827	117	NM_080638	Mvp	5.27481	9.27053e-11	2.94531e-08	up
chr11	67213221	67213451	diffreps_peak_208658	230	NM_030679	Myh1	391	1.93845e-13	1.52507e-10	up
chr6	114701156	114701247	diffreps_peak_1086581	91	NM_028835	Atg7	241	8.01666e-09	9.50076e-07	up
chr16	17038701	17039040	diffreps_peak_496624	339	NM_001038663	Mapk1	271	9.47559e-10	1.82331e-07	up
chr8	70602231	70602316	diffreps_peak_1222928	85	NM_133772	Ssbp4	371	7.95586e-13	5.13636e-10	up
chr15	102144261	102144884	diffreps_peak_487473	623	NM_008344	Igfbp6	5.29668	0	0	up
chr2	84609529	84609722	diffreps_peak_721143	193	NM_007615	Ctnnd1	2.87266	0	0	up
chr7	100497094	100497305	diffreps_peak_1161282	211	NM_011671	Ucp2	16.2381	4.35473e-09	6.32162e-07	up
chr9	21127123	21127346	diffreps_peak_1265885	223	ENSMUST00000001036	Tyk2	16.7143	2.26424e-09	3.56276e-07	up
chr10	77996319	77996412	diffreps_peak_143613	93	NM_008826	Pfkl	31	3.38564e-10	8.33921e-08	up
chr2	153067759	153067927	diffreps_peak_758194	168	NM_145536	Ccm2l	15.7619	8.36641e-09	9.87431e-07	up
chr7	25225241	25225940	diffreps_peak_1120899	699	NM_175436	Zfp526	241	8.01666e-09	9.50076e-07	up
chr4	42115541	42115917	diffreps_peak_878371	376	NM_011335	Ccl21b	8.21311	3.28646e-10	8.13702e-08	up
chr1	155098181	155098720	diffreps_peak_79728	539	NM_010500	Ier5	5.92891	0	0	up
chr9	24720811	24721780	diffreps_peak_1268122	969	NM_194263	Tbx20	3.31144	2.25153e-13	1.754e-10	up
chr19	6053201	6053718	diffreps_peak_643046	517	NM_028769	Syvn1	371	7.95586e-13	5.13636e-10	up
chr16	15887681	15888160	diffreps_peak_495801	479	NM_007679	Cebpd	3.62443	3.23383e-09	5.03819e-07	up
chr3	116712082	116712620	diffreps_peak_835496	538	ENSMUST00000029569	Slc35a3	5.0884	1.59539e-13	1.32445e-10	up
chr13	3564539	3564680	diffreps_peak_304728	141	NM_008112	Gdi2	311	5.54403e-11	1.80226e-08	up
chr8	46739744	46739880	diffreps_peak_1210390	136	NM_008391	Irf2	7.61157	0	0	up
chr11	6262456	6262546	diffreps_peak_175625	90	NM_026538	Ddx56	18.1429	3.16418e-10	7.85059e-08	up
chr14	31142957	31143100	diffreps_peak_384490	143	uc007swu.1	Stab1	301	1.12635e-10	3.06728e-08	up
chr10	81201950	81202037	diffreps_peak_146123	87	NM_027120	Nmrk2	23.7575	0	0	up
chr7	28909902	28909988	diffreps_peak_1123599	86	ENSMUST00000127210	Actn4	21	6.04228e-12	2.99554e-09	up
chr11	5966841	5967781	diffreps_peak_175448	940	NM_019661	Ykt6	6.40541	2.52287e-12	1.41132e-09	up
chr4	57883201	57883202	diffreps_peak_887543	1	NM_001035532	Akap2	6.91549	2.6381e-09	4.12875e-07	up
chr11	4849041	4849544	diffreps_peak_174557	503	NM_010898	Nf2	2.91155	1.11022e-16	1.984e-13	up
chr19	5040561	5041460	diffreps_peak_641989	899	uc008gbx.1	B3gnt1	15.8387	2.37366e-12	1.33045e-09	up
chr18	61131681	61132240	diffreps_peak_625025	559	NM_134134	Hmgxb3	241	8.01666e-09	9.50076e-07	up
chr4	141120323	141120373	diffreps_peak_932986	50	NM_001025608	Szrd1	2.26582	2.13447e-09	3.36785e-07	up
chr13	93499321	93499520	diffreps_peak_353030	199	NM_021310	Jmy	9.53659	9.23672e-09	1.08777e-06	up
chr7	104264301	104264920	diffreps_peak_1163769	619	ENSMUST00000098179	Trim5	3.44373	2.84728e-11	1.00333e-08	up
chr4	73684887	73685196	diffreps_peak_895496	309	NM_001081644	Gm428	341	6.62959e-12	2.99554e-09	up
chr2	102550011	102550264	diffreps_peak_730472	253	ENSMUST00000028612	Pamr1	341	6.62959e-12	2.99554e-09	up
chr4	95051461	95051780	diffreps_peak_906096	319	NM_010591	Jun	42.8182	4.77396e-14	4.55016e-11	up
chr12	85883721	85884438	diffreps_peak_287177	717	ENSMUST00000110220	Ttll5	261	1.92946e-09	3.04926e-07	up
chr11	66156819	66156978	diffreps_peak_208203	159	NM_001099633	Dnah9	331	1.34506e-11	5.57668e-09	up
chr7	63937966	63938460	diffreps_peak_1142305	494	NM_021366	Klf13	6.53191	1.11022e-15	1.64801e-12	up
chr1	58740262	58740312	diffreps_peak_28823	50	NM_207653	Cflar	281	4.65637e-10	9.69357e-08	up
chr7	130418447	130418568	diffreps_peak_1178945	121	NM_013799	Ate1	331	1.34506e-11	5.57668e-09	up
chr15	76817991	76818170	diffreps_peak_472322	179	NM_198420	Arhgap39	10.7561	4.22532e-10	9.69357e-08	up
chr3	88633201	88633646	diffreps_peak_818422	445	uc008pwb.2	Arhgef2	3.3506	6.38639e-09	9.14591e-07	up
chr4	42256401	42256825	diffreps_peak_878538	424	NM_011335	Ccl21b	12.6129	1.44319e-09	2.72203e-07	up
chr16	37831556	37831633	diffreps_peak_508785	77	NM_008047	Fstl1	4.8843	5.76165e-09	8.27487e-07	up
chr14	121238627	121238791	diffreps_peak_432429	164	NM_134082	Farp1	291	2.28951e-10	5.74177e-08	up
chr16	92393161	92393600	diffreps_peak_536377	439	NM_019466	Rcan1	2.42857	3.9746e-14	3.95723e-11	up
chr7	120778901	120778939	diffreps_peak_1173417	38	NM_177697	Vwa3a	341	6.62959e-12	2.99554e-09	up
chr13	4089001	4090080	diffreps_peak_305010	1079	NM_134072	Akr1c14	261	1.92946e-09	3.04926e-07	up
chr11	113729301	113729665	diffreps_peak_238132	364	NM_020006	Cdc42ep4	291	2.28951e-10	5.74177e-08	up
chr12	84793618	84793744	diffreps_peak_286434	126	NM_013589	Ltbp2	5.45545	4.73076e-09	6.86017e-07	up
chr19	16635768	16635880	diffreps_peak_649544	112	NM_173028	Vps13a	251	3.9315e-09	5.74046e-07	up
chr2	15079821	15080400	diffreps_peak_682417	579	ENSMUST00000069870	Arl5b	241	8.01666e-09	9.50076e-07	up
chr1	105725648	105725805	diffreps_peak_54425	157	NM_029349	2310035C23Rik	261	1.92946e-09	3.04926e-07	up
chr2	156097561	156097880	diffreps_peak_760163	319	NM_029397	Rbm12	261	1.92946e-09	3.04926e-07	up
chr11	75619239	75619317	diffreps_peak_214420	78	NM_008850	Pitpna	241	8.01666e-09	9.50076e-07	up
chr9	118926452	118926940	diffreps_peak_1320383	488	ENSMUST00000073109	Ctdspl	291	2.28951e-10	5.74177e-08	up
chr7	45538197	45538477	diffreps_peak_1133162	280	NM_148927	Plekha4	19.0645	3.55271e-15	4.64823e-12	up
chr17	32772181	32772760	diffreps_peak_556843	579	NM_172458	Zfp871	8.21311	3.28646e-10	8.13702e-08	up
chr7	28790590	28790750	diffreps_peak_1123455	160	NM_177158	Rinl	241	8.01666e-09	9.50076e-07	up
chr14	67410012	67410101	diffreps_peak_405495	89	NM_010095	Ebf2	271	9.47559e-10	1.82331e-07	up
chr11	115584741	115585280	diffreps_peak_239031	539	NM_173048	Gga3	261	1.92946e-09	3.04926e-07	up
chr6	92411401	92411632	diffreps_peak_1075035	231	NM_001081146	Prickle2	261	1.92946e-09	3.04926e-07	up
chr10	127167700	127168140	diffreps_peak_170395	440	NM_001244617	B4galnt1	281	4.65637e-10	9.69357e-08	up
chr10	93240301	93241240	diffreps_peak_152779	939	NM_146239	Cdk17	22.9048	4.25882e-13	2.94658e-10	up
chr7	34192735	34193106	diffreps_peak_1126813	371	NM_026549	Pdcd2l	10.0244	2.70301e-09	4.22408e-07	up
chr13	80886101	80886143	diffreps_peak_346652	42	ENSMUST00000161441	Arrdc3	241	8.01666e-09	9.50076e-07	up
chr14	69633883	69634140	diffreps_peak_406784	257	NM_033325	Loxl2	5.14414	5.29871e-09	7.6142e-07	up
chr11	23377554	23377637	diffreps_peak_184447	83	NM_001190401	Usp34	271	9.47559e-10	1.82331e-07	up
chr11	16752202	16752570	diffreps_peak_180747	368	NM_007912	Egfr	261	1.92946e-09	3.04926e-07	up
chr15	77105576	77105669	diffreps_peak_472509	93	NM_053104	Rbfox2	17.1905	1.1761e-09	2.24178e-07	up
chr8	12867821	12868180	diffreps_peak_1191805	359	NM_015804	Atp11a	4.33333	5.45508e-10	1.13258e-07	up
chr18	24606856	24606935	diffreps_peak_604434	79	NM_021448	Elp2	251	3.9315e-09	5.74046e-07	up
chr11	29373657	29374060	diffreps_peak_187431	403	ENSMUST00000040182	Ccdc88a	20.0476	2.26732e-11	9.20803e-09	up
chr18	14682666	14682914	diffreps_peak_599154	248	NM_009280	Ss18	3.32628	3.747e-11	1.30859e-08	up
chr1	92859781	92860100	diffreps_peak_48268	319	NM_016696	Gpc1	12.9355	7.64188e-10	1.56713e-07	up
chr1	54926139	54926387	diffreps_peak_26806	248	NM_001081433	Ankrd44	4.74046	3.64959e-09	5.6677e-07	up
chr11	43717029	43717149	diffreps_peak_194443	120	NM_001164231	Pwwp2a	361	1.61249e-12	9.11497e-10	up
chr15	84948281	84948780	diffreps_peak_477657	499	NM_001033273	5031439G07Rik	12.4634	5.29088e-12	2.73044e-09	up
chr18	53714763	53714916	diffreps_peak_621041	153	NM_178686	Cep120	5.83516	4.07709e-09	5.95031e-07	up
chr1	133093661	133093785	diffreps_peak_68012	124	NM_001099276	Pik3c2b	301	1.12635e-10	3.06728e-08	up
chr16	5092364	5092481	diffreps_peak_490257	117	NM_008909	Ppl	301	1.12635e-10	3.06728e-08	up
chr11	118448521	118449080	diffreps_peak_241155	559	NM_019959	C1qtnf1	7.79012	3.41871e-12	1.78785e-09	up
chr15	100181308	100181400	diffreps_peak_486441	92	NM_172819	Dip2b	321	2.73015e-11	9.63717e-09	up
chr7	29965131	29965711	diffreps_peak_1124292	580	uc009gcs.1	AK138949	14.7624	0	0	up
chr3	95281584	95282000	diffreps_peak_822786	416	NM_173347	Prune	40.0909	3.70814e-13	2.73423e-10	up
chr5	124004640	124005260	diffreps_peak_1011338	620	NM_177876	Vps37b	421	2.33147e-14	2.37677e-11	up
chr12	113128031	113128220	diffreps_peak_301249	189	NM_054081	Mta1	3.70142	3.42489e-09	5.33004e-07	up
chr6	125603323	125603500	diffreps_peak_1093952	177	NM_011708	Vwf	7.66667	6.13176e-12	2.99554e-09	up
chr18	61758599	61758728	diffreps_peak_625613	129	NM_178928	Afap1l1	9.52459	2.69584e-12	1.50425e-09	up
chr1	36819062	36819215	diffreps_peak_17026	153	NM_018872	Tmem131	12.9608	2.9976e-15	3.96185e-12	up
chr9	104212760	104212904	diffreps_peak_1311499	144	NM_001163026	Dnajc13	4.33333	5.45508e-10	1.13258e-07	up
chr6	124812403	124812520	diffreps_peak_1093280	117	NM_009415	Tpi1	3.25653	3.16747e-13	2.45083e-10	up
chr14	121622845	121622961	diffreps_peak_432714	116	NM_134074	Dock9	5.87603	9.28813e-12	4.16582e-09	up
chr1	62815332	62815940	diffreps_peak_31376	608	NM_010939	Nrp2	33.7273	4.39273e-11	1.52294e-08	up
chr10	119211821	119212148	diffreps_peak_166173	327	NM_027994	Cand1	481	3.33067e-16	5.30504e-13	up
chr4	64017021	64017940	diffreps_peak_890863	919	NM_011607	Tnc	261	1.92946e-09	3.04926e-07	up
chr7	73507805	73507913	diffreps_peak_1146814	108	NM_001081345	Chd2	5.65649	6.31295e-12	2.99554e-09	up
chr17	35058361	35058749	diffreps_peak_558911	388	ENSMUST00000007257	Clic1	4.30166	0	0	up
chr14	62587441	62587740	diffreps_peak_402477	299	NM_001243857	Fam124a	251	3.9315e-09	5.74046e-07	up
chr14	69694301	69695560	diffreps_peak_406862	1259	NM_033325	Loxl2	9.19672	9.04066e-12	4.05738e-09	up
chrX	99066201	99066800	diffreps_peak_1361832	599	NM_199018	Stard8	3.08723	2.03103e-09	3.20534e-07	up
chr11	77455801	77456280	diffreps_peak_215668	479	NM_177710	Ssh2	9.88889	1.11022e-16	1.984e-13	up
chr11	49019861	49020392	diffreps_peak_197653	531	ENSMUST00000101295	9930111J21Rik2	18.1429	3.16418e-10	7.85059e-08	up
chr7	27329570	27329818	diffreps_peak_1122311	248	NM_175641	Ltbp4	7.20853	0	0	up
chr15	81684713	81684948	diffreps_peak_475640	235	NM_145993	L3mbtl2	271	9.47559e-10	1.82331e-07	up
chr9	48832381	48832620	diffreps_peak_1281123	239	NM_001033324	Zbtb16	241	8.01666e-09	9.50076e-07	up
chr16	36925735	36925780	diffreps_peak_508196	45	NM_030035	Golgb1	19.5714	4.38738e-11	1.52294e-08	up
chr11	5903099	5903100	diffreps_peak_175352	1	NM_010292	Gck	6.67568	4.66849e-13	3.223e-10	up
chr3	89209080	89209421	diffreps_peak_819042	341	NM_013604	Mtx1	331	1.34506e-11	5.57668e-09	up
chr13	50417863	50417987	diffreps_peak_330835	124	ENSMUST00000046974	Fbxw17	241	8.01666e-09	9.50076e-07	up
chr7	19221389	19222500	diffreps_peak_1116323	1111	NM_175668	Gpr4	45.7619	0	0	up
chr5	111419841	111420080	diffreps_peak_1003368	239	NM_001081235	Mn1	241	8.01666e-09	9.50076e-07	up
chr10	128397687	128397828	diffreps_peak_171614	141	NM_028051	Slc39a5	301	1.12635e-10	3.06728e-08	up
chr2	32034341	32034740	diffreps_peak_692568	399	NM_172268	Nup214	261	1.92946e-09	3.04926e-07	up
chr8	106059602	106059993	diffreps_peak_1243015	391	NM_010901	Nfatc3	4.1677	6.47471e-09	9.26868e-07	up
chr4	129010562	129010920	diffreps_peak_925029	358	NM_016895	Ak2	3.20418	4.41647e-13	3.05344e-10	up
chr14	69584801	69585360	diffreps_peak_406733	559	ENSMUST00000168356	Gm21685	14.871	1.64224e-11	6.77637e-09	up
chr14	4489033	4489060	diffreps_peak_369001	27	ENSMUST00000167902	Gm3182	241	8.01666e-09	9.50076e-07	up
chr16	92399981	92400078	diffreps_peak_536383	97	NM_019466	Rcan1	5.61988	5.88418e-15	7.05573e-12	up
chr5	16730385	16730635	diffreps_peak_950471	250	ENSMUST00000073014	Gm8991	2.42095	0	0	up
chr11	120720617	120721128	diffreps_peak_242670	511	ENSMUST00000026139	Lrrc45	341	6.62959e-12	2.99554e-09	up
chr17	56896208	56896317	diffreps_peak_571449	109	NM_022328	Mllt1	15.7619	8.36641e-09	9.87431e-07	up
chr6	29456024	29456147	diffreps_peak_1041073	123	NM_001081185	Flnc	4.5461	3.81675e-09	5.74046e-07	up
chr6	55079219	55079504	diffreps_peak_1055542	285	NM_180678	Gars	2.07106	1.13934e-09	2.18352e-07	up
chr7	24547789	24547880	diffreps_peak_1120492	91	NM_009532	Xrcc1	241	8.01666e-09	9.50076e-07	up
chr14	54983241	54983360	diffreps_peak_398051	119	NM_080728	Myh7	11.5602	0	0	up
chr3	152396002	152396138	diffreps_peak_854478	136	NM_001080755	Zzz3	2.74098	2.92671e-10	7.3154e-08	up
chr17	33528283	33528470	diffreps_peak_557322	187	NM_172619	Adamts10	551	0	0	up
chr14	63375895	63376046	diffreps_peak_403052	151	NM_007549	Blk	261	1.92946e-09	3.04926e-07	up
chr17	34846881	34847324	diffreps_peak_558676	443	uc008cdu.1	Skiv2l	241	8.01666e-09	9.50076e-07	up
chr4	136895915	136896728	diffreps_peak_930244	813	NM_007572	C1qa	3.35935	0	0	up
chr5	138102581	138102800	diffreps_peak_1019278	219	NM_029869	Zkscan1	261	1.92946e-09	3.04926e-07	up
chr5	149213461	149213840	diffreps_peak_1025643	379	NM_001115149	Uspl1	341	6.62959e-12	2.99554e-09	up
chr11	5072811	5072941	diffreps_peak_174740	130	NM_007968	Ewsr1	5.89362	1.63758e-13	1.35908e-10	up
chr11	117156800	117157300	diffreps_peak_240225	500	NM_001166506	Sec14l1	7.41975	1.96293e-11	8.04849e-09	up
chr6	53068452	53068631	diffreps_peak_1054462	179	ENSMUST00000074541	Jazf1	281	4.65637e-10	9.69357e-08	up
chr13	54596821	54598160	diffreps_peak_332792	1339	uc007qoo.1	Cltb	15.1463	4.88498e-15	6.31898e-12	up
chr5	110290441	110290497	diffreps_peak_1002550	56	NM_011132	Pole	29.1818	1.3188e-09	2.49449e-07	up
chr17	3114971	3115418	diffreps_peak_539201	447	NM_134123	Scaf8	3.33677	4.87386e-10	1.01404e-07	up
chr2	169887461	169888360	diffreps_peak_768086	899	NM_080455	Tshz2	20.0476	2.26732e-11	9.20803e-09	up
chr9	21987498	21987713	diffreps_peak_1266796	215	NM_023622	Rgl3	391	1.93845e-13	1.52507e-10	up
chr7	28716789	28717038	diffreps_peak_1123380	249	NM_015796	Fbxo17	461	1.33227e-15	1.85251e-12	up
chr5	93173501	93174060	diffreps_peak_991563	559	NM_001009818	Sept11	321	2.73015e-11	9.63717e-09	up
chr11	47379253	47379260	diffreps_peak_196760	7	NM_011891	Sgcd	9.43137	2.12052e-10	5.66184e-08	up
chr18	75367501	75368220	diffreps_peak_632912	719	NM_001042660	Smad7	6.65836	0	0	up
[truncated: 162 more rows]

## Sheet: down.TMEM11Tg_vs_WT
			Supplementary Table 2. List of differentially methylated RNA sites in TMEM11 Tg mice heart compared to WT heart.
bed format information of differentially methylated RNA sites				differentially methylated RNA			comparison information
chrom	txStart	txEnd	PeakID	Peak_length	transcript_id	GeneName	Foldchange	P_value	FDR	Regulation
chr5	73559561	73559960	diffreps_peak_981339	399	NM_178896	Dcun1d4	10.1209	0	0	down
chr9	110385381	110385732	diffreps_peak_1315650	351	NM_001081043	Ptpn23	331	1.34506e-11	5.57668e-09	down
chr9	3013209	3013537	diffreps_peak_1256427	328	ENSMUST00000143083	Gm10721	3.09142	0	0	down
chr7	121988441	121989000	diffreps_peak_1174096	559	NM_028758	Gga2	251	3.9315e-09	5.74046e-07	down
chr9	106700494	106700694	diffreps_peak_1312848	200	NM_030730	Rad54l2	261	1.92946e-09	3.04926e-07	down
chr4	120746859	120747248	diffreps_peak_920111	389	ENSMUST00000030376	Kcnq4	281	4.65637e-10	9.69357e-08	down
chr12	55303801	55304660	diffreps_peak_270724	859	NM_025373	1110008L16Rik	251	3.9315e-09	5.74046e-07	down
chr11	99215113	99215160	diffreps_peak_228900	47	NM_020618	Smarce1	7.19835	1.11022e-15	1.64801e-12	down
chr2	65099021	65099280	diffreps_peak_710492	259	NM_027225	Cobll1	2.74168	5.14868e-11	1.77984e-08	down
chr2	168566781	168567310	diffreps_peak_767331	529	uc008oba.1	Nfatc2	8.21311	3.28646e-10	8.13702e-08	down
chr4	59476761	59477015	diffreps_peak_888435	254	NM_144904	Ptbp3	7.79012	3.41871e-12	1.78785e-09	down
chr15	9071381	9071765	diffreps_peak_437944	384	NM_001040395	Nadk2	6.88652	0	0	down
chr5	86537989	86538153	diffreps_peak_987790	164	NM_178730	Tmprss11f	241	8.01666e-09	9.50076e-07	down
chr5	137760701	137761340	diffreps_peak_1019061	639	ENSMUST00000100539	Tsc22d4	261	1.92946e-09	3.04926e-07	down
chr11	3649821	3650146	diffreps_peak_173682	325	NM_001159288	Morc2a	18.2727	0	0	down
chr9	58859300	58860040	diffreps_peak_1286747	740	NM_001081192	Hcn4	261	1.92946e-09	3.04926e-07	down
chr6	72310634	72310795	diffreps_peak_1064279	161	NM_147779	Sftpb	241	8.01666e-09	9.50076e-07	down
chr13	99431021	99431420	diffreps_peak_356122	399	NM_008634	Map1b	11.5941	0	0	down
chr14	48120868	48121160	diffreps_peak_394115	292	NM_033602	Peli2	3.56705	2.51098e-10	6.29001e-08	down
chr9	55203700	55203767	diffreps_peak_1284483	67	NM_180600	Ube2q2	241	8.01666e-09	9.50076e-07	down
chr4	63416411	63416593	diffreps_peak_890608	182	NM_028640	Whrn	8.37705	1.81319e-10	4.86307e-08	down
chr7	35708601	35708657	diffreps_peak_1127637	56	NM_178704	Dpy19l3	13.439	4.21774e-13	2.93094e-10	down
chr2	167103521	167104020	diffreps_peak_766407	499	NM_008420	Kcnb1	261	1.92946e-09	3.04926e-07	down
chr16	14151141	14151316	diffreps_peak_494895	175	NM_001081154	Marf1	351	3.26894e-12	1.71329e-09	down
chr1	20961152	20961302	diffreps_peak_9119	150	NM_027974	Efhc1	241	8.01666e-09	9.50076e-07	down
chr17	90033643	90033680	diffreps_peak_590324	37	NM_020252	Nrxn1	22.9048	4.25882e-13	2.94658e-10	down
chr2	33246821	33247320	diffreps_peak_693623	499	NM_011923	Angptl2	13.9032	1.12601e-10	3.06728e-08	down
chr11	120286981	120287460	diffreps_peak_242252	479	NM_198423	Bahcc1	301	1.12635e-10	3.06728e-08	down
chr5	26032845	26033600	diffreps_peak_956358	755	ENSMUST00000079447	Speer4a	241	8.01666e-09	9.50076e-07	down
chr1	170195081	170195660	diffreps_peak_88283	579	ENSMUST00000027979	Uhmk1	12.6129	1.44319e-09	2.72203e-07	down
chr10	128124106	128124262	diffreps_peak_171292	156	NM_054078	Baz2a	3.31806	2.89757e-12	1.60802e-09	down
chr1	172196741	172197240	diffreps_peak_89789	499	NM_011063	Pea15a	251	3.9315e-09	5.74046e-07	down
chr11	90594744	90594841	diffreps_peak_223709	97	NM_011505	Stxbp4	241	8.01666e-09	9.50076e-07	down
chr6	132595912	132596009	diffreps_peak_1097406	97	ENSMUST00000076061	Prp2	251	3.9315e-09	5.74046e-07	down
chr9	67397511	67397600	diffreps_peak_1291624	89	NM_001081242	Tln2	6.18519	5.90097e-09	8.46858e-07	down
chr1	9667410	9667460	diffreps_peak_3317	50	NM_008651	Mybl1	321	2.73015e-11	9.63717e-09	down
chr10	128386958	128387160	diffreps_peak_171583	202	NM_172790	Ankrd52	19.5714	4.38738e-11	1.52294e-08	down
chr10	60134841	60135198	diffreps_peak_133526	357	ENSMUST00000121820	Spock2	241	8.01666e-09	9.50076e-07	down
chr6	119772801	119773660	diffreps_peak_1090255	859	NM_178085	Erc1	261	1.92946e-09	3.04926e-07	down
chr4	41191141	41191740	diffreps_peak_877590	599	NM_026275	Ube2r2	3.22591	1.06524e-09	2.04807e-07	down
chr6	48656041	48656440	diffreps_peak_1052335	399	NM_212486	Gimap8	7.72131	1.93542e-09	3.0563e-07	down
chr3	57650041	57650215	diffreps_peak_802641	174	NM_175095	Commd2	241	8.01666e-09	9.50076e-07	down
chr11	5717241	5718263	diffreps_peak_175148	1022	NM_178623	Urgcp	9.38509	0	0	down
chr12	76937681	76938200	diffreps_peak_281877	519	NM_008558	Max	26.2381	3.9968e-15	5.20542e-12	down
chr9	119147356	119147480	diffreps_peak_1320512	124	NM_177117	Dlec1	341	6.62959e-12	2.99554e-09	down
chr9	53457377	53457491	diffreps_peak_1283540	114	NM_007499	Atm	251	3.9315e-09	5.74046e-07	down
chr1	85094296	85094359	diffreps_peak_43422	63	NM_213615	A530032D15Rik	241	8.01666e-09	9.50076e-07	down
chr18	80127941	80128380	diffreps_peak_635358	439	NM_175028	Adnp2	3.46883	2.68674e-14	2.71473e-11	down
chr16	33013101	33014080	diffreps_peak_505803	979	NM_001081255	Lrch3	261	1.92946e-09	3.04926e-07	down
chr15	84934863	84935280	diffreps_peak_477628	417	NM_016714	Nup50	6.24823	1.04361e-14	1.22417e-11	down
chr10	79781761	79782220	diffreps_peak_144715	459	NM_031380	Fstl3	861	0	0	down
chr13	61162441	61162591	diffreps_peak_336310	150	NM_020284	Ctsr	321	2.73015e-11	9.63717e-09	down
chr2	91142755	91142780	diffreps_peak_724696	25	NM_145527	Madd	281	4.65637e-10	9.69357e-08	down
chr5	21433690	21434040	diffreps_peak_953290	350	uc008won.2	Fam185a	401	9.57012e-14	8.093e-11	down
chr8	123097401	123097640	diffreps_peak_1252775	239	NM_153176	Spg7	341	6.62959e-12	2.99554e-09	down
chr2	164593461	164593594	diffreps_peak_764854	133	ENSMUST00000103100	Eppin	241	8.01666e-09	9.50076e-07	down
chr15	79028211	79028380	diffreps_peak_473733	169	NM_008197	H1f0	281	4.65637e-10	9.69357e-08	down
chr4	133627199	133627360	diffreps_peak_928105	161	NM_001017968	Zdhhc18	371	7.95586e-13	5.13636e-10	down
chr18	37727321	37728316	diffreps_peak_612120	995	NM_033591	Pcdhga8	271	9.47559e-10	1.82331e-07	down
chr7	97550330	97550360	diffreps_peak_1159458	30	NM_183251	Aamdc	27.3636	5.12924e-09	7.37402e-07	down
chr5	34649336	34649467	diffreps_peak_961317	131	NM_029278	Nop14	361	1.61249e-12	9.11497e-10	down
chr15	99735601	99735980	diffreps_peak_486120	379	NM_028015	Cers5	711	0	0	down
chr1	158956661	158957180	diffreps_peak_81868	519	NM_001085376	Pappa2	42.2903	0	0	down
chr15	81015758	81015911	diffreps_peak_475174	153	NM_153049	Mkl1	261	1.92946e-09	3.04926e-07	down
chr4	145168475	145168577	diffreps_peak_935199	102	NM_001276465	Vps13d	15.7619	8.36641e-09	9.87431e-07	down
chr7	15547029	15547315	diffreps_peak_1113849	286	ENSMUST00000067288	Obox1	301	1.12635e-10	3.06728e-08	down
chr14	43261641	43261682	diffreps_peak_391185	41	ENSMUST00000169587	Gm8126	241	8.01666e-09	9.50076e-07	down
chr5	65148588	65148801	diffreps_peak_976343	213	NM_175174	Klhl5	281	4.65637e-10	9.69357e-08	down
chr2	49272401	49273057	diffreps_peak_702142	656	NM_029924	Mbd5	241	8.01666e-09	9.50076e-07	down
chrX	100816341	100816880	diffreps_peak_1362433	539	NM_016747	Dlg3	311	5.54403e-11	1.80226e-08	down
chr2	146346708	146346846	diffreps_peak_754562	138	NM_001033348	Ralgapa2	18.1429	3.16418e-10	7.85059e-08	down
chr4	155992121	155992678	diffreps_peak_943074	557	NM_080445	B3galt6	30.7561	0	0	down
chr13	104169819	104169888	diffreps_peak_358861	69	NM_025879	Trappc13	301	1.12635e-10	3.06728e-08	down
chr18	77882541	77882879	diffreps_peak_634259	338	NM_013831	Pstpip2	361	1.61249e-12	9.11497e-10	down
chr5	30266900	30267280	diffreps_peak_958388	380	NM_027652	Ept1	25.7619	7.77156e-15	9.20303e-12	down
chr6	120431812	120432000	diffreps_peak_1090655	188	NM_145997	Kdm5a	7.12613	2.72005e-14	2.74353e-11	down
chr5	143138021	143138200	diffreps_peak_1022003	179	ENSMUST00000164536	Olfr718-ps1	261	1.92946e-09	3.04926e-07	down
chr8	22561101	22561478	diffreps_peak_1197470	377	NM_011394	Slc20a2	3.47012	1.66322e-09	3.04926e-07	down
chr2	179415759	179415840	diffreps_peak_773145	81	NM_026596	4930591A17Rik	281	4.65637e-10	9.69357e-08	down
chr4	88360516	88360588	diffreps_peak_902842	72	NM_001081184	Focad	321	2.73015e-11	9.63717e-09	down
chr9	65693701	65694480	diffreps_peak_1290404	779	NM_172536	Zfp609	241	8.01666e-09	9.50076e-07	down
chr1	150604844	150605080	diffreps_peak_77087	236	NM_001024720	Hmcn1	251	3.9315e-09	5.74046e-07	down
chr15	4908974	4909067	diffreps_peak_435669	93	NM_001166066	Mroh2b	311	5.54403e-11	1.80226e-08	down
chr4	117265581	117265960	diffreps_peak_918052	379	uc008uil.2	Tmem53	3.90043	7.21393e-11	2.32579e-08	down
chr18	74281921	74282685	diffreps_peak_632330	764	ENSMUST00000097530	Mbd1	32.6129	0	0	down
chr17	45562001	45562500	diffreps_peak_564835	499	NM_008690	Nfkbie	241	8.01666e-09	9.50076e-07	down
chr8	117059461	117059669	diffreps_peak_1248956	208	NM_029686	Pkd1l2	251	3.9315e-09	5.74046e-07	down
chr3	90692629	90692934	diffreps_peak_820227	305	NM_009114	S100a9	251	3.9315e-09	5.74046e-07	down
chr3	94643557	94643600	diffreps_peak_822284	43	ENSMUST00000107276	Gm10972	291	2.28951e-10	5.74177e-08	down
chr15	96641053	96641480	diffreps_peak_484053	427	NM_134086	Slc38a1	421	2.33147e-14	2.37677e-11	down
chr5	66993142	66993178	diffreps_peak_977827	36	NM_001001980	Limch1	3.67806	3.73035e-14	3.72053e-11	down
chr5	139471981	139472840	diffreps_peak_1020109	859	NM_133349	Zfand2a	341	6.62959e-12	2.99554e-09	down
chr17	28406084	28406270	diffreps_peak_554128	186	NM_010220	Fkbp5	281	4.65637e-10	9.69357e-08	down
chr13	64201331	64201420	diffreps_peak_337992	89	uc007qym.2	Cdc14b	281	4.65637e-10	9.69357e-08	down
chr6	39588621	39588769	diffreps_peak_1047576	148	NM_178873	Adck2	27.3636	5.12924e-09	7.37402e-07	down
chr16	35871301	35871544	diffreps_peak_507594	243	ENSMUST00000042665	Parp14	261	1.92946e-09	3.04926e-07	down
chr12	117975726	117975870	diffreps_peak_303534	144	NM_010060	Dnah11	321	2.73015e-11	9.63717e-09	down
chr11	50258081	50258828	diffreps_peak_198529	747	NM_175334	Maml1	311	5.54403e-11	1.80226e-08	down
chr7	65646252	65646321	diffreps_peak_1143036	69	NM_172310	Tarsl2	2.85596	6.50087e-09	9.3052e-07	down
chr7	105371241	105371820	diffreps_peak_1164424	579	NM_199009	Fam160a2	361	1.61249e-12	9.11497e-10	down
chr11	69404201	69404960	diffreps_peak_210150	759	NM_001017426	Kdm6b	3.56065	5.21805e-14	4.96185e-11	down
chr17	28805928	28806380	diffreps_peak_554401	452	NM_001081315	Brpf3	30.0909	6.68326e-10	1.37528e-07	down
chr7	44442484	44442520	diffreps_peak_1131874	36	ENSMUST00000058667	Lrrc4b	2.57125	1.75415e-14	1.94205e-11	down
chr17	74596856	74597038	diffreps_peak_581216	182	NM_007566	Birc6	6.09934	4.21885e-15	5.48711e-12	down
chr10	86731961	86732409	diffreps_peak_149421	448	ENSMUST00000070435	Fabp3-ps1	2.5701	0	0	down
chr1	75524682	75524780	diffreps_peak_38394	98	NM_027886	Stk11ip	241	8.01666e-09	9.50076e-07	down
chr2	119076231	119076340	diffreps_peak_739081	109	NM_029617	Casc5	271	9.47559e-10	1.82331e-07	down
chr1	165874361	165875140	diffreps_peak_85768	779	NM_011137	Pou2f1	261	1.92946e-09	3.04926e-07	down
chr6	84588101	84588638	diffreps_peak_1070520	537	uc009coy.2	Cyp26b1	13.1311	0	0	down
chr11	119322577	119322840	diffreps_peak_241553	263	NM_130886	Card14	241	8.01666e-09	9.50076e-07	down
chr1	6245157	6245320	diffreps_peak_1596	163	NM_009826	Rb1cc1	261	1.92946e-09	3.04926e-07	down
chr16	48452431	48452500	diffreps_peak_514579	69	NM_010816	Morc1	431	1.15463e-14	1.29385e-11	down
chr11	22972821	22973040	diffreps_peak_184188	219	NM_011663	Zrsr1	24.8095	2.9754e-14	2.98738e-11	down
chr9	37279573	37279750	diffreps_peak_1274583	177	NM_001081429	Ccdc15	461	1.33227e-15	1.85251e-12	down
chr14	19418921	19418930	diffreps_peak_377614	9	ENSMUST00000177817	Gm21738	2.82142	0	0	down
chr12	113071537	113071920	diffreps_peak_301204	383	NM_001081170	Pacs2	10.0141	5.55112e-15	6.94008e-12	down
chr2	69401661	69402040	diffreps_peak_712681	379	NM_175512	Dhrs9	241	8.01666e-09	9.50076e-07	down
chr6	124574541	124574697	diffreps_peak_1093104	156	NM_001113356	C1rb	12.6129	1.44319e-09	2.72203e-07	down
chr11	78160441	78160948	diffreps_peak_216326	507	uc007kig.2	Traf4	241	8.01666e-09	9.50076e-07	down
chr2	119335101	119335740	diffreps_peak_739246	639	ENSMUST00000102517	Dll4	261	1.92946e-09	3.04926e-07	down
chr15	5160602	5160744	diffreps_peak_435834	142	NM_001013367	Prkaa1	6.59006	0	0	down
chr8	72197738	72197740	diffreps_peak_1224218	2	NM_197944	Hsh2d	241	8.01666e-09	9.50076e-07	down
chr2	118693401	118693724	diffreps_peak_738799	323	NM_001033254	Pak6	6.1145	2.36589e-13	1.83857e-10	down
chr3	113531628	113531775	diffreps_peak_833701	147	ENSMUST00000132353	Amy2a1	241	8.01666e-09	9.50076e-07	down
chr17	53483820	53483940	diffreps_peak_569299	120	NM_025887	Rab5a	8.72277	0	0	down
chr5	36966401	36966780	diffreps_peak_962595	379	NM_011716	Wfs1	281	4.65637e-10	9.69357e-08	down
chr14	47263438	47263623	diffreps_peak_393588	185	NM_172598	Wdhd1	241	8.01666e-09	9.50076e-07	down
chr17	34632083	34632780	diffreps_peak_558385	697	ENSMUST00000015620	Prrt1	281	4.65637e-10	9.69357e-08	down
chr19	56791940	56792000	diffreps_peak_672921	60	NM_170757	Ccdc186	411	4.72955e-14	4.51839e-11	down
chr8	11661671	11661755	diffreps_peak_1191278	84	NM_024271	1700016D06Rik	311	5.54403e-11	1.80226e-08	down
chr3	105717661	105718040	diffreps_peak_829563	379	NM_175398	Fam212b	37.3636	2.8737e-12	1.5957e-09	down
chr14	57826508	57826740	diffreps_peak_400015	232	NM_026401	Mrpl57	3.0651	0	0	down
chr14	69693501	69694120	diffreps_peak_406861	619	NM_033325	Loxl2	241	8.01666e-09	9.50076e-07	down
chr9	109100071	109101060	diffreps_peak_1314839	989	NM_172775	Plxnb1	401	9.57012e-14	8.093e-11	down
chr9	44252921	44253539	diffreps_peak_1278235	618	NM_178420	Nlrx1	281	4.65637e-10	9.69357e-08	down
chr2	181149861	181149932	diffreps_peak_774250	71	NM_007906	Eef1a2	2.2867	0	0	down
chr11	87760861	87761340	diffreps_peak_221982	479	NM_172449	Bzrap1	311	5.54403e-11	1.80226e-08	down
chr14	69792781	69793900	diffreps_peak_406961	1119	uc007umy.2	Rhobtb2	241	8.01666e-09	9.50076e-07	down
chr10	62582081	62582607	diffreps_peak_134866	526	NM_019553	Ddx21	4.85965	5.63616e-12	2.90443e-09	down
chr2	37799301	37799840	diffreps_peak_696269	539	NM_146122	Dennd1a	301	1.12635e-10	3.06728e-08	down
chr2	118641087	118641592	diffreps_peak_738762	505	NM_009773	Bub1b	281	4.65637e-10	9.69357e-08	down
chr6	86848701	86849400	diffreps_peak_1071720	699	uc009csq.2	2610306M01Rik	3.33716	3.74754e-09	5.74046e-07	down
chr11	62582842	62583420	diffreps_peak_206299	578	uc007jji.1	Trpv2	241	8.01666e-09	9.50076e-07	down
chr6	47525553	47526080	diffreps_peak_1051546	527	NM_012042	Cul1	15.7619	8.36641e-09	9.87431e-07	down
chr4	43633524	43633730	diffreps_peak_879793	206	NM_173788	Npr2	10.0244	2.70301e-09	4.22408e-07	down
chr11	77532421	77532660	diffreps_peak_215775	239	NM_144825	Taok1	11.6452	9.63911e-09	1.133e-06	down
chr15	88730561	88730771	diffreps_peak_479529	210	ENSMUST00000109380	Brd1	18.1429	3.16418e-10	7.85059e-08	down
chr17	32121761	32122420	diffreps_peak_556307	659	NM_008716	Notch3	6.82418	2.6213e-11	9.63717e-09	down
chr9	54396239	54396370	diffreps_peak_1283984	131	NM_172771	Dmxl2	24.3333	5.79536e-14	5.4762e-11	down
chr11	22014854	22014954	diffreps_peak_183592	100	NM_153078	Ehbp1	7.09929	0	0	down
chr18	46524101	46524500	diffreps_peak_617436	399	NM_173423	Fem1c	361	1.61249e-12	9.11497e-10	down
chr16	35318803	35318820	diffreps_peak_507285	17	NM_133704	Sec22a	241	8.01666e-09	9.50076e-07	down
chr5	31466231	31466336	diffreps_peak_959255	105	NM_172993	Zfp512	7.88525	1.0738e-09	2.06068e-07	down
chrX	13104582	13104801	diffreps_peak_1327931	219	NM_009481	Usp9x	13.7869	0	0	down
chr2	11756601	11756689	diffreps_peak_680457	88	NM_015792	Fbxo18	15.7619	8.36641e-09	9.87431e-07	down
chr14	50895941	50896709	diffreps_peak_395539	768	ENSMUST00000170855	A930018M24Rik	9.53659	9.23672e-09	1.08777e-06	down
chr2	67748211	67748240	diffreps_peak_711777	29	ENSMUST00000180887	B3galt1	241	8.01666e-09	9.50076e-07	down
chr4	98737181	98737600	diffreps_peak_908017	419	NM_001081202	L1td1	241	8.01666e-09	9.50076e-07	down
chr7	130910831	130912180	diffreps_peak_1179455	1349	NM_133942	Plekha1	3.38095	7.99361e-15	9.46206e-12	down
chr1	87433679	87433916	diffreps_peak_45240	237	NM_146112	Gigyf2	2.55499	8.41549e-14	7.84309e-11	down
chr2	25262861	25264240	diffreps_peak_688013	1379	NM_175286	Tprn	301	1.12635e-10	3.06728e-08	down
chr16	45382481	45383240	diffreps_peak_513095	759	NM_010818	Cd200	401	9.57012e-14	8.093e-11	down
chr7	80379610	80379620	diffreps_peak_1150439	10	NM_010194	Fes	16.2381	4.35473e-09	6.32162e-07	down
chr18	63107974	63108260	diffreps_peak_626311	286	NM_001039485	Piezo2	301	1.12635e-10	3.06728e-08	down
chr11	17227160	17227276	diffreps_peak_181033	116	NM_178909	Wdr92	15.7619	8.36641e-09	9.87431e-07	down
chr9	21590110	21590277	diffreps_peak_1266403	167	NM_138303	Yipf2	251	3.9315e-09	5.74046e-07	down
chr9	82846526	82846720	diffreps_peak_1300446	194	NM_022986	Irak1bp1	241	8.01666e-09	9.50076e-07	down
chr1	85199610	85199722	diffreps_peak_43575	112	NM_001081746	Gm7609	4.29193	2.40572e-09	3.77892e-07	down
chr10	61475961	61476820	diffreps_peak_134207	859	ENSMUST00000051330	D830039M14Rik	351	3.26894e-12	1.71329e-09	down
chr4	156217041	156217320	diffreps_peak_943282	279	NM_172417	Perm1	3.27147	1.1808e-11	5.21739e-09	down
chr17	33817193	33817740	diffreps_peak_557618	547	NM_030697	Kank3	3.25071	3.10515e-11	1.09191e-08	down
chr7	45422384	45422514	diffreps_peak_1132982	130	NM_011304	Ruvbl2	19.0952	8.48345e-11	2.70881e-08	down
chr13	55725666	55726020	diffreps_peak_333693	354	NM_175150	Txndc15	11.9804	6.95e-14	6.51981e-11	down
chr12	31185241	31185922	diffreps_peak_257911	681	uc033gcz.1	6030469F06Rik	481	3.33067e-16	5.30504e-13	down
chr9	50805341	50805431	diffreps_peak_1282190	90	NM_133981	Alg9	411	4.72955e-14	4.51839e-11	down
chr1	152518561	152518960	diffreps_peak_78355	399	NM_016846	Rgl1	7.88525	1.0738e-09	2.06068e-07	down
chr16	59471774	59471920	diffreps_peak_520223	146	NM_025910	Mina	261	1.92946e-09	3.04926e-07	down
chr17	32388641	32388950	diffreps_peak_556652	309	NM_011717	Wiz	271	9.47559e-10	1.82331e-07	down
chrX	77661141	77662080	diffreps_peak_1353645	939	ENSMUST00000088217	Tbl1x	241	8.01666e-09	9.50076e-07	down
chr9	39593670	39593835	diffreps_peak_1275794	165	NM_178737	AW551984	261	1.92946e-09	3.04926e-07	down
chrX	53643461	53643763	diffreps_peak_1344687	302	NM_024170	Cxx1a	5.96063	0	0	down
chr8	56544117	56544264	diffreps_peak_1215133	147	NM_001009951	Cep44	301	1.12635e-10	3.06728e-08	down
chr2	32250788	32250909	diffreps_peak_692798	121	NM_145145	Pomt1	11.6452	9.63911e-09	1.133e-06	down
chr5	125484536	125484657	diffreps_peak_1012576	121	NM_030210	Aacs	321	2.73015e-11	9.63717e-09	down
chr16	93769861	93770600	diffreps_peak_536964	739	NM_027293	Dopey2	901	0	0	down
chr5	16212875	16213005	diffreps_peak_950183	130	NM_009784	Cacna2d1	31	3.38564e-10	8.33921e-08	down
chr14	69290141	69291280	diffreps_peak_406411	1139	ENSMUST00000059362	Synb	351	3.26894e-12	1.71329e-09	down
chr18	35858681	35859456	diffreps_peak_611028	775	NM_133687	Cxxc5	12.0989	0	0	down
chr5	62670935	62671080	diffreps_peak_975187	145	NM_178407	Arap2	261	1.92946e-09	3.04926e-07	down
chr6	4756761	4758500	diffreps_peak_1028139	1739	NM_130877	Peg10	82.0891	0	0	down
chr7	24422299	24422778	diffreps_peak_1120394	479	ENSMUST00000002280	Smg9	281	4.65637e-10	9.69357e-08	down
chr1	57377619	57377780	diffreps_peak_28050	161	NM_028546	1700066M21Rik	281	4.65637e-10	9.69357e-08	down
chr5	145154673	145155300	diffreps_peak_1023286	627	NM_133735	Ptcd1	261	1.92946e-09	3.04926e-07	down
chr8	70720621	70720728	diffreps_peak_1223019	107	NM_001195253	Gm3336	301	1.12635e-10	3.06728e-08	down
chr5	139772597	139772794	diffreps_peak_1020251	197	NM_026748	Ints1	281	4.65637e-10	9.69357e-08	down
chr14	72558979	72559155	diffreps_peak_408362	176	NM_207636	Fndc3a	291	2.28951e-10	5.74177e-08	down
chr13	92030676	92030930	diffreps_peak_352122	254	ENSMUST00000099326	Rasgrf2	331	1.34506e-11	5.57668e-09	down
chr6	4759961	4760500	diffreps_peak_1028141	539	NM_130877	Peg10	47.6667	0	0	down
chr9	108533781	108534420	diffreps_peak_1314373	639	NM_175143	Qrich1	24.0986	0	0	down
chr19	55918884	55919000	diffreps_peak_672404	116	NM_009333	Tcf7l2	3.45283	3.16303e-13	2.44938e-10	down
chr1	87428569	87428728	diffreps_peak_45237	159	NM_146112	Gigyf2	2.17169	0	0	down
chr9	114639918	114640200	diffreps_peak_1317978	282	NM_153585	Cnot10	251	3.9315e-09	5.74046e-07	down
chr15	76457641	76458186	diffreps_peak_472011	545	NM_198885	Scx	261	1.92946e-09	3.04926e-07	down
chr2	22916141	22916213	diffreps_peak_686662	72	ENSMUST00000152170	Pdss1	381	3.92797e-13	2.73423e-10	down
chr6	145808382	145808562	diffreps_peak_1104445	180	NM_027760	Rassf8	8.7305	0	0	down
chr13	112504201	112504460	diffreps_peak_363588	259	NM_010560	Il6st	8.52475	1.11022e-16	1.984e-13	down
chr17	56108587	56108646	diffreps_peak_570720	59	NM_020568	Plin4	3.83525	9.71512e-12	4.35255e-09	down
chr12	82396361	82396620	diffreps_peak_284782	259	NM_172579	Sipa1l1	401	9.57012e-14	8.093e-11	down
chr9	58823601	58824100	diffreps_peak_1286734	499	NM_001081192	Hcn4	261	1.92946e-09	3.04926e-07	down
chr10	128682401	128682946	diffreps_peak_171922	545	uc007hnw.1	Rab5b	4.21267	6.5461e-12	2.99554e-09	down
chr5	91624961	91625360	diffreps_peak_990476	399	ENSMUST00000040576	Parm1	3.529	8.88178e-16	1.32598e-12	down
chr6	112315575	112315911	diffreps_peak_1085305	336	NM_144799	Lmcd1	2.99662	3.88578e-15	5.07471e-12	down
chr19	36885482	36885557	diffreps_peak_660877	75	NM_001163635	Tnks2	31	3.38564e-10	8.33921e-08	down
chr2	120738041	120739300	diffreps_peak_740395	1259	NM_080788	Ttbk2	281	4.65637e-10	9.69357e-08	down
chr8	62076261	62076372	diffreps_peak_1218226	111	NM_011922	Anxa10	311	5.54403e-11	1.80226e-08	down
chr7	120197137	120197160	diffreps_peak_1173092	23	uc009jml.1	Crym	241	8.01666e-09	9.50076e-07	down
chr16	90944354	90944575	diffreps_peak_535387	221	NM_001045515	Synj1	19.0952	8.48345e-11	2.70881e-08	down
chr1	188318960	188319093	diffreps_peak_98637	133	NM_021408	Ush2a	341	6.62959e-12	2.99554e-09	down
chr1	135146823	135147100	diffreps_peak_69419	277	ENSMUST00000027684	Arl8a	4.25792	4.00402e-12	2.08479e-09	down
chr13	58861281	58861555	diffreps_peak_335171	274	NM_008745	Ntrk2	241	8.01666e-09	9.50076e-07	down
chr6	17308081	17308203	diffreps_peak_1034729	122	ENSMUST00000150901	Cav1	241	8.01666e-09	9.50076e-07	down
chr1	134986921	134987640	diffreps_peak_69328	719	NM_001033409	Lgr6	12.2195	9.92983e-12	4.43599e-09	down
chr7	19820046	19820200	diffreps_peak_1116933	154	NM_033601	Bcl3	381	3.92797e-13	2.73423e-10	down
chr6	115891864	115892029	diffreps_peak_1087306	165	NM_031177	Ift122	281	4.65637e-10	9.69357e-08	down
chr2	180661581	180661980	diffreps_peak_773974	399	NM_175551	Dido1	6.89404	0	0	down
chr14	32904562	32904596	diffreps_peak_385785	34	NM_178791	Vstm4	351	3.26894e-12	1.71329e-09	down
chr3	106731901	106732980	diffreps_peak_830222	1079	NM_001039488	Lrif1	461	1.33227e-15	1.85251e-12	down
chrX	85890001	85890940	diffreps_peak_1357240	939	NM_001163539	5430427O19Rik	261	1.92946e-09	3.04926e-07	down
chr1	60109441	60109449	diffreps_peak_29723	8	NM_139150	Carf	321	2.73015e-11	9.63717e-09	down
chr6	52203841	52204300	diffreps_peak_1054043	459	NM_010453	Hoxa5	441	5.77316e-15	6.94008e-12	down
chrX	36168813	36169300	diffreps_peak_1338499	487	NM_133990	Il13ra1	331	1.34506e-11	5.57668e-09	down
chr7	17211821	17212340	diffreps_peak_1115110	519	NM_054064	Psg29	941	0	0	down
chr8	61549681	61550180	diffreps_peak_1217737	499	NM_001293772	Palld	3.57485	0	0	down
chr4	47414761	47414931	diffreps_peak_881949	170	ENSMUST00000007757	Tgfbr1	281	4.65637e-10	9.69357e-08	down
chr6	115250379	115250477	diffreps_peak_1086857	98	NM_080639	Timp4	13.9508	0	0	down
chr14	26202666	26203340	diffreps_peak_381758	674	NM_025311	Tmem254a	401	9.57012e-14	8.093e-11	down
chr4	145814766	145814812	diffreps_peak_935716	46	NM_001083918	Gm13139	28.619	2.22045e-16	3.74769e-13	down
chr17	80395981	80396360	diffreps_peak_584662	379	NM_009231	Sos1	241	8.01666e-09	9.50076e-07	down
chr5	121609765	121610140	diffreps_peak_1009385	375	NM_178799	Acad12	6.92593	1.96993e-10	5.27158e-08	down
chr7	142652781	142653220	diffreps_peak_1185256	439	NM_010514	Igf2	4.54037	3.22588e-10	8.0002e-08	down
chr2	112284576	112284805	diffreps_peak_735516	229	ENSMUST00000053666	Slc12a6	331	1.34506e-11	5.57668e-09	down
chr3	141864480	141864577	diffreps_peak_848768	97	NM_007560	Bmpr1b	361	1.61249e-12	9.11497e-10	down
chr9	3023616	3023800	diffreps_peak_1256462	184	ENSMUST00000099046	Gm10718	2.04025	0	0	down
chr7	19724481	19724869	diffreps_peak_1116849	388	NM_001159724	Pvrl2	6.19337	0	0	down
chr13	27665877	27666056	diffreps_peak_318494	179	NM_011168	Prl7a2	271	9.47559e-10	1.82331e-07	down
chr15	88779408	88780080	diffreps_peak_479564	672	NM_181412	Zbed4	7.91358	1.90314e-12	1.07177e-09	down
chr7	18070041	18070427	diffreps_peak_1115531	386	NM_001162524	Ceacam12	301	1.12635e-10	3.06728e-08	down
chrX	30352521	30352645	diffreps_peak_1335020	124	NM_001099347	Gm10230	251	3.9315e-09	5.74046e-07	down
chr2	112846103	112846140	diffreps_peak_735849	37	NM_177652	Ryr3	241	8.01666e-09	9.50076e-07	down
chr7	63938781	63938915	diffreps_peak_1142308	134	NM_021366	Klf13	421	2.33147e-14	2.37677e-11	down
chr15	76102941	76103560	diffreps_peak_471666	619	NM_144848	Eppk1	10.3443	1.27898e-13	1.06704e-10	down
chr1	164209462	164209618	diffreps_peak_84798	156	NM_007976	F5	241	8.01666e-09	9.50076e-07	down
chr15	88729941	88730520	diffreps_peak_479527	579	NM_001033274	Brd1	3.11137	2.43072e-12	1.36163e-09	down
chr1	164062075	164062191	diffreps_peak_84713	116	NM_011346	Sell	331	1.34506e-11	5.57668e-09	down
chr5	94624012	94624299	diffreps_peak_993011	287	ENSMUST00000098286	Gm6509	311	5.54403e-11	1.80226e-08	down
chr11	104667079	104667260	diffreps_peak_232656	181	NM_016780	Itgb3	12.2903	2.72181e-09	4.24627e-07	down
chr16	76294401	76294820	diffreps_peak_528082	419	NM_173440	Nrip1	1921	0	0	down
chr9	94518221	94518580	diffreps_peak_1306362	359	NM_001033145	1190002N15Rik	12.9355	7.64188e-10	1.56713e-07	down
chr13	67102697	67102823	diffreps_peak_339786	126	NM_001256052	Rslcan18	321	2.73015e-11	9.63717e-09	down
chr11	40734001	40734154	diffreps_peak_193078	153	NM_026023	Nudcd2	331	1.34506e-11	5.57668e-09	down
chr11	97451541	97452420	diffreps_peak_227616	879	NM_021493	Arhgap23	4.80165	9.70023e-09	1.13953e-06	down
chr8	3388276	3388420	diffreps_peak_1186927	144	uc009krg.2	A430078G23Rik	241	8.01666e-09	9.50076e-07	down
chr11	78022361	78022516	diffreps_peak_216190	155	NM_174852	Phf12	371	7.95586e-13	5.13636e-10	down
chr19	10448339	10448920	diffreps_peak_646231	581	NM_018801	Syt7	321	2.73015e-11	9.63717e-09	down
chr1	134588776	134588947	diffreps_peak_69006	171	NM_152895	Kdm5b	241	8.01666e-09	9.50076e-07	down
chr13	61003706	61003853	diffreps_peak_336250	147	NM_012007	Ctsj	1241	0	0	down
chr2	128926401	128926811	diffreps_peak_745148	410	NM_020594	Zc3h8	241	8.01666e-09	9.50076e-07	down
chr5	123907488	123907702	diffreps_peak_1011243	214	ENSMUST00000166233	Denr	8.45098	4.34114e-09	6.32162e-07	down
chr10	128151182	128151355	diffreps_peak_171345	173	NM_019711	Rbms2	7.05634	1.48344e-09	2.78782e-07	down
chr7	17910454	17910740	diffreps_peak_1115463	286	ENSMUST00000072381	Gm5155	101.909	0	0	down
chr9	60871821	60872220	diffreps_peak_1287931	399	NM_028283	Uaca	2.83697	0	0	down
chr3	30903441	30903800	diffreps_peak_789012	359	NM_153421	Phc3	431	1.15463e-14	1.29385e-11	down
chr1	135463721	135463799	diffreps_peak_69661	78	NM_173437	Nav1	331	1.34506e-11	5.57668e-09	down
chr12	73584796	73584940	diffreps_peak_279790	144	ENSMUST00000021527	Prkch	6.76577	2.65121e-13	2.05583e-10	down
chr6	54892381	54892880	diffreps_peak_1055403	499	ENSMUST00000079869	Znrf2	261	1.92946e-09	3.04926e-07	down
chr13	60901294	60901563	diffreps_peak_336210	269	NM_026429	Tpbpb	811	0	0	down
chr18	6225317	6225442	diffreps_peak_594521	125	NM_008448	Kif5b	15.7619	8.36641e-09	9.87431e-07	down
chr2	129593168	129593560	diffreps_peak_745487	392	NM_007547	Sirpa	12.2195	9.92983e-12	4.43599e-09	down
chr9	101211130	101211560	diffreps_peak_1309944	430	NM_001161362	Ppp2r3a	9.88889	1.11022e-16	1.984e-13	down
chr4	70254635	70254814	diffreps_peak_893903	179	NM_145990	Cdk5rap2	281	4.65637e-10	9.69357e-08	down
chr7	18654744	18655101	diffreps_peak_1115795	357	NM_027403	Psg21	4071	0	0	down
chr1	150374794	150374885	diffreps_peak_76901	91	NM_145511	BC003331	5.35644	8.11322e-09	9.60762e-07	down
chr6	40684438	40684535	diffreps_peak_1048188	97	NM_001171003	Mgam	251	3.9315e-09	5.74046e-07	down
chr7	20724511	20724640	diffreps_peak_1117722	129	NM_001037248	Gm4567	301	1.12635e-10	3.06728e-08	down
chr9	55227852	55227938	diffreps_peak_1284505	86	NM_032002	Nrg4	341	6.62959e-12	2.99554e-09	down
chr1	55751280	55752040	diffreps_peak_27359	760	NM_001114663	Plcl1	411	4.72955e-14	4.51839e-11	down
chr4	144362441	144362960	diffreps_peak_934679	519	NM_001034101	Gm13119	361	1.61249e-12	9.11497e-10	down
chr11	59052444	59052711	diffreps_peak_203523	267	NM_199152	Obscn	2.36316	1.40998e-13	1.1736e-10	down
chr7	107623970	107624380	diffreps_peak_1165946	410	ENSMUST00000060348	5330417H12Rik	281	4.65637e-10	9.69357e-08	down
chr9	65114299	65114441	diffreps_peak_1290039	142	NM_020043	Igdcc4	261	1.92946e-09	3.04926e-07	down
chr18	67834841	67835318	diffreps_peak_628960	477	NM_027556	Cep192	291	2.28951e-10	5.74177e-08	down
chr1	15312401	15313030	diffreps_peak_6366	629	ENSMUST00000175681	Kcnb2	281	4.65637e-10	9.69357e-08	down
chrX	7937842	7938011	diffreps_peak_1326044	169	NM_010413	Hdac6	7.8323	0	0	down
chr2	156073461	156073661	diffreps_peak_760138	200	NM_170588	Cpne1	241	8.01666e-09	9.50076e-07	down
chr5	30265337	30265523	diffreps_peak_958387	186	NM_027652	Ept1	311	5.54403e-11	1.80226e-08	down
chr1	131176409	131176640	diffreps_peak_66816	231	NM_018750	Rassf5	481	3.33067e-16	5.30504e-13	down
chr19	5608801	5608957	diffreps_peak_642512	156	NM_178637	Kat5	8.84314	1.3046e-09	2.48043e-07	down
chr6	4754123	4754940	diffreps_peak_1028136	817	NM_130877	Peg10	58.2131	0	0	down
chr11	75435897	75436040	diffreps_peak_214202	143	NM_008878	Serpinf2	261	1.92946e-09	3.04926e-07	down
chr15	55049394	55049549	diffreps_peak_461291	155	NM_001081288	Taf2	261	1.92946e-09	3.04926e-07	down
chr6	103700404	103700602	diffreps_peak_1081220	198	NM_007697	Chl1	291	2.28951e-10	5.74177e-08	down
chr7	18961621	18962720	diffreps_peak_1116015	1099	NM_001029877	Nova2	271	9.47559e-10	1.82331e-07	down
chr11	60537682	60537920	diffreps_peak_204830	238	NM_172943	Alkbh5	2.42602	4.55269e-09	6.60832e-07	down
chr4	123117301	123117780	diffreps_peak_921698	479	NM_181859	Oxct2b	321	2.73015e-11	9.63717e-09	down
chr11	101418811	101419186	diffreps_peak_230427	375	ENSMUST00000103102	Ptges3l	3.39316	3.45146e-12	1.80465e-09	down
chr6	4756181	4756660	diffreps_peak_1028138	479	NM_130877	Peg10	1291	0	0	down
chr7	3665753	3666008	diffreps_peak_1107202	255	NM_181820	Tmc4	341	6.62959e-12	2.99554e-09	down
chr4	149994581	149994586	diffreps_peak_939464	5	NM_173371	H6pd	241	8.01666e-09	9.50076e-07	down
chr1	181211581	181211978	diffreps_peak_94828	397	NM_145514	Wdr26	10.0244	2.70301e-09	4.22408e-07	down
chr11	83020041	83020108	diffreps_peak_219077	67	ENSMUST00000130822	Slfn8	331	1.34506e-11	5.57668e-09	down
chr7	52003345	52003459	diffreps_peak_1136719	114	NM_001160345	Svip	2.15634	7.44449e-12	3.36162e-09	down
chr10	25441572	25441760	diffreps_peak_114859	188	NM_013511	Epb4.1l2	3.52492	1.95548e-11	8.0214e-09	down
chr7	44904236	44904468	diffreps_peak_1132400	232	NM_007458	Ap2a1	5.29752	4.10621e-10	9.69357e-08	down
chr7	34284901	34285360	diffreps_peak_1126944	459	NM_172741	4931406P16Rik	6.39007	3.44169e-15	4.51745e-12	down
chr5	124410069	124410360	diffreps_peak_1011707	291	NM_001081203	Sbno1	7.49123	0	0	down
chr13	21467481	21468200	diffreps_peak_315321	719	NM_025719	Nkapl	291	2.28951e-10	5.74177e-08	down
chr1	104945191	104945359	diffreps_peak_54048	168	NM_011800	Cdh20	301	1.12635e-10	3.06728e-08	down
chr14	43229831	43230500	diffreps_peak_391143	669	ENSMUST00000165988	Gm8122	241	8.01666e-09	9.50076e-07	down
chr2	143826801	143827639	diffreps_peak_753213	838	NM_009751	Bfsp1	261	1.92946e-09	3.04926e-07	down
chr11	118450841	118451280	diffreps_peak_241160	439	NM_019959	C1qtnf1	281	4.65637e-10	9.69357e-08	down
chr7	35405681	35405795	diffreps_peak_1127474	114	NM_028120	Cep89	27.3636	5.12924e-09	7.37402e-07	down
chr17	56352975	56353151	diffreps_peak_570967	176	NM_172132	Kdm4b	281	4.65637e-10	9.69357e-08	down
chr5	21803069	21803272	diffreps_peak_953533	203	NM_011188	Psmc2	251	3.9315e-09	5.74046e-07	down
chr3	85611351	85611465	diffreps_peak_816344	114	NM_144896	Gatb	8.64706	2.38205e-09	3.74257e-07	down
chr8	125938700	125938851	diffreps_peak_1254563	151	NM_145608	BC021891	291	2.28951e-10	5.74177e-08	down
chr1	180193602	180193662	diffreps_peak_94095	60	ENSMUST00000159914	Adck3	2.36642	0	0	down
chr9	58156263	58156320	diffreps_peak_1286349	57	NM_012043	Islr	27.3636	5.12924e-09	7.37402e-07	down
chr14	69574962	69575022	diffreps_peak_406715	60	NM_026174	Entpd4	19.0952	8.48345e-11	2.70881e-08	down
chr4	129163981	129164858	diffreps_peak_925118	877	uc008uwi.1	S100pbp	331	1.34506e-11	5.57668e-09	down
chr1	5070081	5070285	diffreps_peak_980	204	NM_001177795	Rgs20	341	6.62959e-12	2.99554e-09	down
chr15	81949121	81949460	diffreps_peak_475925	339	NM_145473	Csdc2	241	8.01666e-09	9.50076e-07	down
chr7	17747113	17747464	diffreps_peak_1115385	351	NM_028480	Ceacam5	281	4.65637e-10	9.69357e-08	down
chr11	72645536	72645652	diffreps_peak_212449	116	ENSMUST00000138247	Ube2g1	361	1.61249e-12	9.11497e-10	down
chr4	96058983	96059125	diffreps_peak_906564	142	NM_145548	Cyp2j13	321	2.73015e-11	9.63717e-09	down
chr7	85871471	85872281	diffreps_peak_1153613	810	NM_001105186	Vmn2r73	321	2.73015e-11	9.63717e-09	down
chr15	99747041	99747167	diffreps_peak_486138	126	NM_028015	Cers5	361	1.61249e-12	9.11497e-10	down
chr8	127426581	127426753	diffreps_peak_1255312	172	NM_033620	Pard3	7.92308	8.10463e-14	7.55584e-11	down
chr4	42957661	42958020	diffreps_peak_879188	359	NM_019874	Dnajb5	28.2727	2.60138e-09	4.07351e-07	down
chr11	75175941	75176460	diffreps_peak_214020	519	ENSMUST00000071562	Ovca2	281	4.65637e-10	9.69357e-08	down
chr15	73605681	73605880	diffreps_peak_470593	199	NM_001033219	Slc45a4	471	6.66134e-16	1.00234e-12	down
chr5	146948781	146948975	diffreps_peak_1024280	194	NM_025652	Gtf3a	6.77465	4.68134e-09	6.79126e-07	down
chr9	107901194	107901420	diffreps_peak_1313782	226	NM_028369	Mon1a	241	8.01666e-09	9.50076e-07	down
chr7	144933741	144934164	diffreps_peak_1186483	423	uc012fyc.1	Ccnd1	10.5122	7.85618e-10	1.6075e-07	down
chr16	22060441	22060885	diffreps_peak_499751	444	NM_183029	Igf2bp2	12.7073	2.81597e-12	1.56761e-09	down
chr9	121749741	121750260	diffreps_peak_1322069	519	NM_010918	Nktr	9.73239	1.89848e-14	2.09858e-11	down
chr2	75668581	75669407	diffreps_peak_716274	826	NM_053263	Hnrnpa3	10.2683	1.45842e-09	2.74387e-07	down
chr14	31138780	31139124	diffreps_peak_384476	344	NM_027289	Nt5dc2	21.9524	1.60605e-12	9.11497e-10	down
chr16	21435752	21435821	diffreps_peak_499359	69	NM_001285893	Vps8	241	8.01666e-09	9.50076e-07	down
chr1	180165741	180166600	diffreps_peak_94063	859	NM_023341	Adck3	251	3.9315e-09	5.74046e-07	down
chr19	56801884	56801989	diffreps_peak_672933	105	NM_170757	Ccdc186	2.81637	1.80986e-11	7.45296e-09	down
chr11	82963941	82964420	diffreps_peak_219036	479	NM_183201	Slfn5	19.3871	1.77636e-15	2.44738e-12	down
chr11	121576181	121576243	diffreps_peak_243299	62	NM_029878	Tbcd	381	3.92797e-13	2.73423e-10	down
chr9	7571395	7571601	diffreps_peak_1258949	206	ENSMUST00000120900	Mmp27	281	4.65637e-10	9.69357e-08	down
chr13	20564423	20564587	diffreps_peak_314799	164	NM_080288	Elmo1	411	4.72955e-14	4.51839e-11	down
chr3	96190282	96190447	diffreps_peak_823708	165	NM_022030	Sv2a	251	3.9315e-09	5.74046e-07	down
chr15	82851541	82851940	diffreps_peak_476450	399	NM_013836	Tcf20	212.818	0	0	down
chr12	109593841	109594780	diffreps_peak_298882	939	NM_184109	Rtl1	261	1.92946e-09	3.04926e-07	down
chr6	38504101	38504500	diffreps_peak_1046720	399	NM_177185	Ubn2	251	3.9315e-09	5.74046e-07	down
chr11	82766301	82767480	diffreps_peak_218826	1179	NM_025884	Zfp830	281	4.65637e-10	9.69357e-08	down
chr11	6113242	6113431	diffreps_peak_175521	189	NM_173748	Nudcd3	3.34875	8.29435e-10	1.69582e-07	down
chr6	52746669	52746770	diffreps_peak_1054315	101	NM_025816	Tax1bp1	54.6364	0	0	down
chr19	29753599	29754060	diffreps_peak_656692	461	NM_172836	9930021J03Rik	1181	0	0	down
chr2	164888350	164888513	diffreps_peak_765059	163	NM_146129	Pcif1	241	8.01666e-09	9.50076e-07	down
chr10	9769340	9769880	diffreps_peak_106011	540	uc007ejc.1	Stxbp5	251	3.9315e-09	5.74046e-07	down
chr18	11734475	11734545	diffreps_peak_597510	70	NM_001081223	Rbbp8	241	8.01666e-09	9.50076e-07	down
chr3	116786718	116786820	diffreps_peak_835582	102	NM_001081326	Agl	6.0495	1.77063e-10	4.75518e-08	down
chr9	55184903	55184964	diffreps_peak_1284470	61	NM_180600	Ube2q2	28.2727	2.60138e-09	4.07351e-07	down
chr9	78065521	78065624	diffreps_peak_1297984	103	NM_008103	Gcm1	1021	0	0	down
chr7	9821581	9821640	diffreps_peak_1110836	59	NM_001105151	Vmn2r47	381	3.92797e-13	2.73423e-10	down
chr8	70212227	70212305	diffreps_peak_1222565	78	ENSMUST00000110127	Slc25a42	6.15528	3.33067e-16	5.30504e-13	down
chr14	24177727	24177987	diffreps_peak_380529	260	NM_027726	Dlg5	241	8.01666e-09	9.50076e-07	down
chr7	126292501	126292760	diffreps_peak_1176262	259	NM_145587	Sbk1	401	9.57012e-14	8.093e-11	down
chr5	105270701	105270740	diffreps_peak_999603	39	NM_194336	Gbp6	331	1.34506e-11	5.57668e-09	down
chr11	102479281	102479860	diffreps_peak_231284	579	NM_001159492	Gpatch8	5.41441	1.06537e-09	2.04807e-07	down
chr9	44923161	44923560	diffreps_peak_1278966	399	NM_145400	Ube4a	381	3.92797e-13	2.73423e-10	down
chr6	30152321	30152940	diffreps_peak_1041566	619	NM_010938	Nrf1	2.36141	2.64233e-14	2.67269e-11	down
chr7	126199941	126200340	diffreps_peak_1176166	399	NM_028816	Xpo6	8.84314	1.3046e-09	2.48043e-07	down
chr18	20328236	20328371	diffreps_peak_602005	135	NM_010079	Dsg1a	291	2.28951e-10	5.74177e-08	down
chr2	76369983	76370428	diffreps_peak_716658	445	NM_153405	Rbm45	1231	0	0	down
chr2	105398969	105399300	diffreps_peak_732102	331	NM_009037	Rcn1	3.19373	7.37763e-11	2.37643e-08	down
chr16	56712741	56712976	diffreps_peak_518537	235	ENSMUST00000136394	Tfg	11.6452	9.63911e-09	1.133e-06	down
chr7	126474618	126474980	diffreps_peak_1176384	362	NM_011363	Sh2b1	341	6.62959e-12	2.99554e-09	down
chr6	142565921	142566505	diffreps_peak_1102757	584	NM_008428	Kcnj8	421	2.33147e-14	2.37677e-11	down
chr7	24616831	24616960	diffreps_peak_1120548	129	NM_001102613	Phldb3	301	1.12635e-10	3.06728e-08	down
chr7	45813008	45813320	diffreps_peak_1133398	312	uc009gxg.1	Cyth2	3.81385	1.8614e-10	4.9891e-08	down
chr1	180906181	180906384	diffreps_peak_94566	203	NM_133705	Pycr2	311	5.54403e-11	1.80226e-08	down
chr13	112507421	112507940	diffreps_peak_363593	519	ENSMUST00000183663	Il6st	4.39367	9.06164e-13	5.80436e-10	down
chr1	174211563	174211655	diffreps_peak_90990	92	NM_011465	Spta1	281	4.65637e-10	9.69357e-08	down
chr17	35866055	35866228	diffreps_peak_559572	173	ENSMUST00000122899	Ppp1r18	6.34653	3.32956e-11	1.16809e-08	down
chr2	112379210	112379357	diffreps_peak_735607	147	NM_024254	Katnbl1	361	1.61249e-12	9.11497e-10	down
chr4	154160354	154160684	diffreps_peak_941785	330	NM_026388	Tprgl	2.22749	0	0	down
chr11	89041447	89041559	diffreps_peak_223066	112	NM_019505	Dgke	631	0	0	down
chr18	77332393	77332740	diffreps_peak_633945	347	ENSMUST00000148341	Loxhd1	241	8.01666e-09	9.50076e-07	down
chr5	15711524	15711668	diffreps_peak_949892	144	NM_001281511	Speer4c	331	1.34506e-11	5.57668e-09	down
chr2	125249165	125249257	diffreps_peak_742980	92	NM_023595	Dut	11.2439	1.21683e-10	3.3014e-08	down
chr2	132021079	132021140	diffreps_peak_747090	61	uc008mmg.1	Rassf2	281	4.65637e-10	9.69357e-08	down
chr2	155634270	155635140	diffreps_peak_759788	870	ENSMUST00000041059	Trpc4ap	4.51906	0	0	down
chr14	55657921	55658740	diffreps_peak_398590	819	NM_023397	Mdp1	4.47932	0	0	down
chr14	60772275	60772462	diffreps_peak_401507	187	NM_183175	C1qtnf9	2.2548	4.67152e-10	9.72156e-08	down
chr7	126467241	126467720	diffreps_peak_1176367	479	NM_011363	Sh2b1	8.42574	2.22045e-16	3.74769e-13	down
chr11	94573032	94573228	diffreps_peak_225711	196	NM_153807	Acsf2	4.03867	2.37751e-09	3.7377e-07	down
chr10	80017779	80018104	diffreps_peak_144960	325	NM_001142701	Hmha1	20.0476	2.26732e-11	9.20803e-09	down
chr4	42115228	42115400	diffreps_peak_878370	172	NM_011335	Ccl21b	431	1.15463e-14	1.29385e-11	down
chr15	102001416	102001625	diffreps_peak_487317	209	NM_031170	Krt8	12.2195	9.92983e-12	4.43599e-09	down
chr11	98713153	98713259	diffreps_peak_228513	106	NM_011869	Med24	261	1.92946e-09	3.04926e-07	down
chr8	84908559	84908874	diffreps_peak_1231886	315	ENSMUST00000109744	Dnase2a	291	2.28951e-10	5.74177e-08	down
chr15	47666517	47666680	diffreps_peak_457672	163	NM_001081391	Csmd3	241	8.01666e-09	9.50076e-07	down
chr7	17159721	17160054	diffreps_peak_1115086	333	NM_054059	Ceacam3	271	9.47559e-10	1.82331e-07	down
chr10	69870741	69871220	diffreps_peak_139166	479	uc007fmv.1	Ank3	251	3.9315e-09	5.74046e-07	down
chr14	43416201	43416350	diffreps_peak_391335	149	ENSMUST00000169473	Gm8138	281	4.65637e-10	9.69357e-08	down
chr18	80256521	80257118	diffreps_peak_635455	597	uc008fsy.2	Pqlc1	15.1935	8.62665e-12	3.88194e-09	down
chr11	5909082	5909202	diffreps_peak_175362	120	NM_010292	Gck	10.2157	1.83941e-11	7.56481e-09	down
chr19	10871301	10871900	diffreps_peak_646555	599	NM_134142	Tmem109	3.59819	6.60583e-13	4.53529e-10	down
chr10	71381204	71381240	diffreps_peak_140129	36	NM_027184	Ipmk	381	3.92797e-13	2.73423e-10	down
chr8	72478601	72479460	diffreps_peak_1224493	859	NM_177766	Slc35e1	491	2.22045e-16	3.74769e-13	down
chr6	12555341	12555726	diffreps_peak_1032268	385	NM_001164805	Thsd7a	10.2958	1.66533e-15	2.3033e-12	down
chr9	39909804	39910180	diffreps_peak_1275921	376	NM_146613	Olfr229	271	9.47559e-10	1.82331e-07	down
chr1	63307681	63308680	diffreps_peak_31668	999	NM_028673	Zdbf2	18.4194	1.31006e-14	1.46343e-11	down
chr10	13499539	13499587	diffreps_peak_108407	48	ENSMUST00000130865	Fuca2	411	4.72955e-14	4.51839e-11	down
chr8	11004469	11005140	diffreps_peak_1190531	671	NM_001081212	Irs2	281	4.65637e-10	9.69357e-08	down
chr4	86748554	86748912	diffreps_peak_901934	358	NM_184088	Dennd4c	2.16308	3.91644e-09	5.74046e-07	down
chr9	14782441	14782800	diffreps_peak_1262659	359	uc009oez.1	Ankrd49	12.6129	1.44319e-09	2.72203e-07	down
chr1	82442862	82443860	diffreps_peak_41722	998	NM_029777	Rhbdd1	381	3.92797e-13	2.73423e-10	down
chr15	89142801	89143440	diffreps_peak_479800	639	NM_011161	Mapk11	241	8.01666e-09	9.50076e-07	down
chr5	122559154	122559240	diffreps_peak_1010227	86	NM_009879	Ift81	28.2727	2.60138e-09	4.07351e-07	down
chr17	80408567	80408740	diffreps_peak_584675	173	NM_009231	Sos1	331	1.34506e-11	5.57668e-09	down
chr10	78272441	78272980	diffreps_peak_143818	539	NM_053014	Agpat3	17.1905	1.1761e-09	2.24178e-07	down
chr1	89609495	89609583	diffreps_peak_46377	88	NM_178119	Agap1	11.4878	6.5163e-11	2.10254e-08	down
chr17	45515617	45516078	diffreps_peak_564811	461	uc008cqs.1	Aars2	10.2683	1.45842e-09	2.74387e-07	down
chr1	75185052	75185301	diffreps_peak_37990	249	NM_001003917	Atg9a	8.32394	7.65099e-12	3.45268e-09	down
chr13	119699663	119700121	diffreps_peak_367608	458	NM_145942	Hmgcs1	2.93353	9.58951e-09	1.12903e-06	down
chr4	47306712	47306800	diffreps_peak_881851	88	NM_009928	Col15a1	301	1.12635e-10	3.06728e-08	down
chr15	102028215	102028674	diffreps_peak_487335	459	NM_010664	Krt18	27.6667	5.55112e-16	8.63478e-13	down
chr15	96994901	96995480	diffreps_peak_484207	579	NM_027052	Slc38a4	881	0	0	down
chr16	96315641	96316820	diffreps_peak_538333	1179	NM_033149	B3galt5	341	6.62959e-12	2.99554e-09	down
chr11	69913126	69913460	diffreps_peak_210660	334	NM_001013414	Neurl4	371	7.95586e-13	5.13636e-10	down
chr5	147654268	147654509	diffreps_peak_1024773	241	ENSMUST00000031652	Flt1	331	1.34506e-11	5.57668e-09	down
chr7	118115141	118115554	diffreps_peak_1172008	413	ENSMUST00000106590	Rps15a	361	1.61249e-12	9.11497e-10	down
chr11	43730021	43730607	diffreps_peak_194455	586	NM_133795	Ttc1	261	1.92946e-09	3.04926e-07	down
chr5	35950981	35951034	diffreps_peak_962031	53	NM_027373	Afap1	521	0	0	down
chr2	31460049	31460738	diffreps_peak_692258	689	ENSMUST00000113532	Hmcn2	291	2.28951e-10	5.74177e-08	down
chr11	43437342	43437530	diffreps_peak_194281	188	ENSMUST00000178622	Slu7	4.12715	1.11022e-14	1.29385e-11	down
chr16	20171481	20172900	diffreps_peak_498598	1419	uc007ypi.2	Yeats2	931	0	0	down
chr9	50808676	50808806	diffreps_peak_1282192	130	NM_133981	Alg9	46.4545	3.10862e-15	4.08591e-12	down
chr17	36856655	36856771	diffreps_peak_560281	116	NM_001025599	Trim26	3.22874	8.16303e-11	2.62261e-08	down
chr4	155791171	155791508	diffreps_peak_942865	337	uc008wet.1	Ankrd65	311	5.54403e-11	1.80226e-08	down
chr4	115491560	115491667	diffreps_peak_916797	107	NM_007822	Cyp4a14	301	1.12635e-10	3.06728e-08	down
chr4	106377508	106377619	diffreps_peak_911901	111	NM_183225	Usp24	341	6.62959e-12	2.99554e-09	down
chr17	9001921	9001945	diffreps_peak_542728	24	NM_025851	1700010I14Rik	361	1.61249e-12	9.11497e-10	down
chr19	47343439	47343468	diffreps_peak_667746	29	NM_008018	Sh3pxd2a	401	9.57012e-14	8.093e-11	down
chr8	106883941	106884460	diffreps_peak_1243438	519	NM_145412	Chtf8	10.2683	1.45842e-09	2.74387e-07	down
chr11	32214909	32215123	diffreps_peak_189383	214	NM_010117	Rhbdf1	271	9.47559e-10	1.82331e-07	down
chr4	141474421	141475500	diffreps_peak_933261	1079	NM_019763	Spen	2.63337	8.88178e-16	1.32598e-12	down
chr8	125464151	125464426	diffreps_peak_1254379	275	NM_001081337	Sipa1l2	331	1.34506e-11	5.57668e-09	down
chr16	13872454	13872523	diffreps_peak_494734	69	NM_053181	Pdxdc1	251	3.9315e-09	5.74046e-07	down
chr19	4149862	4149985	diffreps_peak_641257	123	NM_011778	Coro1b	271	9.47559e-10	1.82331e-07	down
chr17	14901735	14901869	diffreps_peak_546002	134	NM_175173	Wdr27	291	2.28951e-10	5.74177e-08	down
chr18	16808601	16809246	diffreps_peak_600392	645	ENSMUST00000025166	Cdh2	3.66781	0	0	down
chr8	3493301	3493309	diffreps_peak_1187012	8	NM_080461	Zfp358	351	3.26894e-12	1.71329e-09	down
chr3	123385761	123385840	diffreps_peak_839187	79	NM_201638	Mettl14	12.6129	1.44319e-09	2.72203e-07	down
chr9	7445821	7446008	diffreps_peak_1258885	187	NM_010809	Mmp3	371	7.95586e-13	5.13636e-10	down
chr6	118523081	118523640	diffreps_peak_1088724	559	NM_001081112	Ankrd26	11.2439	1.21683e-10	3.3014e-08	down
chr8	107338961	107339340	diffreps_peak_1243785	379	NM_018823	Nfat5	12.3115	0	0	down
chr10	78187301	78187720	diffreps_peak_143732	419	NM_001081055	Trappc10	361	1.61249e-12	9.11497e-10	down
chr2	164086494	164086609	diffreps_peak_764591	115	NM_021420	Stk4	10.7561	4.22532e-10	9.69357e-08	down
chr16	32735885	32736160	diffreps_peak_505575	275	NM_080457	Muc4	241	8.01666e-09	9.50076e-07	down
chr18	34808361	34808600	diffreps_peak_610099	239	NM_001081256	Kdm3b	17.6667	6.1031e-10	1.26071e-07	down
chr5	99964669	99964801	diffreps_peak_996582	132	NM_007516	Hnrnpd	3.53776	1.64135e-12	9.27447e-10	down
chr6	124517360	124517580	diffreps_peak_1093034	220	uc009dqz.2	C1ra	7.39344	6.2491e-09	8.95244e-07	down
chr2	32754441	32754760	diffreps_peak_693316	319	NM_013781	Sh2d3c	361	1.61249e-12	9.11497e-10	down
chr14	43415039	43415202	diffreps_peak_391331	163	ENSMUST00000169473	Gm8138	301	1.12635e-10	3.06728e-08	down
chr5	24532696	24533511	diffreps_peak_955357	815	NM_080444	Asb10	2.54139	0	0	down
chr12	108898721	108898725	diffreps_peak_298609	4	NM_177602	Wdr25	271	9.47559e-10	1.82331e-07	down
chr17	56073072	56073236	diffreps_peak_570648	164	NM_024432	Ubxn6	8.40741	1.80078e-13	1.48848e-10	down
chr7	28120701	28120864	diffreps_peak_1122935	163	NM_001122603	Fcgbp	241	8.01666e-09	9.50076e-07	down
chr15	79761461	79762160	diffreps_peak_474350	699	NM_017470	Dnal4	27.3636	5.12924e-09	7.37402e-07	down
chr11	118417573	118419086	diffreps_peak_241136	1513	uc007mpe.1	Cant1	4.75887	8.20197e-10	1.67729e-07	down
chrX	7907441	7908120	diffreps_peak_1326029	679	ENSMUST00000033498	Timm17b	13.2581	4.04122e-10	9.69357e-08	down
chr7	4971123	4971168	diffreps_peak_1108112	45	ENSMUST00000133272	Gm1078	7.66667	0	0	down
chr8	122433595	122434175	diffreps_peak_1252270	580	NM_138656	Mvd	301	1.12635e-10	3.06728e-08	down
chr4	58486476	58486820	diffreps_peak_887911	344	NM_010336	Lpar1	241	8.01666e-09	9.50076e-07	down
chr1	9724421	9725350	diffreps_peak_3337	929	NM_173443	Vcpip1	11.6593	0	0	down
chr8	107094821	107094940	diffreps_peak_1243624	119	NM_009353	Terf2	241	8.01666e-09	9.50076e-07	down
chr16	18873541	18873695	diffreps_peak_497885	154	NM_010922	Mrpl40	271	9.47559e-10	1.82331e-07	down
chr17	66113862	66114016	diffreps_peak_576431	154	NM_026833	Wash1	7.33803	4.66163e-10	9.70169e-08	down
chr3	152235841	152236640	diffreps_peak_854317	799	NM_057172	Fubp1	251	3.9315e-09	5.74046e-07	down
chr4	41881761	41882400	diffreps_peak_878154	639	uc029uqw.1	4933409K07Rik	341	6.62959e-12	2.99554e-09	down
chr13	32729075	32729154	diffreps_peak_321025	79	NM_001166030	Mylk4	21.4762	3.11617e-12	1.71329e-09	down
chr11	86936901	86937300	diffreps_peak_221507	399	NM_001005341	Ypel2	281	4.65637e-10	9.69357e-08	down
chr18	38918546	38918771	diffreps_peak_613120	225	ENSMUST00000040647	Fgf1	301	1.12635e-10	3.06728e-08	down
chr5	31068362	31068587	diffreps_peak_958868	225	NM_023525	Cad	321	2.73015e-11	9.63717e-09	down
chr9	24462576	24462634	diffreps_peak_1267995	58	NM_172920	Dpy19l1	321	2.73015e-11	9.63717e-09	down
chr4	133964737	133965240	diffreps_peak_928339	503	ENSMUST00000102553	Hmgn2	17.4516	9.28146e-14	8.093e-11	down
chr14	42112301	42112735	diffreps_peak_390408	434	ENSMUST00000171388	Gm7951	301	1.12635e-10	3.06728e-08	down
chr2	22874799	22875460	diffreps_peak_686632	661	NM_019456	Apbb1ip	261	1.92946e-09	3.04926e-07	down
chr6	72958081	72958280	diffreps_peak_1064837	199	ENSMUST00000114049	Tmsb10	5.5045	6.2123e-10	1.28187e-07	down
chr13	23162781	23163240	diffreps_peak_316174	459	NM_134238	Vmn1r219	301	1.12635e-10	3.06728e-08	down
chr16	4137365	4137479	diffreps_peak_489391	114	NM_001025432	Crebbp	261	1.92946e-09	3.04926e-07	down
chr8	53600950	53601120	diffreps_peak_1213770	170	NM_146208	Neil3	251	3.9315e-09	5.74046e-07	down
chr14	36879281	36879580	diffreps_peak_387786	299	NM_027045	Ccser2	8.27575	0	0	down
chr1	53785073	53785224	diffreps_peak_26082	151	ENSMUST00000027263	Stk17b	4.09711	0	0	down
chr7	143255221	143256160	diffreps_peak_1185541	939	uc012fxx.1	Kcnq1ot1	261	1.92946e-09	3.04926e-07	down
chr4	65305191	65305360	diffreps_peak_891453	169	NM_021362	Pappa	241	8.01666e-09	9.50076e-07	down
chr10	85015075	85015840	diffreps_peak_148536	765	NM_183172	Ric8b	12.2903	2.72181e-09	4.24627e-07	down
chr6	6109180	6109339	diffreps_peak_1028914	159	NM_015829	Slc25a13	12.6129	1.44319e-09	2.72203e-07	down
chr12	76328501	76329700	diffreps_peak_281459	1199	NM_001101471	Akap5	3.09719	3.13523e-11	1.10099e-08	down
chr5	129131576	129131632	diffreps_peak_1013917	56	NM_001081342	Adgrd1	19.0952	8.48345e-11	2.70881e-08	down
chr6	4755041	4756040	diffreps_peak_1028137	999	NM_130877	Peg10	5051	0	0	down
chr17	86625324	86625513	diffreps_peak_588465	189	NM_011104	Prkce	251	3.9315e-09	5.74046e-07	down
chr12	113145301	113145506	diffreps_peak_301288	205	NM_024223	Crip2	2.41856	3.87122e-09	5.74046e-07	down
chr11	72214960	72215592	diffreps_peak_212200	632	NM_026068	Med31	17.6667	6.1031e-10	1.26071e-07	down
chr14	122891241	122891680	diffreps_peak_433510	439	NM_145466	Ggact	331	1.34506e-11	5.57668e-09	down
chr13	55599895	55600192	diffreps_peak_333551	297	ENSMUST00000100764	B4galt7	251	3.9315e-09	5.74046e-07	down
chr3	88896181	88896571	diffreps_peak_818704	390	NM_027389	Gon4l	3.19451	3.34421e-12	1.75178e-09	down
chr10	38966101	38966149	diffreps_peak_122079	48	NM_010681	Lama4	291	2.28951e-10	5.74177e-08	down
chr4	148055641	148056220	diffreps_peak_937946	579	NM_010840	Mthfr	271	9.47559e-10	1.82331e-07	down
chr11	117721541	117721800	diffreps_peak_240552	259	NM_198022	Tnrc6c	4.21637	1.47123e-09	2.76668e-07	down
chr10	93969721	93970560	diffreps_peak_153213	839	NM_172538	Vezt	11.5473	0	0	down
chr7	126493760	126493890	diffreps_peak_1176400	130	NM_183020	Atxn2l	4.42541	7.51214e-11	2.41866e-08	down
chr15	39674939	39675040	diffreps_peak_453568	101	NM_053271	Rims2	321	2.73015e-11	9.63717e-09	down
chr17	21908048	21908196	diffreps_peak_549718	148	NM_001256493	2210404O09Rik	321	2.73015e-11	9.63717e-09	down
chr1	52490161	52490380	diffreps_peak_25360	219	NM_008667	Nab1	4.84615	0	0	down
chr13	98305720	98305843	diffreps_peak_355475	123	ENSMUST00000180066	Gm21976	241	8.01666e-09	9.50076e-07	down
chr2	150831341	150831758	diffreps_peak_756958	417	ENSMUST00000045441	Pygb	2.96581	2.16544e-09	3.41634e-07	down
chr9	71724821	71725380	diffreps_peak_1294372	559	NM_026599	Cgnl1	3.58065	3.92464e-13	2.73423e-10	down
chr1	194959081	194959230	diffreps_peak_101965	149	NM_133654	Cd34	5.65347	1.59679e-09	2.9967e-07	down
chr15	31295001	31295680	diffreps_peak_449159	679	NM_027496	Ankrd33b	441	5.77316e-15	6.94008e-12	down
chr2	4717830	4718292	diffreps_peak_676531	462	NM_178663	Bend7	6.80247	3.4898e-10	8.59133e-08	down
chr18	42300249	42300440	diffreps_peak_615127	191	NM_172626	Rbm27	6.38462	2.52105e-10	6.31248e-08	down
chr3	104003446	104003602	diffreps_peak_828479	156	NM_013629	Phtf1	291	2.28951e-10	5.74177e-08	down
chr9	102625903	102626080	diffreps_peak_1310524	177	NM_001081122	Cep63	5.68085	8.3844e-13	5.38712e-10	down
chr13	81095067	81095280	diffreps_peak_346749	213	NM_054053	Adgrv1	18.1429	3.16418e-10	7.85059e-08	down
chr13	51723542	51723688	diffreps_peak_331470	146	NM_013660	Sema4d	461	1.33227e-15	1.85251e-12	down
chr13	9493104	9493176	diffreps_peak_307886	72	NM_001081426	Dip2c	6.73099	0	0	down
chr1	170174749	170174964	diffreps_peak_88268	215	NM_133806	Uap1	22.4286	8.27227e-13	5.31901e-10	down
chr19	29037871	29037991	diffreps_peak_656226	120	NM_021299	Ak3	7.76056	8.09393e-11	2.60158e-08	down
chr16	95716141	95716297	diffreps_peak_537971	156	NM_011809	Ets2	321	2.73015e-11	9.63717e-09	down
chr19	53623061	53623216	diffreps_peak_670822	155	NM_007790	Smc3	2.72749	4.8575e-09	7.04217e-07	down
chr4	141516835	141517318	diffreps_peak_933313	483	NM_019763	Spen	3.82723	6.0276e-09	8.649e-07	down
chr9	38516201	38516583	diffreps_peak_1275273	382	NM_146872	Olfr908	291	2.28951e-10	5.74177e-08	down
chr4	108172088	108172175	diffreps_peak_912883	87	NM_026728	Echdc2	30.0909	6.68326e-10	1.37528e-07	down
chr9	22126726	22127040	diffreps_peak_1266909	314	NM_007388	Acp5	301	1.12635e-10	3.06728e-08	down
chr5	20998701	20998756	diffreps_peak_953024	55	NM_011203	Ptpn12	11.4878	6.5163e-11	2.10254e-08	down
chr14	16436733	16436910	diffreps_peak_375940	177	NM_011243	Rarb	30.0909	6.68326e-10	1.37528e-07	down
chr4	143541318	143541460	diffreps_peak_934320	142	NM_001113735	Gm13057	411	4.72955e-14	4.51839e-11	down
chr17	26655066	26655480	diffreps_peak_552946	414	NM_026170	Ergic1	13.2581	4.04122e-10	9.69357e-08	down
chr1	85894280	85894700	diffreps_peak_44377	420	ENSMUST00000027425	Itm2c	13.6829	2.23599e-13	1.74236e-10	down
chr4	119136245	119137330	diffreps_peak_919192	1085	ENSMUST00000030398	Slc2a1	12.393	0	0	down
chr11	98412469	98412735	diffreps_peak_228358	266	ENSMUST00000058295	Erbb2	321	2.73015e-11	9.63717e-09	down
chr18	20602281	20602500	diffreps_peak_602152	219	NM_007883	Dsg2	9.53659	9.23672e-09	1.08777e-06	down
chr11	49634648	49634795	diffreps_peak_198073	147	NM_008029	Flt4	301	1.12635e-10	3.06728e-08	down
chr18	36961661	36962180	diffreps_peak_611711	519	NM_009959	Pcdha5	281	4.65637e-10	9.69357e-08	down
chr2	119072301	119072680	diffreps_peak_739080	379	uc008ltb.1	Casc5	271	9.47559e-10	1.82331e-07	down
chr11	49058221	49059100	diffreps_peak_197701	879	NM_001145164	Tgtp2	12.6129	1.44319e-09	2.72203e-07	down
chr11	22837101	22837195	diffreps_peak_184092	94	NM_016888	B3gnt2	361	1.61249e-12	9.11497e-10	down
chr14	104466181	104466700	diffreps_peak_424225	519	NM_011143	Pou4f1	351	3.26894e-12	1.71329e-09	down
chr4	32995061	32995196	diffreps_peak_873374	135	ENSMUST00000029946	Rragd	12.4634	5.29088e-12	2.73044e-09	down
chr2	155523281	155524740	diffreps_peak_759659	1459	uc008nks.1	Acss2	241	8.01666e-09	9.50076e-07	down
chr4	101466301	101467140	diffreps_peak_909485	839	NM_009647	Ak4	331	1.34506e-11	5.57668e-09	down
chr4	123216161	123216275	diffreps_peak_921742	114	ENSMUST00000068262	Nt5c1a	3.21402	8.19823e-09	9.70748e-07	down
chr7	17815641	17815663	diffreps_peak_1115417	22	ENSMUST00000023953	Ceacam14	261	1.92946e-09	3.04926e-07	down
chr4	136328061	136328465	diffreps_peak_929942	404	uc008vhx.2	Hnrnpr	251	3.9315e-09	5.74046e-07	down
chr11	97362701	97363140	diffreps_peak_227538	439	NM_138657	Socs7	3.37113	3.12859e-10	7.80838e-08	down
chr1	135841900	135841911	diffreps_peak_70043	11	NM_011619	Tnnt2	4.58568	0	0	down
chr5	116013941	116014320	diffreps_peak_1006305	379	NM_031869	Prkab1	23.0988	0	0	down
chr10	96408846	96409038	diffreps_peak_154676	192	ENSMUST00000179683	Gm20091	351	3.26894e-12	1.71329e-09	down
chr5	53282441	53283400	diffreps_peak_970405	959	ENSMUST00000121042	Smim20	5.9505	3.07826e-10	7.68746e-08	down
chr2	153071757	153072212	diffreps_peak_758200	455	NM_145536	Ccm2l	3.42525	7.55285e-11	2.4315e-08	down
chr15	96287701	96287786	diffreps_peak_483795	85	NM_175251	Arid2	261	1.92946e-09	3.04926e-07	down
chr17	88484400	88484469	diffreps_peak_589538	69	NM_180974	Foxn2	301	1.12635e-10	3.06728e-08	down
chr1	53913240	53913365	diffreps_peak_26170	125	NM_001001883	Hecw2	12.6129	1.44319e-09	2.72203e-07	down
chr6	15254461	15255007	diffreps_peak_1033706	546	ENSMUST00000118133	Foxp2	331	1.34506e-11	5.57668e-09	down
chr4	86212624	86212699	diffreps_peak_901656	75	NM_029967	Adamtsl1	331	1.34506e-11	5.57668e-09	down
chr16	11755461	11755473	diffreps_peak_493648	12	NM_028964	Snx29	241	8.01666e-09	9.50076e-07	down
chr4	73902629	73902935	diffreps_peak_895614	306	NM_001085538	Gm11757	661	0	0	down
chr10	40036141	40036680	diffreps_peak_122847	539	NM_001114332	Slc16a10	311	5.54403e-11	1.80226e-08	down
chr11	48849601	48849800	diffreps_peak_197491	199	NM_053166	Trim7	281	4.65637e-10	9.69357e-08	down
chr14	32937736	32938200	diffreps_peak_385816	464	NM_178791	Vstm4	321	2.73015e-11	9.63717e-09	down
chr6	117907821	117907918	diffreps_peak_1088394	97	NM_001166428	Hnrnpf	281	4.65637e-10	9.69357e-08	down
chr3	135407841	135408420	diffreps_peak_845337	579	NM_025902	Cisd2	2.06774	8.83397e-09	1.04231e-06	down
chr11	82911679	82911800	diffreps_peak_218942	121	NM_178680	Unc45b	5.27481	9.27053e-11	2.94531e-08	down
chr2	177474881	177475260	diffreps_peak_772263	379	NM_001177568	Gm14420	5.8227	2.82663e-13	2.19007e-10	down
chr10	85102626	85102997	diffreps_peak_148584	371	NM_001013028	Tmem263	3.2871	3.48388e-13	2.68837e-10	down
chr5	136227366	136227468	diffreps_peak_1018020	102	NM_018825	Sh2b2	301	1.12635e-10	3.06728e-08	down
chr2	169583121	169583233	diffreps_peak_767811	112	ENSMUST00000077067	1700101G07Rik	301	1.12635e-10	3.06728e-08	down
chr18	73589961	73590420	diffreps_peak_631933	459	NM_001039214	Mex3c	351	3.26894e-12	1.71329e-09	down
chr8	95370695	95370846	diffreps_peak_1237569	151	NM_008609	Mmp15	10.4118	9.94638e-12	4.43599e-09	down
chr10	83365703	83366160	diffreps_peak_147608	457	NM_026579	D10Wsu102e	4.80165	9.70023e-09	1.13953e-06	down
chr2	60504301	60504321	diffreps_peak_708098	20	NM_008867	Pla2r1	16.2381	4.35473e-09	6.32162e-07	down
chr5	124407090	124407187	diffreps_peak_1011704	97	NM_001081203	Sbno1	12.2871	0	0	down
chr11	43420441	43421265	diffreps_peak_194260	824	NM_013917	Pttg1	8.32673	3.33067e-16	5.30504e-13	down
chr5	124588624	124588687	diffreps_peak_1011912	63	NM_181410	Gtf2h3	33.7273	4.39273e-11	1.52294e-08	down
chr5	134237831	134238200	diffreps_peak_1016607	369	NM_010365	Gtf2i	2.28988	9.1733e-10	1.82331e-07	down
chr5	8111894	8111985	diffreps_peak_946031	91	NM_001007220	Adam22	11	2.26912e-10	5.74177e-08	down
chr17	15820661	15821178	diffreps_peak_546611	517	uc008aox.1	Rgmb	271	9.47559e-10	1.82331e-07	down
chr10	33158245	33158278	diffreps_peak_119088	33	NM_029726	Trdn	2.0831	1.0861e-10	3.06728e-08	down
chr6	128414144	128414240	diffreps_peak_1095386	96	NM_133927	Itfg2	301	1.12635e-10	3.06728e-08	down
chr11	121254721	121255520	diffreps_peak_243067	799	NM_026272	Narf	291	2.28951e-10	5.74177e-08	down
chr13	16026341	16026880	diffreps_peak_312425	539	NM_008380	Inhba	4.46041	0	0	down
chr16	97742561	97743320	diffreps_peak_538907	759	NM_023663	Ripk4	281	4.65637e-10	9.69357e-08	down
chr18	10181641	10181792	diffreps_peak_596678	151	NM_009071	Rock1	11.3279	3.10862e-15	4.08591e-12	down
chr8	122626181	122626800	diffreps_peak_1252417	619	NM_009824	Cbfa2t3	421	2.33147e-14	2.37677e-11	down
chr8	92869647	92869940	diffreps_peak_1236149	293	uc009muf.1	Lpcat2	241	8.01666e-09	9.50076e-07	down
chr7	125632661	125633060	diffreps_peak_1175825	399	NM_021887	Il21r	5.0724	4.44089e-16	6.96852e-13	down
chr2	86159344	86159820	diffreps_peak_722166	476	NM_001011777	Olfr1042	241	8.01666e-09	9.50076e-07	down
chr14	122491261	122491920	diffreps_peak_433269	659	ENSMUST00000100294	Gm10837	341	6.62959e-12	2.99554e-09	down
chr9	106863649	106863743	diffreps_peak_1312988	94	NM_001015507	Vprbp	261	1.92946e-09	3.04926e-07	down
chr5	8158826	8158896	diffreps_peak_946063	70	NM_001007220	Adam22	441	5.77316e-15	6.94008e-12	down
chr14	30518918	30519400	diffreps_peak_383993	482	NM_133761	Dcp1a	4.5461	3.81675e-09	5.74046e-07	down
chr6	84571801	84573300	diffreps_peak_1070513	1499	NM_175475	Cyp26b1	8.92531	0	0	down
chr2	27762141	27763040	diffreps_peak_689688	899	NM_011305	Rxra	2.72574	0	0	down
chr18	80364158	80364254	diffreps_peak_635639	96	NM_001190373	Kcng2	60.0909	0	0	down
chr12	108882694	108882908	diffreps_peak_298589	214	NM_011710	Wars	251	3.9315e-09	5.74046e-07	down
chr14	6837341	6837519	diffreps_peak_370629	178	ENSMUST00000166895	Gm3642	281	4.65637e-10	9.69357e-08	down
chr4	154015655	154015760	diffreps_peak_941698	105	NM_201226	Lrrc47	361	1.61249e-12	9.11497e-10	down
chr7	142493001	142493135	diffreps_peak_1185176	134	uc009kni.1	Gm14492	251	3.9315e-09	5.74046e-07	down
chr8	88251954	88251960	diffreps_peak_1233766	6	NM_001164497	Papd5	22.9048	4.25882e-13	2.94658e-10	down
chr9	105995920	105996120	diffreps_peak_1312398	200	NM_026763	Col6a4	261	1.92946e-09	3.04926e-07	down
chr10	63928471	63929480	diffreps_peak_135928	1009	ENSMUST00000105439	Lrrtm3	281	4.65637e-10	9.69357e-08	down
chr10	129801701	129802460	diffreps_peak_172617	759	NM_146552	Olfr811	241	8.01666e-09	9.50076e-07	down
chr4	130173921	130174691	diffreps_peak_925892	770	ENSMUST00000132545	Tinagl1	8.90123	1.66533e-14	1.84801e-11	down
chr10	57738721	57739540	diffreps_peak_132225	819	NM_008863	Pkib	281	4.65637e-10	9.69357e-08	down
chr1	59094861	59094900	diffreps_peak_29084	39	NM_175200	Als2cr11	241	8.01666e-09	9.50076e-07	down
chr11	70044741	70045460	diffreps_peak_210856	719	NM_007864	Dlg4	321	2.73015e-11	9.63717e-09	down
chr16	29618121	29618280	diffreps_peak_503696	159	NM_133752	Opa1	2.90687	3.49358e-11	1.22248e-08	down
chr19	33583046	33583164	diffreps_peak_659085	118	NM_001013770	Lipo1	251	3.9315e-09	5.74046e-07	down
chr14	69291601	69292340	diffreps_peak_406412	739	NM_173420	Synb	1441	0	0	down
chr17	24477862	24478025	diffreps_peak_551269	163	NM_019988	Mlst8	281	4.65637e-10	9.69357e-08	down
chr5	31497310	31497440	diffreps_peak_959287	130	ENSMUST00000117700	Gpn1	12.9608	2.9976e-15	3.96185e-12	down
chr7	110868661	110869300	diffreps_peak_1167895	639	NM_010826	Mrvi1	19.0952	8.48345e-11	2.70881e-08	down
chr11	117158301	117158560	diffreps_peak_240233	259	NM_001166506	Sec14l1	12.2903	2.72181e-09	4.24627e-07	down
chr16	17152012	17152540	diffreps_peak_496707	528	ENSMUST00000115699	Ube2l3	261	1.92946e-09	3.04926e-07	down
chr1	13118762	13118965	diffreps_peak_5269	203	NM_001081209	Prdm14	291	2.28951e-10	5.74177e-08	down
chr11	60198030	60198540	diffreps_peak_204534	510	NM_009021	Rai1	241	8.01666e-09	9.50076e-07	down
chr9	95560981	95561600	diffreps_peak_1306952	619	NM_198414	Paqr9	2.70897	3.49332e-12	1.82373e-09	down
chr7	142491241	142491940	diffreps_peak_1185171	699	uc009kni.1	Gm14492	3.23427	3.79696e-14	3.78565e-11	down
chr12	70961866	70962460	diffreps_peak_278345	594	NM_019785	Actr10	331	1.34506e-11	5.57668e-09	down
chr12	35119732	35119905	diffreps_peak_260085	173	uc007njh.2	Snx13	261	1.92946e-09	3.04926e-07	down
chr1	169741476	169741920	diffreps_peak_87972	444	NM_009062	Rgs4	241	8.01666e-09	9.50076e-07	down
chr7	101824081	101824559	diffreps_peak_1162287	478	NM_010567	Inppl1	2.08967	4.00072e-09	5.84035e-07	down
chr17	6513905	6514740	diffreps_peak_541346	835	uc008agw.1	Tulp4	7.32399	0	0	down
chr13	17766232	17766606	diffreps_peak_313288	374	uc007poe.2	Cdk13	311	5.54403e-11	1.80226e-08	down
chr2	158208412	158208529	diffreps_peak_761545	117	NM_177657	D630003M21Rik	441	5.77316e-15	6.94008e-12	down
chr11	120646701	120647520	diffreps_peak_242607	819	NM_026751	Myadml2	3.99169	0	0	down
chr5	43768063	43768160	diffreps_peak_965775	97	NM_178729	Fbxl5	261	1.92946e-09	3.04926e-07	down
chr6	141712017	141712135	diffreps_peak_1102337	118	ENSMUST00000148411	Gm5724	281	4.65637e-10	9.69357e-08	down
chr9	67218801	67220100	diffreps_peak_1291473	1299	NM_001081242	Tln2	261	1.92946e-09	3.04926e-07	down
chr2	29146001	29147040	diffreps_peak_690384	1039	NM_198033	Setx	5.58221	0	0	down
chr10	80324931	80325144	diffreps_peak_145313	213	NM_008793	Pcsk4	261	1.92946e-09	3.04926e-07	down
chr7	144932641	144932771	diffreps_peak_1186482	130	NM_007631	Ccnd1	11.4878	6.5163e-11	2.10254e-08	down
chr7	108065767	108066060	diffreps_peak_1166211	293	NM_020291	Olfr480	341	6.62959e-12	2.99554e-09	down
chr18	9993320	9994380	diffreps_peak_596507	1060	NM_153552	Thoc1	401	9.57012e-14	8.093e-11	down
chr14	99114081	99114217	diffreps_peak_421243	136	uc007uuz.2	Pibf1	241	8.01666e-09	9.50076e-07	down
chr11	102218415	102218760	diffreps_peak_231024	345	NM_001284248	Hdac5	351	3.26894e-12	1.71329e-09	down
chr15	12915338	12915444	diffreps_peak_440286	106	NM_026799	Drosha	4.89313	1.29266e-09	2.46034e-07	down
chr16	57572061	57572280	diffreps_peak_519216	219	NM_001040397	Filip1l	16.0704	0	0	down
chr7	22328941	22329717	diffreps_peak_1118963	776	NM_001167158	Gm4133	15.1935	8.62665e-12	3.88194e-09	down
chr12	102804141	102804980	diffreps_peak_295700	839	uc007ous.1	Btbd7	261	1.92946e-09	3.04926e-07	down
chr12	24556721	24556741	diffreps_peak_254899	20	NM_020614	Taf1b	291	2.28951e-10	5.74177e-08	down
chr16	5014841	5015460	diffreps_peak_490138	619	NM_028720	Glyr1	3.98701	2.77249e-11	9.77577e-09	down
chr7	45711301	45711811	diffreps_peak_1133335	510	NM_020011	Sphk2	9.43137	2.12052e-10	5.66184e-08	down
chr2	28453541	28454200	diffreps_peak_690002	659	NM_001005420	Ppp1r26	241	8.01666e-09	9.50076e-07	down
chr11	100704781	100705180	diffreps_peak_229654	399	NM_020004	Kat2a	841	0	0	down
chr12	108274337	108275417	diffreps_peak_298129	1080	NM_001159910	Ccdc85c	2.53846	0	0	down
chr7	18650441	18651038	diffreps_peak_1115792	597	ENSMUST00000182128	Psg21	761	0	0	down
chr9	21811773	21811874	diffreps_peak_1266641	101	NM_177030	Dock6	281	4.65637e-10	9.69357e-08	down
chr3	37404961	37405494	diffreps_peak_792595	533	ENSMUST00000052645	Nudt6	241	8.01666e-09	9.50076e-07	down
chr2	158195747	158196260	diffreps_peak_761535	513	NM_177657	D630003M21Rik	441	5.77316e-15	6.94008e-12	down
chr15	99702175	99702462	diffreps_peak_486050	287	ENSMUST00000163472	Gm17349	5.96183	7.11764e-13	4.87848e-10	down
chr10	126996461	126997580	diffreps_peak_170242	1119	NM_146012	Ctdsp2	3.49042	6.23907e-10	1.2873e-07	down
chr5	94080367	94080940	diffreps_peak_992392	573	ENSMUST00000139828	Gm6351	251	3.9315e-09	5.74046e-07	down
chr7	29912168	29912685	diffreps_peak_1124253	517	uc009gco.2	Zfp383	301	1.12635e-10	3.06728e-08	down
chr13	63899181	63899720	diffreps_peak_337825	539	NM_001013608	Ercc6l2	241	8.01666e-09	9.50076e-07	down
chr10	13128541	13129080	diffreps_peak_108103	539	NM_009538	Plagl1	5.9004	0	0	down
chr10	13245561	13245567	diffreps_peak_108202	6	NM_001033257	Phactr2	18.2549	0	0	down
chr7	63889661	63890260	diffreps_peak_1142261	599	NM_021366	Klf13	471	6.66134e-16	1.00234e-12	down
chr4	101811801	101812580	diffreps_peak_909626	779	NM_001122899	Lepr	281	4.65637e-10	9.69357e-08	down
chr2	147085021	147085445	diffreps_peak_755028	424	ENSMUST00000067020	Nkx2-4	301	1.12635e-10	3.06728e-08	down
chr5	16568361	16569320	diffreps_peak_950399	959	uc008wnd.2	Hgf	281	4.65637e-10	9.69357e-08	down
chrX	37900981	37901411	diffreps_peak_1339185	430	NM_023894	Rhox9	631	0	0	down
chr7	23272787	23272900	diffreps_peak_1119852	113	NM_001270494	Gm6902	301	1.12635e-10	3.06728e-08	down
chr8	71693316	71693899	diffreps_peak_1223884	583	NM_028189	B3gnt3	17.1905	1.1761e-09	2.24178e-07	down
chr5	147872341	147872740	diffreps_peak_1024910	399	uc009aoj.1	Pomp	11.9677	5.12593e-09	7.37402e-07	down
chr7	121648201	121649620	diffreps_peak_1173897	1419	NM_001033173	Usp31	11.7317	3.48495e-11	1.21976e-08	down
chr2	20849101	20849420	diffreps_peak_685608	319	NM_001081364	Arhgap21	21.9677	0	0	down
chr4	137758571	137758732	diffreps_peak_930894	161	NM_007431	Alpl	7.39344	6.2491e-09	8.95244e-07	down
chr17	21434501	21434900	diffreps_peak_549434	399	NM_011760	Zfp54	321	2.73015e-11	9.63717e-09	down
chr1	185411157	185411367	diffreps_peak_96995	210	NM_029735	Eprs	5.79339	1.60529e-11	6.63637e-09	down
chr10	69213321	69213375	diffreps_peak_138675	54	NM_001252637	Rhobtb1	11.2439	1.21683e-10	3.3014e-08	down
chr7	64400301	64400506	diffreps_peak_1142483	205	NM_028626	Mcee	5.35644	8.11322e-09	9.60762e-07	down
chr1	132304598	132304940	diffreps_peak_67524	342	NM_144810	Klhdc8a	411	4.72955e-14	4.51839e-11	down
chr2	120375461	120375512	diffreps_peak_740038	51	NM_173734	Tmem87a	301	1.12635e-10	3.06728e-08	down
chr17	34681953	34682322	diffreps_peak_558457	369	ENSMUST00000087399	Tnxb	5.65347	1.59679e-09	2.9967e-07	down
chr12	84016779	84016900	diffreps_peak_285838	121	NM_012006	Acot1	341	6.62959e-12	2.99554e-09	down
chr5	138032381	138033060	diffreps_peak_1019221	679	NM_001126045	Smok3a	271	9.47559e-10	1.82331e-07	down
chr4	133577906	133578334	diffreps_peak_928061	428	NM_172876	Gpatch3	28.619	2.22045e-16	3.74769e-13	down
chr10	117222173	117222293	diffreps_peak_165150	120	NM_026570	Yeats4	9.53659	9.23672e-09	1.08777e-06	down
chr17	13904061	13904400	diffreps_peak_545603	339	NM_010806	Mllt4	9.02198	2.22045e-16	3.74769e-13	down
chr3	144434101	144434500	diffreps_peak_850233	399	NM_011828	Hs2st1	541	0	0	down
chr4	53038156	53038200	diffreps_peak_884715	44	NM_013454	Abca1	301	1.12635e-10	3.06728e-08	down
chr9	119074164	119074323	diffreps_peak_1320464	159	NM_019676	Plcd1	321	2.73015e-11	9.63717e-09	down
chr13	46727359	46727940	diffreps_peak_328670	581	ENSMUST00000021803	Nup153	2.76871	6.60241e-10	1.36178e-07	down
chr5	121631341	121631677	diffreps_peak_1009407	336	NM_028037	Acad10	281	4.65637e-10	9.69357e-08	down
chr6	21965733	21965830	diffreps_peak_1037125	97	NM_023626	Ing3	461	1.33227e-15	1.85251e-12	down
chr5	98498288	98498379	diffreps_peak_995878	91	NM_001024614	1700007G11Rik	421	2.33147e-14	2.37677e-11	down
chr13	61000277	61000579	diffreps_peak_336248	302	NM_012007	Ctsj	301	1.12635e-10	3.06728e-08	down
chr1	85083068	85083113	diffreps_peak_43398	45	ENSMUST00000161724	A530032D15Rik	411	4.72955e-14	4.51839e-11	down
chr16	91614581	91615800	diffreps_peak_535828	1219	NM_138664	Dnajc28	6.09317	5.55112e-16	8.63478e-13	down
chr19	45640673	45640803	diffreps_peak_666365	130	ENSMUST00000159590	Fbxw4	11.3922	4.50973e-13	3.11641e-10	down
chr10	88787454	88787621	diffreps_peak_150499	167	NM_175158	Utp20	21	6.04228e-12	2.99554e-09	down
chr12	71067221	71067338	diffreps_peak_278433	117	NM_001081195	Arid4a	2.60813	2.2713e-10	5.74177e-08	down
chr4	141763521	141763894	diffreps_peak_933607	373	NM_172338	Dnajc16	7.90141	4.4992e-11	1.55872e-08	down
chr4	24903841	24904360	diffreps_peak_869515	519	NM_026742	Ndufaf4	241	8.01666e-09	9.50076e-07	down
chr19	29015561	29015766	diffreps_peak_656197	205	NM_001302382	Cdc37l1	271	9.47559e-10	1.82331e-07	down
chrX	81094581	81094900	diffreps_peak_1354764	319	NM_138751	Tmem47	501	1.11022e-16	1.984e-13	down
chr17	25048399	25048530	diffreps_peak_551863	131	NM_134126	Ift140	511	0	0	down
chr3	108361261	108361519	diffreps_peak_831114	258	NM_019972	Sort1	311	5.54403e-11	1.80226e-08	down
chr12	83950641	83951320	diffreps_peak_285795	679	NM_023633	2410016O06Rik	421	2.33147e-14	2.37677e-11	down
chr4	14811061	14811520	diffreps_peak_864360	459	NM_152812	Otud6b	301	1.12635e-10	3.06728e-08	down
chr8	8683747	8683820	diffreps_peak_1189588	73	NM_176849	Arglu1	2.80018	0	0	down
chr2	4906661	4907100	diffreps_peak_676641	439	NM_175400	Sephs1	5.75177	4.87166e-13	3.36246e-10	down
chr7	15883521	15883543	diffreps_peak_1114020	22	ENSMUST00000125993	Crxos1	461	1.33227e-15	1.85251e-12	down
chr9	20285684	20286640	diffreps_peak_1265293	956	NM_146825	Olfr39	361	1.61249e-12	9.11497e-10	down
chr4	152279011	152279360	diffreps_peak_941003	349	ENSMUST00000055754	Gpr153	12.2903	2.72181e-09	4.24627e-07	down
chr10	127086926	127087085	diffreps_peak_170334	159	NM_001033263	Agap2	11	2.26912e-10	5.74177e-08	down
chr11	67284432	67284531	diffreps_peak_208704	99	NM_177369	Myh8	381	3.92797e-13	2.73423e-10	down
chr12	70959840	70960042	diffreps_peak_278344	202	NM_019785	Actr10	271	9.47559e-10	1.82331e-07	down
chr18	37421581	37422340	diffreps_peak_611904	759	NM_053136	Pcdhb11	241	8.01666e-09	9.50076e-07	down
chr16	46153801	46154360	diffreps_peak_513523	559	NM_001304528	Gm4737	14.871	1.64224e-11	6.77637e-09	down
chr8	4245694	4246420	diffreps_peak_1187454	726	NM_011944	Map2k7	2.8711	1.58169e-11	6.53974e-09	down
chr2	80523401	80523507	diffreps_peak_719132	106	NM_016965	Nckap1	321	2.73015e-11	9.63717e-09	down
chr6	134268001	134268640	diffreps_peak_1098362	639	NM_007961	Etv6	4.71728	1.3558e-12	8.59968e-10	down
chr2	55597481	55598060	diffreps_peak_705440	579	NM_008426	Kcnj3	2.35891	0	0	down
chr12	111293921	111294232	diffreps_peak_299891	311	NM_183016	Cdc42bpb	19.0952	8.48345e-11	2.70881e-08	down
chr19	6400112	6400940	diffreps_peak_643430	828	ENSMUST00000113472	Rasgrp2	6.14851	1.01641e-10	3.06728e-08	down
chrX	48026541	48026940	diffreps_peak_1342609	399	NM_013912	Apln	16.7143	2.26424e-09	3.56276e-07	down
chr1	39551741	39552180	diffreps_peak_18512	439	NM_001033135	Rnf149	5.77477	1.2157e-10	3.3014e-08	down
chr3	20117801	20118320	diffreps_peak_783336	519	NM_009210	Hltf	251	3.9315e-09	5.74046e-07	down
chr9	106444089	106444280	diffreps_peak_1312681	191	NM_145919	Abhd14a	281	4.65637e-10	9.69357e-08	down
chr17	47353696	47353945	diffreps_peak_566212	249	uc008cuw.1	Trerf1	241	8.01666e-09	9.50076e-07	down
chr18	60814957	60815052	diffreps_peak_624782	95	NM_011552	Tcof1	3.07349	8.15996e-11	2.62204e-08	down
chr19	47261121	47261640	diffreps_peak_667648	519	NM_008018	Sh3pxd2a	2.36947	2.28529e-10	5.74177e-08	down
chr3	53451581	53452280	diffreps_peak_800496	699	ENSMUST00000056749	Nhlrc3	5.9505	3.07826e-10	7.68746e-08	down
chr1	75185681	75185845	diffreps_peak_37992	164	NM_001003917	Atg9a	261	1.92946e-09	3.04926e-07	down
chr19	17223781	17223932	diffreps_peak_650051	151	NM_181348	Prune2	361	1.61249e-12	9.11497e-10	down
chr11	118023404	118024011	diffreps_peak_240787	607	NM_133757	Pgs1	381	3.92797e-13	2.73423e-10	down
chrX	71450610	71450673	diffreps_peak_1351003	63	NM_138309	Cd99l2	7.61972	1.45351e-10	3.93086e-08	down
chr5	121253860	121254120	diffreps_peak_1008979	260	NM_181421	Gm15800	6.04505	2.33573e-11	9.4751e-09	down
chr4	141905001	141905181	diffreps_peak_933685	180	NM_177868	Fhad1	251	3.9315e-09	5.74046e-07	down
chr4	73887788	73888094	diffreps_peak_895600	306	NM_001085538	Gm11757	391	1.93845e-13	1.52507e-10	down
chr11	59961181	59962160	diffreps_peak_204353	979	NM_138675	Med9	251	3.9315e-09	5.74046e-07	down
chr11	82922747	82922919	diffreps_peak_218964	172	NM_178680	Unc45b	2.52642	3.38919e-09	5.2762e-07	down
chr3	89381141	89381515	diffreps_peak_819174	374	NM_009565	Zbtb7b	11.6452	9.63911e-09	1.133e-06	down
chrX	10718401	10718640	diffreps_peak_1327110	239	NM_026524	Mid1ip1	5.8538	6.66134e-16	1.00234e-12	down
chr12	78226654	78226660	diffreps_peak_282460	6	NM_145965	Gphn	2.32159	1.27329e-09	2.42461e-07	down
chr11	104665465	104665632	diffreps_peak_232655	167	NM_016780	Itgb3	381	3.92797e-13	2.73423e-10	down
chr9	21353821	21354120	diffreps_peak_1266163	299	NM_152808	Slc44a2	6.77465	4.68134e-09	6.79126e-07	down
chr9	57256781	57257760	diffreps_peak_1285779	979	NM_028820	1700017B05Rik	24.2787	0	0	down
chr7	19585089	19585347	diffreps_peak_1116698	258	NM_016680	Clasrp	18.1429	3.16418e-10	7.85059e-08	down
chr3	121765001	121765105	diffreps_peak_837997	104	NM_008991	Abcd3	3.93839	3.21607e-10	7.97795e-08	down
chr10	117688874	117689220	diffreps_peak_165379	346	NM_010786	Mdm2	1201	0	0	down
chr7	109616297	109616568	diffreps_peak_1166983	271	uc009jdt.1	St5	9.29787	0	0	down
chr7	127584820	127584913	diffreps_peak_1177361	93	NM_001033040	Gm166	261	1.92946e-09	3.04926e-07	down
chr1	170390730	170390823	diffreps_peak_88425	93	NM_027528	Nos1ap	241	8.01666e-09	9.50076e-07	down
chr1	193182001	193182017	diffreps_peak_101000	16	NM_153137	Traf3ip3	281	4.65637e-10	9.69357e-08	down
chr13	112504941	112505360	diffreps_peak_363589	419	NM_010560	Il6st	4.48548	2.87548e-14	2.89826e-11	down
chr4	155668573	155669254	diffreps_peak_942767	681	NM_145124	Mib2	7.83168	6.21725e-15	7.42086e-12	down
chr9	3006180	3006536	diffreps_peak_1256403	356	ENSMUST00000179881	Gm11168	9.8351	0	0	down
chr11	45006321	45007760	diffreps_peak_195293	1439	NM_007897	Ebf1	6.6338	8.28843e-09	9.81145e-07	down
chr7	4808101	4808484	diffreps_peak_1107978	383	NM_133777	Ube2s	4.16742	1.06817e-11	4.75798e-09	down
chr8	108949681	108951080	diffreps_peak_1244622	1399	NM_007496	Zfhx3	3.99233	0	0	down
chr7	123478761	123479380	diffreps_peak_1174977	619	NM_001081329	Zkscan2	321	2.73015e-11	9.63717e-09	down
chr10	60182481	60183380	diffreps_peak_133547	899	NM_016803	Chst3	301	1.12635e-10	3.06728e-08	down
chr19	4190663	4190928	diffreps_peak_641317	265	uc008fze.1	Tbc1d10c	331	1.34506e-11	5.57668e-09	down
chr5	94526283	94526435	diffreps_peak_992891	152	NM_001243937	Gm3139	441	5.77316e-15	6.94008e-12	down
chr19	34879061	34879320	diffreps_peak_659815	259	NM_001114339	Pank1	451	2.88658e-15	3.82042e-12	down
chr8	94667101	94667230	diffreps_peak_1237113	129	NM_024269	Arl2bp	8.04225	2.49674e-11	9.63717e-09	down
chr10	128518927	128519014	diffreps_peak_171779	87	NM_011843	Esyt1	29.1818	1.3188e-09	2.49449e-07	down
chr17	56111881	56112200	diffreps_peak_570728	319	NM_025874	Plin5	9.03922	7.13204e-10	1.46541e-07	down
chr2	30285901	30286354	diffreps_peak_691379	453	NM_177648	Dolk	3.94821	6.25433e-12	2.99554e-09	down
chr17	25240481	25241257	diffreps_peak_552009	776	uc008bag.2	Tsr3	281	4.65637e-10	9.69357e-08	down
chr4	46144784	46144873	diffreps_peak_881246	89	NM_001033201	Ncbp1	15.8387	2.37366e-12	1.33045e-09	down
chr9	105736347	105736410	diffreps_peak_1312267	63	NM_001102607	Col6a6	11.9677	5.12593e-09	7.37402e-07	down
chr1	6249541	6249760	diffreps_peak_1602	219	NM_009826	Rb1cc1	6.91549	2.6381e-09	4.12875e-07	down
chr7	46304207	46304248	diffreps_peak_1133812	41	NM_013624	Otog	251	3.9315e-09	5.74046e-07	down
chr1	146495961	146496077	diffreps_peak_75243	116	NM_153539	Brinp3	241	8.01666e-09	9.50076e-07	down
chr5	114130961	114131513	diffreps_peak_1004909	552	ENSMUST00000102584	Ung	14.3333	0	0	down
chr8	109731901	109732440	diffreps_peak_1245075	539	NM_001080930	Atxn1l	6.18519	5.90097e-09	8.46858e-07	down
chr5	31086105	31086460	diffreps_peak_958882	355	NM_011773	Slc30a3	241	8.01666e-09	9.50076e-07	down
chr16	75565530	75565632	diffreps_peak_527733	102	NM_001252513	Lipi	241	8.01666e-09	9.50076e-07	down
chr11	43438122	43438276	diffreps_peak_194282	154	NM_148673	Slu7	18.8049	0	0	down
chr14	69693039	69693480	diffreps_peak_406860	441	NM_033325	Loxl2	35.6341	0	0	down
chr19	45025881	45026780	diffreps_peak_665990	899	NM_145503	Lzts2	2.69761	0	0	down
chr6	4758541	4759580	diffreps_peak_1028140	1039	NM_130877	Peg10	1301	0	0	down
chr9	123827084	123827177	diffreps_peak_1323359	93	NM_148925	Fyco1	6.41985	2.56462e-14	2.595e-11	down
chr1	85088138	85088420	diffreps_peak_43410	282	NM_213615	A530032D15Rik	7.39344	6.2491e-09	8.95244e-07	down
chr2	18685921	18686340	diffreps_peak_684414	419	NM_007552	Bmi1	251	3.9315e-09	5.74046e-07	down
chr7	22050270	22050320	diffreps_peak_1118687	50	uc012fdp.2	Gm6902	431	1.15463e-14	1.29385e-11	down
chr17	33933896	33933971	diffreps_peak_557748	75	NM_009059	Rgl2	8.21311	3.28646e-10	8.13702e-08	down
chr8	94749804	94750180	diffreps_peak_1237148	376	NM_009137	Ccl22	301	1.12635e-10	3.06728e-08	down
chr16	97952801	97953093	diffreps_peak_539029	292	NM_175428	Zbtb21	281	4.65637e-10	9.69357e-08	down
chr7	19244753	19245180	diffreps_peak_1116343	427	NM_207525	Opa3	10.1803	2.35811e-13	1.83353e-10	down
chr5	29597861	29598960	diffreps_peak_957916	1099	uc008wul.1	Ube3c	251	3.9315e-09	5.74046e-07	down
chr15	25364501	25364918	diffreps_peak_446022	417	NM_027395	Basp1	3.53807	0	0	down
chr16	38242861	38243260	diffreps_peak_509053	399	NM_019827	Gsk3b	481	3.33067e-16	5.30504e-13	down
chr10	41915801	41916800	diffreps_peak_124037	999	NM_001034858	Armc2	19.3871	1.77636e-15	2.44738e-12	down
chr7	16947261	16948600	diffreps_peak_1114963	1339	NM_001099636	Pnmal2	3.92359	7.43849e-14	6.95979e-11	down
chr9	51232231	51232362	diffreps_peak_1282411	131	NM_011136	Pou2af1	241	8.01666e-09	9.50076e-07	down
chr17	27144241	27145322	diffreps_peak_553325	1081	NM_173027	Ip6k3	20.0476	2.26732e-11	9.20803e-09	down
chr14	43300657	43300839	diffreps_peak_391227	182	ENSMUST00000163912	Gm9732	12.9512	1.49702e-12	9.11497e-10	down
chr9	3002261	3002330	diffreps_peak_1256387	69	ENSMUST00000151376	Gm10722	7.91318	0	0	down
chr2	28686701	28687100	diffreps_peak_690180	399	NM_022887	Tsc1	21	6.04228e-12	2.99554e-09	down
chr1	89665033	89665160	diffreps_peak_46427	127	NM_178119	Agap1	291	2.28951e-10	5.74177e-08	down
chr19	36892261	36892900	diffreps_peak_660888	639	NM_001163635	Tnks2	241	8.01666e-09	9.50076e-07	down
chr10	88813916	88814095	diffreps_peak_150512	179	NM_175158	Utp20	271	9.47559e-10	1.82331e-07	down
chr6	115980577	115980754	diffreps_peak_1087409	177	NM_026376	Plxnd1	241	8.01666e-09	9.50076e-07	down
chr10	59732982	59733157	diffreps_peak_133251	175	NM_144822	Micu1	21.4762	3.11617e-12	1.71329e-09	down
chr10	61348533	61348694	diffreps_peak_134119	161	NM_013753	Pald1	311	5.54403e-11	1.80226e-08	down
chr6	136820221	136821376	diffreps_peak_1099768	1155	uc009emg.2	Wbp11	2.24279	0	0	down
chr1	118543101	118543180	diffreps_peak_60626	79	NM_029709	Clasp1	2.59236	4.32207e-09	6.30624e-07	down
chr2	103721255	103721660	diffreps_peak_731092	405	ENSMUST00000028608	Nat10	441	5.77316e-15	6.94008e-12	down
chr17	88486501	88487180	diffreps_peak_589540	679	NM_180974	Foxn2	10.5122	7.85618e-10	1.6075e-07	down
chr11	6125241	6125560	diffreps_peak_175531	319	uc007hya.2	Nudcd3	4.25967	3.34716e-10	8.28084e-08	down
chr13	52968841	52969021	diffreps_peak_332019	180	NM_017373	Nfil3	9.23529	3.89218e-10	9.56544e-08	down
chr2	102069932	102070058	diffreps_peak_730212	126	NM_178886	Ldlrad3	251	3.9315e-09	5.74046e-07	down
chr2	122426476	122426480	diffreps_peak_741621	4	NM_172980	Slc28a2	11.9677	5.12593e-09	7.37402e-07	down
chr10	17947921	17948067	diffreps_peak_110717	146	NM_001033432	Heca	10.0141	5.55112e-15	6.94008e-12	down
chr5	112307565	112308300	diffreps_peak_1003718	735	NM_009419	Tpst2	411	4.72955e-14	4.51839e-11	down
chr7	16828674	16828816	diffreps_peak_1114819	142	NM_133789	Strn4	5.04255	1.02224e-10	3.06728e-08	down
chr4	138317895	138318078	diffreps_peak_931404	183	NM_026880	Pink1	3.54613	1.4862e-10	4.01812e-08	down
chr11	106036871	106037020	diffreps_peak_233410	149	NM_027946	Dcaf7	6.19084	1.36113e-13	1.13327e-10	down
chr4	146099749	146099826	diffreps_peak_935893	77	ENSMUST00000105730	Gm13051	12.6129	1.44319e-09	2.72203e-07	down
chr3	90038814	90039000	diffreps_peak_819675	186	NM_001165985	Ubap2l	2.65992	2.73115e-14	2.75376e-11	down
chr12	76004575	76004767	diffreps_peak_281241	192	NM_001005510	Syne2	7.61972	1.45351e-10	3.93086e-08	down
chr5	142971895	142972380	diffreps_peak_1021879	485	NM_007984	Fscn1	10.3827	0	0	down
chr13	6574361	6574431	diffreps_peak_306273	70	NM_145131	Pitrm1	261	1.92946e-09	3.04926e-07	down
chr6	118551968	118552041	diffreps_peak_1088751	73	NM_001081112	Ankrd26	271	9.47559e-10	1.82331e-07	down
chr17	30677086	30677100	diffreps_peak_555675	14	NM_013811	Dnah8	241	8.01666e-09	9.50076e-07	down
chr1	158936261	158936660	diffreps_peak_81859	399	NM_001085376	Pappa2	461	1.33227e-15	1.85251e-12	down
chr1	175079404	175079591	diffreps_peak_91363	187	NM_011880	Rgs7	281	4.65637e-10	9.69357e-08	down
chr8	25601600	25601800	diffreps_peak_1199168	200	ENSMUST00000155861	Whsc1l1	301	1.12635e-10	3.06728e-08	down
chr4	117159632	117160382	diffreps_peak_918003	750	NM_001290662	Kif2c	781	0	0	down
chr2	30330846	30331016	diffreps_peak_691418	170	NM_198304	Nup188	281	4.65637e-10	9.69357e-08	down
chr10	75222031	75222181	diffreps_peak_141874	150	NM_001145826	Specc1l	331	1.34506e-11	5.57668e-09	down
chr5	91594401	91594501	diffreps_peak_990452	100	NM_145562	Parm1	361	1.61249e-12	9.11497e-10	down
chr7	79464621	79465371	diffreps_peak_1149800	750	NM_017462	Polg	3.26933	9.14602e-13	5.85579e-10	down
chr13	99516401	99516602	diffreps_peak_356193	201	NM_008634	Map1b	7.33803	4.66163e-10	9.70169e-08	down
chr16	16345979	16346120	diffreps_peak_496155	141	NM_001276340	Dnm1l	6.92593	1.96993e-10	5.27158e-08	down
chr8	68793928	68794080	diffreps_peak_1221594	152	NM_027590	Ints10	50.0909	2.22045e-16	3.74769e-13	down
chr8	82863355	82863940	diffreps_peak_1230300	585	NM_177378	Rnf150	19.0952	8.48345e-11	2.70881e-08	down
chr8	69749831	69749970	diffreps_peak_1222163	139	ENSMUST00000154063	Zfp963	441	5.77316e-15	6.94008e-12	down
chr1	174158721	174159767	diffreps_peak_90953	1046	NM_146305	Olfr420	261	1.92946e-09	3.04926e-07	down
chr6	73276681	73276760	diffreps_peak_1064988	79	NM_019879	Suclg1	2.12226	0	0	down
chr5	147725670	147725860	diffreps_peak_1024854	190	NM_010228	Flt1	11.6452	9.63911e-09	1.133e-06	down
chr13	55312541	55312740	diffreps_peak_333267	199	NM_008739	Nsd1	281	4.65637e-10	9.69357e-08	down
chr14	69663899	69664040	diffreps_peak_406819	141	NM_033325	Loxl2	331	1.34506e-11	5.57668e-09	down
chr10	14409672	14409825	diffreps_peak_109002	153	NM_001002268	Adgrg6	311	5.54403e-11	1.80226e-08	down
chr6	30501900	30502102	diffreps_peak_1041811	202	NM_178625	Tmem209	361	1.61249e-12	9.11497e-10	down
chr2	28452141	28452820	diffreps_peak_690001	679	NM_001005420	Ppp1r26	261	1.92946e-09	3.04926e-07	down
chr4	129348481	129349500	diffreps_peak_925288	1019	ENSMUST00000141235	Zbtb8os	501	1.11022e-16	1.984e-13	down
chr4	141760188	141761140	diffreps_peak_933602	952	ENSMUST00000038014	Dnajc16	11	1.08802e-14	1.27365e-11	down
chr1	10232661	10232670	diffreps_peak_3717	9	NM_001102430	Arfgef1	4.3452	1.55431e-15	2.15079e-12	down
chr6	58919041	58920240	diffreps_peak_1057728	1199	NM_028705	Herc3	10.0244	2.70301e-09	4.22408e-07	down
chr1	192434741	192434919	diffreps_peak_100663	178	NM_010600	Kcnh1	351	3.26894e-12	1.71329e-09	down
chr2	117121070	117121756	diffreps_peak_738023	686	NM_033524	Spred1	4.58209	1.41731e-12	8.98183e-10	down
chr9	24773841	24774160	diffreps_peak_1268211	319	NM_020496	Tbx20	5.41441	1.06537e-09	2.04807e-07	down
chr5	135545041	135545122	diffreps_peak_1017569	81	NM_146001	Hip1	5.53901	2.46969e-12	1.38202e-09	down
chr11	60556101	60556360	diffreps_peak_204855	259	NM_172943	Alkbh5	3.98343	3.85808e-09	5.74046e-07	down
chr17	47599021	47599691	diffreps_peak_566366	670	ENSMUST00000037333	Ccnd3	17.6667	6.1031e-10	1.26071e-07	down
chr13	32724778	32724884	diffreps_peak_321019	106	NM_001166030	Mylk4	19.0952	8.48345e-11	2.70881e-08	down
chr13	42184061	42184380	diffreps_peak_326066	319	NM_007772	Hivep1	341	6.62959e-12	2.99554e-09	down
chr9	72111581	72111871	diffreps_peak_1294641	290	ENSMUST00000184783	Tcf12	16.7143	2.26424e-09	3.56276e-07	down
chr18	68264361	68265100	diffreps_peak_629294	739	NM_153794	Fam210a	4.03867	2.37751e-09	3.7377e-07	down
chr9	3017087	3017210	diffreps_peak_1256442	123	ENSMUST00000099050	Gm10720	2.94613	0	0	down
chr8	11006921	11007780	diffreps_peak_1190538	859	NM_001081212	Irs2	5.32432	1.82288e-09	3.04926e-07	down
chr14	6297221	6297511	diffreps_peak_370201	290	ENSMUST00000170923	Gm21103	551	0	0	down
chr11	81890001	81890096	diffreps_peak_218509	95	ENSMUST00000021044	5530401A14Rik	351	3.26894e-12	1.71329e-09	down
chr5	51457881	51458283	diffreps_peak_969529	402	NM_008904	Ppargc1a	6.94059	1.12077e-12	7.14696e-10	down
chr17	80238303	80238560	diffreps_peak_584561	257	NM_198942	Dhx57	341	6.62959e-12	2.99554e-09	down
chr10	75737320	75737340	diffreps_peak_142197	20	NM_172549	Cabin1	281	4.65637e-10	9.69357e-08	down
chr3	54805359	54805467	diffreps_peak_801157	108	NM_133231	Rfxap	301	1.12635e-10	3.06728e-08	down
chr6	115251639	115251849	diffreps_peak_1086859	210	NM_080639	Timp4	3.08211	6.94743e-10	1.42902e-07	down
chr5	73073841	73073945	diffreps_peak_981031	104	NM_028194	Fryl	261	1.92946e-09	3.04926e-07	down
chr3	85672941	85673200	diffreps_peak_816406	259	NM_172682	Fam160a1	5.04255	1.02224e-10	3.06728e-08	down
chr14	118706035	118706219	diffreps_peak_430987	184	NM_001033336	Abcc4	251	3.9315e-09	5.74046e-07	down
chr6	48647381	48647527	diffreps_peak_1052324	146	NM_212486	Gimap8	291	2.28951e-10	5.74177e-08	down
chr10	120977881	120978280	diffreps_peak_167080	399	NM_001081193	Lemd3	281	4.65637e-10	9.69357e-08	down
chr9	65034181	65034820	diffreps_peak_1289972	639	uc009qcr.1	Dpp8	2.27524	4.23106e-12	2.1998e-09	down
chr8	27036501	27036920	diffreps_peak_1200019	419	NM_153592	Erlin2	17.1261	0	0	down
chr14	56674581	56674775	diffreps_peak_399254	194	uc007ucg.1	Mphosph8	5.29864	0	0	down
chr1	37986661	37987080	diffreps_peak_17690	419	NM_172054	Txndc9	10.4366	8.88178e-16	1.32598e-12	down
chr16	31956938	31957580	diffreps_peak_504987	642	NM_026554	Ncbp2	3.09003	3.47451e-09	5.40667e-07	down
chr10	90973041	90973300	diffreps_peak_151636	259	ENSMUST00000182356	Anks1b	301	1.12635e-10	3.06728e-08	down
chr16	88561541	88562200	diffreps_peak_534332	659	NM_018778	Cldn8	251	3.9315e-09	5.74046e-07	down
chr9	21198592	21198686	diffreps_peak_1265962	94	NM_019798	Pde4a	9.78049	5.00115e-09	7.23207e-07	down
chr7	5093898	5093982	diffreps_peak_1108285	84	NM_010147	Epn1	2.13821	1.61057e-09	3.02196e-07	down
chr15	9723593	9723658	diffreps_peak_438325	65	NM_177123	Spef2	351	3.26894e-12	1.71329e-09	down
chr5	5663043	5663292	diffreps_peak_944909	249	ENSMUST00000148193	A330021E22Rik	561	0	0	down
chr5	48889365	48889557	diffreps_peak_968319	192	NM_030265	Kcnip4	321	2.73015e-11	9.63717e-09	down
chr1	158847935	158848260	diffreps_peak_81822	325	NM_001085376	Pappa2	281	4.65637e-10	9.69357e-08	down
chr11	94991581	94992440	diffreps_peak_226001	859	NM_172261	Ppp1r9b	2.23835	1.51357e-09	2.84388e-07	down
chr8	94870859	94871120	diffreps_peak_1237257	261	uc009mxf.2	Dok4	5.35644	8.11322e-09	9.60762e-07	down
chr9	44973505	44973637	diffreps_peak_1279011	132	NM_009850	Cd3g	291	2.28951e-10	5.74177e-08	down
chr7	18069094	18069680	diffreps_peak_1115530	586	NM_001162524	Ceacam12	1141	0	0	down
chr1	156288227	156288381	diffreps_peak_80482	154	NM_001134741	Tdrd5	8.70492	5.49079e-11	1.80226e-08	down
chr7	101863922	101864060	diffreps_peak_1162337	138	ENSMUST00000123630	Folr1	401	9.57012e-14	8.093e-11	down
chr2	90889701	90890520	diffreps_peak_724443	819	NM_026161	C1qtnf4	521	0	0	down
chr12	76405481	76406260	diffreps_peak_281528	779	NM_008301	Hspa2	501	1.11022e-16	1.984e-13	down
chr11	116605261	116605860	diffreps_peak_239876	599	uc007mlu.2	Rhbdf2	251	3.9315e-09	5.74046e-07	down
chrX	12693584	12693696	diffreps_peak_1327741	112	NM_012005	Med14	251	3.9315e-09	5.74046e-07	down
chr3	8929701	8930180	diffreps_peak_777637	479	NM_009412	Tpd52	1101	0	0	down
chr3	142521121	142521560	diffreps_peak_849244	439	NM_153564	Gbp5	241	8.01666e-09	9.50076e-07	down
chr2	73439976	73440156	diffreps_peak_715146	180	NM_153138	Wipf1	251	3.9315e-09	5.74046e-07	down
chr7	38183216	38183520	diffreps_peak_1128632	304	NM_001085385	1600014C10Rik	15.7619	8.36641e-09	9.87431e-07	down
chr19	25410561	25411300	diffreps_peak_654416	739	NM_181404	Kank1	3.41379	1.53628e-09	2.88598e-07	down
chr2	153399238	153399780	diffreps_peak_758462	542	NM_001039939	Asxl1	4.50993	1.42857e-09	2.69908e-07	down
chr9	59562921	59563050	diffreps_peak_1287184	129	NM_010421	Hexa	6.6338	8.28843e-09	9.81145e-07	down
chr2	32305772	32305875	diffreps_peak_692862	103	NM_133852	Golga2	4.21637	1.47123e-09	2.76668e-07	down
chrX	103962301	103963220	diffreps_peak_1363858	919	NM_011276	Rlim	4.55482	0	0	down
chr2	105386181	105387800	diffreps_peak_732082	1619	NM_009037	Rcn1	8.60563	2.33014e-12	1.30888e-09	down
chr10	128818001	128818700	diffreps_peak_172053	699	NM_024180	Ormdl2	331	1.34506e-11	5.57668e-09	down
chr13	57427341	57428060	diffreps_peak_334474	719	NM_009262	Spock1	281	4.65637e-10	9.69357e-08	down
chr11	102317661	102317871	diffreps_peak_231164	210	ENSMUST00000107117	Ubtf	11.6452	9.63911e-09	1.133e-06	down
chr4	46538861	46539267	diffreps_peak_881489	406	NM_178893	Coro2a	551	0	0	down
chr4	116352972	116353064	diffreps_peak_917446	92	NM_008641	Mast2	11.6452	9.63911e-09	1.133e-06	down
chr16	17913106	17913280	diffreps_peak_497284	174	ENSMUST00000012279	Gsc2	331	1.34506e-11	5.57668e-09	down
chr11	48986361	48987240	diffreps_peak_197615	879	NM_011579	Tgtp1	12.6129	1.44319e-09	2.72203e-07	down
chr1	184729859	184730044	diffreps_peak_96510	185	NM_008250	Hlx	19.0952	8.48345e-11	2.70881e-08	down
chr16	5198575	5198623	diffreps_peak_490312	48	NM_013796	Nagpa	241	8.01666e-09	9.50076e-07	down
chr10	58222298	58222440	diffreps_peak_132322	142	ENSMUST00000174056	AW822073	6.55556	1.08859e-09	2.08682e-07	down
chr19	8771221	8772080	diffreps_peak_645025	859	ENSMUST00000184970	Nxf1	241	8.01666e-09	9.50076e-07	down
chr7	20787284	20787440	diffreps_peak_1117769	156	NM_001166716	Vmn1r113	321	2.73015e-11	9.63717e-09	down
chr4	96516137	96517060	diffreps_peak_906786	923	NM_010008	Cyp2j6	341	6.62959e-12	2.99554e-09	down
chr7	17908861	17909161	diffreps_peak_1115462	300	ENSMUST00000072381	Gm5155	341	6.62959e-12	2.99554e-09	down
chr11	74384841	74385960	diffreps_peak_213415	1119	NM_001015046	Rap1gap2	251	3.9315e-09	5.74046e-07	down
chr2	4603376	4604251	diffreps_peak_676437	875	NM_172475	Frmd4a	8.19008	0	0	down
chr17	48309881	48310620	diffreps_peak_566797	739	NM_001033405	Treml2	12.2903	2.72181e-09	4.24627e-07	down
chr11	98156421	98156920	diffreps_peak_228186	499	NM_013634	Med1	9.82353	6.26417e-11	2.0253e-08	down
chr19	43847961	43848278	diffreps_peak_665267	317	NM_028029	Dnmbp	1061	0	0	down
chr1	164275584	164275700	diffreps_peak_84829	116	ENSMUST00000027867	Ccdc181	291	2.28951e-10	5.74177e-08	down
chr7	31054764	31054853	diffreps_peak_1125066	89	NM_052991	Fxyd1	33.7273	4.39273e-11	1.52294e-08	down
chr1	88218126	88219300	diffreps_peak_45722	1174	NM_013701	Ugt1a2	641	0	0	down
chr2	25042088	25042207	diffreps_peak_687863	119	NM_146251	Pnpla7	251	3.9315e-09	5.74046e-07	down
chr14	16547361	16548060	diffreps_peak_376046	699	uc007shg.2	Rarb	261	1.92946e-09	3.04926e-07	down
chr7	16218121	16219040	diffreps_peak_1114277	919	NM_001285931	Dhx34	561	0	0	down
chr10	59373041	59373304	diffreps_peak_133021	263	NM_011030	P4ha1	411	4.72955e-14	4.51839e-11	down
chr3	131245100	131245260	diffreps_peak_843434	160	uc008rjm.2	Hadh	4.75691	3.57925e-12	1.86668e-09	down
chr8	107043081	107043131	diffreps_peak_1243565	50	NM_126165	Vps4a	311	5.54403e-11	1.80226e-08	down
chr7	30314061	30314304	diffreps_peak_1124579	243	ENSMUST00000060834	Alkbh6	241	8.01666e-09	9.50076e-07	down
chr3	93447501	93448340	diffreps_peak_821607	839	NM_001163098	Tchh	28.1429	2.22045e-16	3.74769e-13	down
chr1	139733410	139733587	diffreps_peak_71942	177	NM_001029977	Gm4788	481	3.33067e-16	5.30504e-13	down
chr11	101126121	101126419	diffreps_peak_230133	298	NM_134024	Tubg1	261	1.92946e-09	3.04926e-07	down
chr4	32582201	32582800	diffreps_peak_873116	599	NM_001109661	Bach2	241	8.01666e-09	9.50076e-07	down
chr9	26999461	26999566	diffreps_peak_1269325	105	ENSMUST00000120367	Acad8	281	4.65637e-10	9.69357e-08	down
chr1	17097225	17097889	diffreps_peak_7338	664	NM_020604	Jph1	2.64725	9.55369e-12	4.28157e-09	down
chr16	29490009	29490183	diffreps_peak_503610	174	NM_172613	Atp13a4	241	8.01666e-09	9.50076e-07	down
chr7	18561737	18562080	diffreps_peak_1115747	343	NM_001037168	Psg27	351	3.26894e-12	1.71329e-09	down
chr7	4919781	4920460	diffreps_peak_1108076	679	NM_170759	Zfp628	241	8.01666e-09	9.50076e-07	down
chr13	43380499	43380553	diffreps_peak_326682	54	NM_178848	Sirt5	301	1.12635e-10	3.06728e-08	down
chr14	78493441	78494420	diffreps_peak_411372	979	NM_001164503	Akap11	3.79621	1.33906e-09	2.5323e-07	down
chr9	123840541	123840648	diffreps_peak_1323378	107	NM_148925	Fyco1	3.37548	2.4023e-09	3.77418e-07	down
chr15	77585641	77585811	diffreps_peak_472841	170	NM_177820	Apol10b	241	8.01666e-09	9.50076e-07	down
chr5	130152561	130152960	diffreps_peak_1014467	399	NM_172509	Kctd7	1061	0	0	down
chr13	46785245	46785392	diffreps_peak_328733	147	NM_010617	Kif13a	2.25701	2.67649e-11	9.63717e-09	down
chr9	45151401	45152000	diffreps_peak_1279084	599	NM_001013390	Scn4b	261	1.92946e-09	3.04926e-07	down
chr1	161108401	161109120	diffreps_peak_83092	719	uc007dfi.1	Klhl20	341	6.62959e-12	2.99554e-09	down
chr6	121365361	121365775	diffreps_peak_1091338	414	ENSMUST00000032200	Slc6a12	481	3.33067e-16	5.30504e-13	down
chr2	115777021	115777360	diffreps_peak_737335	339	NM_207264	BC052040	541	0	0	down
chr14	26063050	26063720	diffreps_peak_381631	670	NM_025311	Tmem254a	401	9.57012e-14	8.093e-11	down
chr7	25803181	25803560	diffreps_peak_1121535	379	NM_028775	Cyp2s1	401	9.57012e-14	8.093e-11	down
chr3	106147821	106147872	diffreps_peak_829871	51	NM_009892	Chil3	241	8.01666e-09	9.50076e-07	down
chr14	20792518	20792613	diffreps_peak_378621	95	NM_178597	Camk2g	7.72131	1.93542e-09	3.0563e-07	down
chr11	17159401	17159542	diffreps_peak_180980	141	NM_024459	Ppp3r1	2.61525	1.33942e-10	3.62885e-08	down
chr10	40587501	40587629	diffreps_peak_123271	128	NM_027572	Slc22a16	321	2.73015e-11	9.63717e-09	down
chr10	40075401	40075780	diffreps_peak_122877	379	NM_028247	Slc16a10	261	1.92946e-09	3.04926e-07	down
chr8	64849632	64849924	diffreps_peak_1219551	292	NM_178633	Klhl2	5.77477	1.2157e-10	3.3014e-08	down
chr3	82383207	82383369	diffreps_peak_814835	162	NM_001081230	Map9	17.1905	1.1761e-09	2.24178e-07	down
chr15	98862775	98862880	diffreps_peak_485514	105	NM_001033276	Kmt2d	5.38017	2.40458e-10	6.02561e-08	down
chr19	3716661	3717300	diffreps_peak_640877	639	NM_028077	1810055G02Rik	14.2967	0	0	down
chr8	20620053	20620136	diffreps_peak_1196306	83	NM_001270553	Gm21119	38.2727	1.45239e-12	9.11497e-10	down
chr5	113086881	113087540	diffreps_peak_1004264	659	NM_172884	2900026A02Rik	21.4762	3.11617e-12	1.71329e-09	down
chr14	73525059	73525316	diffreps_peak_408937	257	NM_172527	Nudt15	401	9.57012e-14	8.093e-11	down
chr2	21212401	21212980	diffreps_peak_685857	579	NM_177588	Thnsl1	301	1.12635e-10	3.06728e-08	down
chr11	102776528	102776680	diffreps_peak_231472	152	NM_009613	Adam11	20.0476	2.26732e-11	9.20803e-09	down
chr12	111540129	111540302	diffreps_peak_300108	173	NM_173363	Eif5	371	7.95586e-13	5.13636e-10	down
chr6	83806081	83806920	diffreps_peak_1069915	839	NM_146169	Paip2b	351	3.26894e-12	1.71329e-09	down
chr4	97690622	97690736	diffreps_peak_907297	114	uc008ttp.1	E130114P18Rik	361	1.61249e-12	9.11497e-10	down
chr1	131177121	131177520	diffreps_peak_66817	399	NM_018750	Rassf5	301	1.12635e-10	3.06728e-08	down
chr3	92256001	92257304	diffreps_peak_821012	1303	NM_011468	Sprr2a1	351	3.26894e-12	1.71329e-09	down
chr7	79341921	79343560	diffreps_peak_1149729	1639	uc012fnf.1	Abhd2	8.28477	0	0	down
chr7	16387640	16387700	diffreps_peak_1114431	60	NM_019748	Sae1	45.5455	6.21725e-15	7.42086e-12	down
chr19	46761595	46762660	diffreps_peak_667342	1065	ENSMUST00000077666	Cnnm2	4.80165	9.70023e-09	1.13953e-06	down
chr10	93966901	93967340	diffreps_peak_153212	439	NM_172538	Vezt	381	3.92797e-13	2.73423e-10	down
chr7	141355644	141355794	diffreps_peak_1184416	150	NM_133191	Eps8l2	241	8.01666e-09	9.50076e-07	down
chr3	79098219	79098378	diffreps_peak_812982	159	NM_001099624	Rapgef2	9.23529	3.89218e-10	9.56544e-08	down
chr15	77083381	77084060	diffreps_peak_472478	679	NM_053104	Rbfox2	4.14917	8.96277e-10	1.82331e-07	down
chr18	35793464	35793528	diffreps_peak_610976	64	NM_019912	Ube2d2a	27.1905	1.11022e-15	1.64801e-12	down
chr6	52753304	52753376	diffreps_peak_1054325	72	NM_025816	Tax1bp1	10.4118	9.94638e-12	4.43599e-09	down
chr1	128262792	128262957	diffreps_peak_65325	165	NM_026390	Ubxn4	2.03879	1.12133e-13	9.43629e-11	down
chr2	84338502	84338544	diffreps_peak_720923	42	NM_018782	Calcrl	361	1.61249e-12	9.11497e-10	down
chr5	76896241	76896300	diffreps_peak_983125	59	uc008xvk.2	Aasdh	371	7.95586e-13	5.13636e-10	down
chr14	35450071	35450200	diffreps_peak_387130	129	NM_008166	Grid1	261	1.92946e-09	3.04926e-07	down
chr9	106822081	106822091	diffreps_peak_1312943	10	NM_001015507	Vprbp	281	4.65637e-10	9.69357e-08	down
chr4	57956241	57956411	diffreps_peak_887591	170	NM_011660	Txn1	7.88525	1.0738e-09	2.06068e-07	down
chr7	135695481	135695980	diffreps_peak_1181915	499	NM_001081117	Mki67	241	8.01666e-09	9.50076e-07	down
chr18	37435841	37436360	diffreps_peak_611908	519	NM_053137	Pcdhb12	241	8.01666e-09	9.50076e-07	down
chr14	3634511	3634704	diffreps_peak_368453	193	NM_029288	Gm10413	11.6452	9.63911e-09	1.133e-06	down
chr5	145702127	145702288	diffreps_peak_1023635	161	NM_017396	Cyp3a41a	251	3.9315e-09	5.74046e-07	down
chr13	97021863	97022600	diffreps_peak_354834	737	NM_001080777	1700029F12Rik	481	3.33067e-16	5.30504e-13	down
chr7	44625363	44625508	diffreps_peak_1132117	145	NM_028021	Myh14	2.33566	5.78826e-12	2.96783e-09	down
chr11	70135048	70135162	diffreps_peak_210894	114	uc011xxo.1	Mgl2	291	2.28951e-10	5.74177e-08	down
chr13	59500013	59500700	diffreps_peak_335429	687	NM_023328	Agtpbp1	2.15535	9.34808e-14	8.093e-11	down
chr10	121414361	121414467	diffreps_peak_167329	106	NM_138956	Rassf3	341	6.62959e-12	2.99554e-09	down
chr6	132569808	132569905	diffreps_peak_1097389	97	ENSMUST00000074042	Prh1	341	6.62959e-12	2.99554e-09	down
chr15	58951469	58951680	diffreps_peak_463413	211	NM_144800	Mtss1	241	8.01666e-09	9.50076e-07	down
chr2	25588341	25588760	diffreps_peak_688274	419	uc008iss.1	Rabl6	281	4.65637e-10	9.69357e-08	down
chrX	7931465	7931959	diffreps_peak_1326039	494	NM_010413	Hdac6	12.9512	1.49702e-12	9.11497e-10	down
chr14	6016961	6017600	diffreps_peak_370014	639	ENSMUST00000164139	Gm8206	271	9.47559e-10	1.82331e-07	down
chr14	32856755	32856966	diffreps_peak_385762	211	NM_178791	Vstm4	12.4634	5.29088e-12	2.73044e-09	down
chr19	44021561	44021724	diffreps_peak_665369	163	NM_001001446	Cyp2c44	261	1.92946e-09	3.04926e-07	down
chr6	56779521	56779980	diffreps_peak_1056469	459	NM_145958	Kbtbd2	8.64706	2.38205e-09	3.74257e-07	down
chr1	87237845	87238120	diffreps_peak_45075	275	NM_023314	Eif4e2	241	8.01666e-09	9.50076e-07	down
chr2	90757335	90757686	diffreps_peak_724339	351	NM_018828	Fnbp4	5.1349	0	0	down
chr9	3017786	3018137	diffreps_peak_1256446	351	ENSMUST00000099049	Gm10719	3.0913	0	0	down
chr6	30454441	30455000	diffreps_peak_1041792	559	NM_029742	Klhdc10	241	8.01666e-09	9.50076e-07	down
chr4	112652038	112652248	diffreps_peak_915380	210	NM_001285965	Skint2	261	1.92946e-09	3.04926e-07	down
chr2	85923741	85924193	diffreps_peak_722045	452	NM_146584	Olfr1026	261	1.92946e-09	3.04926e-07	down
chr2	30004504	30004540	diffreps_peak_691059	36	NM_001076554	Sptan1	11.9677	5.12593e-09	7.37402e-07	down
chr10	128116546	128116757	diffreps_peak_171272	211	NM_054078	Baz2a	4.78299	0	0	down
chr10	80715107	80715179	diffreps_peak_145689	72	NM_007460	Ap3d1	421	2.33147e-14	2.37677e-11	down
chr1	71341462	71341575	diffreps_peak_35738	113	NM_175210	Abca12	241	8.01666e-09	9.50076e-07	down
chr13	33015446	33015900	diffreps_peak_321218	454	NM_009256	Serpinb9	361	1.61249e-12	9.11497e-10	down
chr12	100967807	100967992	diffreps_peak_294605	185	NM_026681	Ccdc88c	511	0	0	down
chr17	34335774	34335885	diffreps_peak_558169	111	NM_001033978	H2-Eb2	261	1.92946e-09	3.04926e-07	down
chr6	142587981	142588380	diffreps_peak_1102765	399	NM_011511	Abcc9	9.36066	4.94027e-12	2.55968e-09	down
chr3	38888341	38888920	diffreps_peak_793322	579	NM_183221	Fat4	241	8.01666e-09	9.50076e-07	down
chr10	82702442	82702600	diffreps_peak_147244	158	NM_001081218	Hcfc2	29.1818	1.3188e-09	2.49449e-07	down
chr3	59259601	59259713	diffreps_peak_803578	112	NM_177855	Med12l	241	8.01666e-09	9.50076e-07	down
chr1	85261834	85262070	diffreps_peak_43683	236	ENSMUST00000162421	C130026I21Rik	6.4321	1.91656e-09	3.04926e-07	down
chr8	124343302	124343400	diffreps_peak_1253672	98	NM_139272	Galnt2	8.86885	3.01413e-11	1.06042e-08	down
chr17	35667072	35667592	diffreps_peak_559399	520	NM_175137	Vars2	251	3.9315e-09	5.74046e-07	down
chr17	56447361	56447470	diffreps_peak_571067	109	NM_011218	Ptprs	251	3.9315e-09	5.74046e-07	down
chr2	24635095	24635140	diffreps_peak_687534	45	NM_007579	Cacna1b	321	2.73015e-11	9.63717e-09	down
chr12	112634600	112634727	diffreps_peak_300774	127	NM_007421	Adssl1	8.88732	7.05436e-13	4.83858e-10	down
chr9	27063263	27063455	diffreps_peak_1269380	192	NM_178113	Ncapd3	16.2381	4.35473e-09	6.32162e-07	down
chr1	74280782	74280937	diffreps_peak_37437	155	NM_146110	Aamp	251	3.9315e-09	5.74046e-07	down
chr12	78980703	78980798	diffreps_peak_282970	95	uc007nzm.2	Tmem229b	251	3.9315e-09	5.74046e-07	down
chr2	119767621	119768248	diffreps_peak_739581	627	NM_177294	Rpap1	241	8.01666e-09	9.50076e-07	down
chr16	22011493	22011619	diffreps_peak_499703	126	uc007yrx.2	Senp2	361	1.61249e-12	9.11497e-10	down
chr13	12590760	12590881	diffreps_peak_310336	121	NM_026184	Ero1lb	411	4.72955e-14	4.51839e-11	down
chr1	52163641	52164380	diffreps_peak_25141	739	NM_001081081	Gls	281	4.65637e-10	9.69357e-08	down
chr10	127080101	127080771	diffreps_peak_170327	670	NM_001033263	Agap2	361	1.61249e-12	9.11497e-10	down
chr8	3150921	3152000	diffreps_peak_1186710	1079	NM_010568	Insr	26.2381	3.9968e-15	5.20542e-12	down
chr11	99421670	99422240	diffreps_peak_229003	570	NM_010661	Krt12	321	2.73015e-11	9.63717e-09	down
chr2	153008889	153009520	diffreps_peak_758178	631	NM_178939	Pdrg1	6.58559	8.20566e-13	5.29046e-10	down
chr10	80868041	80868640	diffreps_peak_145849	599	NM_175195	Sppl2b	261	1.92946e-09	3.04926e-07	down
chr19	43736361	43736852	diffreps_peak_665185	491	NM_144874	Cox15	281	4.65637e-10	9.69357e-08	down
chr1	190161281	190161480	diffreps_peak_99524	199	NM_008937	Prox1	11.7042	0	0	down
chr6	38177606	38177755	diffreps_peak_1046450	149	NM_194061	D630045J12Rik	441	5.77316e-15	6.94008e-12	down
chr5	44532660	44532744	diffreps_peak_966192	84	NM_010698	Ldb2	341	6.62959e-12	2.99554e-09	down
chr8	84723006	84723120	diffreps_peak_1231658	114	ENSMUST00000098571	G430095P16Rik	241	8.01666e-09	9.50076e-07	down
chr7	15939453	15939654	diffreps_peak_1114045	201	NM_133831	Gltscr2	2.17205	1.53211e-14	1.70281e-11	down
chr11	116222581	116223460	diffreps_peak_239584	879	NM_025276	Evpl	331	1.34506e-11	5.57668e-09	down
chr6	3571001	3571108	diffreps_peak_1027476	107	NM_024260	Ccdc132	6.34653	3.32956e-11	1.16809e-08	down
chr11	60188141	60188860	diffreps_peak_204522	719	NM_009021	Rai1	7.88525	1.0738e-09	2.06068e-07	down
chr10	79949364	79949612	diffreps_peak_144868	248	NM_007880	Arid3a	241	8.01666e-09	9.50076e-07	down
chr10	78231453	78231535	diffreps_peak_143781	82	NM_001081055	Trappc10	9.24176	0	0	down
chr13	104817361	104817366	diffreps_peak_359262	5	NM_026075	Srek1ip1	241	8.01666e-09	9.50076e-07	down
chr14	7905521	7905975	diffreps_peak_371380	454	NM_134080	Flnb	241	8.01666e-09	9.50076e-07	down
chr6	51475230	51475373	diffreps_peak_1053660	143	NM_007624	Cbx3	6.55556	1.08859e-09	2.08682e-07	down
chr6	41445269	41445429	diffreps_peak_1048552	160	NM_001103153	Gm10334	541	0	0	down
chr1	164279866	164280160	diffreps_peak_84832	294	NM_029115	Ccdc181	87.3636	0	0	down
chr17	24602093	24602297	diffreps_peak_551398	204	NM_011647	Tsc2	241	8.01666e-09	9.50076e-07	down
chr3	89341507	89341577	diffreps_peak_819125	70	NM_009614	Adam15	241	8.01666e-09	9.50076e-07	down
chr17	79052041	79052388	diffreps_peak_583888	347	NM_027455	Qpct	241	8.01666e-09	9.50076e-07	down
chr14	47412977	47413040	diffreps_peak_393703	63	NM_144553	Dlgap5	601	0	0	down
chr2	180992852	180993008	diffreps_peak_774180	156	NM_028518	Col20a1	261	1.92946e-09	3.04926e-07	down
chr2	24839529	24839740	diffreps_peak_687663	211	NM_172545	Ehmt1	251	3.9315e-09	5.74046e-07	down
chr9	99480161	99480740	diffreps_peak_1308928	579	NM_028768	Armc8	301	1.12635e-10	3.06728e-08	down
chr7	42136275	42137082	diffreps_peak_1130654	807	NM_001105057	Vmn2r60	311	5.54403e-11	1.80226e-08	down
chr6	84116161	84116540	diffreps_peak_1070187	379	uc009cov.1	Dysf	3.6556	4.50886e-10	9.69357e-08	down
chr7	19001401	19001766	diffreps_peak_1116046	365	NM_145579	Mypop	261	1.92946e-09	3.04926e-07	down
chr13	60901859	60901997	diffreps_peak_336211	138	NM_026429	Tpbpb	581	0	0	down
chr11	103116324	103116680	diffreps_peak_231737	356	NM_138753	Hexim1	8.16049	5.87086e-13	4.03943e-10	down
chr4	9633115	9633560	diffreps_peak_861862	445	uc008ryp.1	Asph	4.5461	3.81675e-09	5.74046e-07	down
chr9	28675133	28675366	diffreps_peak_1270128	233	NM_177906	Opcml	301	1.12635e-10	3.06728e-08	down
chr13	14053781	14054220	diffreps_peak_311453	439	NM_010282	Ggps1	22.6393	0	0	down
chr3	67351695	67351880	diffreps_peak_807535	185	uc008plg.1	Rsrc1	281	4.65637e-10	9.69357e-08	down
chr9	55149281	55149820	diffreps_peak_1284426	539	ENSMUST00000059555	Ube2q2	3.15078	3.58824e-13	2.73423e-10	down
chr7	24534141	24535560	diffreps_peak_1120479	1419	NM_153134	Irgq	11.7843	1.29785e-13	1.08153e-10	down
chr10	89787104	89787285	diffreps_peak_151035	181	NM_029166	Uhrf1bp1l	241	8.01666e-09	9.50076e-07	down
chr2	86508881	86509402	diffreps_peak_722321	521	NM_146406	Olfr1076	321	2.73015e-11	9.63717e-09	down
chr13	112733701	112734380	diffreps_peak_363765	679	NM_178746	Slc38a9	281	4.65637e-10	9.69357e-08	down
chr16	14203112	14203236	diffreps_peak_494963	124	NM_013607	Myh11	21.4762	3.11617e-12	1.71329e-09	down
chr6	115245615	115246280	diffreps_peak_1086852	665	NM_080639	Timp4	31.9091	1.71453e-10	4.60796e-08	down
chr9	4519485	4519539	diffreps_peak_1257340	54	NM_019691	Gria4	351	3.26894e-12	1.71329e-09	down
chr5	32655105	32655261	diffreps_peak_959969	156	NM_009535	Yes1	13.6829	2.23599e-13	1.74236e-10	down
chr7	144919223	144919341	diffreps_peak_1186465	118	NM_028184	Oraov1	9.43137	2.12052e-10	5.66184e-08	down
chr5	102892061	102892360	diffreps_peak_998212	299	NM_029270	Arhgap24	241	8.01666e-09	9.50076e-07	down
chr2	111152886	111152936	diffreps_peak_734964	50	ENSMUST00000132464	Gm15130	691	0	0	down
chr9	50505141	50505639	diffreps_peak_1281964	498	NM_029639	Plet1	241	8.01666e-09	9.50076e-07	down
chr17	26126270	26126613	diffreps_peak_552581	343	NM_024227	Mrpl28	381	3.92797e-13	2.73423e-10	down
chr5	142401641	142402040	diffreps_peak_1021511	399	NM_199068	Foxk1	301	1.12635e-10	3.06728e-08	down
chr16	46117685	46118039	diffreps_peak_513505	354	NM_032465	Cd96	441	5.77316e-15	6.94008e-12	down
chr10	121605581	121605651	diffreps_peak_167497	70	NM_001081056	Xpot	281	4.65637e-10	9.69357e-08	down
chr5	24718361	24718387	diffreps_peak_955520	26	NM_001081441	Wdr86	261	1.92946e-09	3.04926e-07	down
chr10	105794361	105794391	diffreps_peak_159194	30	NM_207522	Mettl25	251	3.9315e-09	5.74046e-07	down
chr5	134557941	134558380	diffreps_peak_1016862	439	NM_001013751	Syna	541	0	0	down
chr7	100435757	100436096	diffreps_peak_1161215	339	NM_001017985	C2cd3	261	1.92946e-09	3.04926e-07	down
chr4	146644458	146644504	diffreps_peak_936423	46	ENSMUST00000130825	Gm13248	8.40741	1.80078e-13	1.48848e-10	down
chr16	15862747	15863160	diffreps_peak_495790	413	NM_029354	Mzt2	14.8614	0	0	down
chr8	80879821	80880519	diffreps_peak_1229218	698	NM_001301298	Gab1	4.44828	4.10783e-15	5.34758e-12	down
chr19	5769481	5769624	diffreps_peak_642777	143	NM_023912	Scyl1	3.81385	1.8614e-10	4.9891e-08	down
chr14	79095671	79095781	diffreps_peak_411855	110	NM_027906	Vwa8	261	1.92946e-09	3.04926e-07	down
chr9	111239722	111239871	diffreps_peak_1316335	149	NM_026810	Mlh1	301	1.12635e-10	3.06728e-08	down
chr17	26081461	26081880	diffreps_peak_552544	419	NM_011933	Decr2	9.62745	1.15343e-10	3.13893e-08	down
chr1	171220221	171220700	diffreps_peak_89014	479	ENSMUST00000155126	Nr1i3	6.27473	4.41785e-10	9.69357e-08	down
chr9	69425656	69425840	diffreps_peak_1292923	184	uc009qne.1	Narg2	241	8.01666e-09	9.50076e-07	down
chr2	155389221	155389540	diffreps_peak_759531	319	NM_178111	Trp53inp2	3.02572	8.08322e-09	9.57885e-07	down
chr11	48985326	48986000	diffreps_peak_197613	674	ENSMUST00000068063	Tgtp1	561	0	0	down
chr9	45867738	45868115	diffreps_peak_1279421	377	NM_178709	Rnf214	7.94534	0	0	down
chr14	6058074	6058267	diffreps_peak_370054	193	ENSMUST00000170613	Gm6337	17.4516	9.28146e-14	8.093e-11	down
chr4	42231001	42231640	diffreps_peak_878522	639	uc012dcn.1	4933409K07Rik	341	6.62959e-12	2.99554e-09	down
chr5	121656013	121656254	diffreps_peak_1009417	241	ENSMUST00000031412	Acad10	781	0	0	down
chr2	120977016	120977478	diffreps_peak_740594	462	ENSMUST00000067582	Tmem62	421	2.33147e-14	2.37677e-11	down
chr5	25310141	25311419	diffreps_peak_955881	1278	NM_001081383	Kmt2c	5.04255	1.02224e-10	3.06728e-08	down
chr19	58454308	58454620	diffreps_peak_674157	312	ENSMUST00000123957	Gfra1	421	2.33147e-14	2.37677e-11	down
chr2	179939793	179939954	diffreps_peak_773434	161	NM_001081092	Taf4a	241	8.01666e-09	9.50076e-07	down
chr13	49076136	49076664	diffreps_peak_330058	528	NM_029361	Wnk2	4.44371	2.36816e-09	3.72361e-07	down
chr4	139432481	139432514	diffreps_peak_932124	33	uc008vmk.2	Ubr4	321	2.73015e-11	9.63717e-09	down
chr9	15334321	15334820	diffreps_peak_1262962	499	NM_176976	Cep295	361	1.61249e-12	9.11497e-10	down
chr3	60627121	60627440	diffreps_peak_804329	319	NM_020007	Mbnl1	8.2549	7.89588e-09	9.50076e-07	down
chr14	68626776	68626972	diffreps_peak_406096	196	NM_010082	Adam28	281	4.65637e-10	9.69357e-08	down
chr5	94316634	94316820	diffreps_peak_992614	186	ENSMUST00000097478	Gm6502	18.3171	0	0	down
chr11	97629021	97629716	diffreps_peak_227707	695	NM_175332	E130012A19Rik	1061	0	0	down
chr1	130461821	130462007	diffreps_peak_66356	186	NM_010016	Cd55	14.871	1.64224e-11	6.77637e-09	down
chr3	108974921	108975342	diffreps_peak_831494	421	NM_001163567	Fam102b	6.34653	3.32956e-11	1.16809e-08	down
chr12	113000221	113000540	diffreps_peak_301139	319	NM_028193	Brf1	471	6.66134e-16	1.00234e-12	down
chr6	134507285	134507480	diffreps_peak_1098487	195	NM_008514	Lrp6	381	3.92797e-13	2.73423e-10	down
chr16	37174296	37174362	diffreps_peak_508412	66	NM_172440	Stxbp5l	281	4.65637e-10	9.69357e-08	down
chr6	82735301	82735395	diffreps_peak_1069190	94	NM_013820	Hk2	5.45545	4.73076e-09	6.86017e-07	down
chr4	98718181	98719080	diffreps_peak_908007	899	NM_007704	Inadl	281	4.65637e-10	9.69357e-08	down
chr2	50191261	50191920	diffreps_peak_702628	659	NM_177139	Lypd6	361	1.61249e-12	9.11497e-10	down
chr7	141466101	141466500	diffreps_peak_1184525	399	NM_001025103	Cracr2b	281	4.65637e-10	9.69357e-08	down
chr15	101996801	101997133	diffreps_peak_487309	332	NM_031170	Krt8	311	5.54403e-11	1.80226e-08	down
chr5	88378854	88378920	diffreps_peak_988649	66	NM_027793	Amtn	341	6.62959e-12	2.99554e-09	down
chr14	52312881	52313320	diffreps_peak_396410	439	NM_015772	Sall2	261	1.92946e-09	3.04926e-07	down
chr7	65644897	65645214	diffreps_peak_1143035	317	NM_172310	Tarsl2	4.20594	0	0	down
chr1	106724701	106725021	diffreps_peak_55074	320	NM_027534	Kdsr	46.7143	0	0	down
chr18	20032821	20033322	diffreps_peak_601863	501	uc008eef.1	Dsc2	9.53659	9.23672e-09	1.08777e-06	down
chr10	43884942	43885118	diffreps_peak_125215	176	NM_001081054	Qrsl1	261	1.92946e-09	3.04926e-07	down
chr10	128480850	128481004	diffreps_peak_171702	154	NM_198160	Smarcc2	4.6646	1.16527e-10	3.16995e-08	down
chr2	104609701	104610540	diffreps_peak_731642	839	NM_177253	Cstf3	251	3.9315e-09	5.74046e-07	down
chr3	96684581	96685174	diffreps_peak_824077	593	NM_001081139	Ankrd35	6.18519	5.90097e-09	8.46858e-07	down
chr15	96351824	96351900	diffreps_peak_483844	76	ENSMUST00000134985	Arid2	301	1.12635e-10	3.06728e-08	down
chr3	93324921	93325300	diffreps_peak_821532	379	NM_133698	Hrnr	301	1.12635e-10	3.06728e-08	down
chr9	111392241	111392680	diffreps_peak_1316435	439	NM_001164659	Trank1	241	8.01666e-09	9.50076e-07	down
chr1	88228226	88228400	diffreps_peak_45739	174	NM_001281466	Mroh2a	241	8.01666e-09	9.50076e-07	down
chr1	87959788	87959863	diffreps_peak_45591	75	NM_001033291	Usp40	341	6.62959e-12	2.99554e-09	down
chr7	17004639	17005171	diffreps_peak_1114990	532	ENSMUST00000003183	Ppp5c	9.0198	0	0	down
chr3	41758461	41759060	diffreps_peak_794777	599	ENSMUST00000146165	D3Ertd751e	5.59459	3.61442e-10	8.89354e-08	down
chr17	24289335	24289609	diffreps_peak_551090	274	NM_001031621	Abca17	301	1.12635e-10	3.06728e-08	down
chr11	77535941	77536660	diffreps_peak_215788	719	NM_144825	Taok1	18.1429	3.16418e-10	7.85059e-08	down
chr15	16855754	16856040	diffreps_peak_442097	286	NM_009869	Cdh9	281	4.65637e-10	9.69357e-08	down
chr10	4403021	4403501	diffreps_peak_103013	480	ENSMUST00000042251	Rmnd1	241	8.01666e-09	9.50076e-07	down
chr11	36943940	36944243	diffreps_peak_191420	303	uc007ilk.1	Tenm2	261	1.92946e-09	3.04926e-07	down
chr16	23321181	23321640	diffreps_peak_500458	459	NM_145933	St6gal1	10.2157	1.83941e-11	7.56481e-09	down
chr14	76134785	76135040	diffreps_peak_410314	255	NM_013745	Nufip1	601	0	0	down
chr9	13244121	13244760	diffreps_peak_1261677	639	NM_001033181	Jrkl	301	1.12635e-10	3.06728e-08	down
chrX	13107663	13107800	diffreps_peak_1327934	137	NM_009481	Usp9x	4.39181	3.3102e-10	8.19225e-08	down
chr19	6829849	6830139	diffreps_peak_643561	290	NM_019924	Rps6ka4	4.78882	4.17351e-11	1.45594e-08	down
chr13	49146551	49147160	diffreps_peak_330111	609	NM_029361	Wnk2	2.56638	0	0	down
chr11	117155461	117155471	diffreps_peak_240223	10	NM_028777	Sec14l1	32.8182	8.67972e-11	2.75976e-08	down
chr14	31347657	31347858	diffreps_peak_384723	201	NM_009796	Capn7	6.95041	6.43929e-15	7.67947e-12	down
chr10	78588706	78588820	diffreps_peak_144023	114	NM_027875	Syde1	14.6364	0	0	down
chr7	10490521	10490920	diffreps_peak_1111193	399	NM_009577	Zik1	321	2.73015e-11	9.63717e-09	down
chr2	52325696	52325801	diffreps_peak_703696	105	NM_010889	Neb	18.1429	3.16418e-10	7.85059e-08	down
chr7	28746740	28746881	diffreps_peak_1123399	141	NM_023637	Sars2	261	1.92946e-09	3.04926e-07	down
chr6	124857195	124857600	diffreps_peak_1093348	405	NM_013534	P3h3	251	3.9315e-09	5.74046e-07	down
chr17	31114056	31114600	diffreps_peak_555822	544	NM_009593	Abcg1	361	1.61249e-12	9.11497e-10	down
chr10	75334061	75334792	diffreps_peak_141975	731	NM_009630	Adora2a	261	1.92946e-09	3.04926e-07	down
chr7	19878828	19878891	diffreps_peak_1116962	63	NM_177036	Ceacam19	831	0	0	down
chr1	135955641	135955857	diffreps_peak_70114	216	NM_177642	Igfn1	4371	0	0	down
chr2	25504861	25505400	diffreps_peak_688211	539	NM_013908	Fbxw5	8.74648	1.28297e-12	8.14677e-10	down
chr3	113563481	113563675	diffreps_peak_833727	194	NM_007446	Amy1	281	4.65637e-10	9.69357e-08	down
chr5	109286541	109287176	diffreps_peak_1001892	635	NM_001104626	Vmn2r15	401	9.57012e-14	8.093e-11	down
chr17	35516241	35516547	diffreps_peak_559314	306	ENSMUST00000162683	Tcf19	241	8.01666e-09	9.50076e-07	down
chr11	4848871	4849160	diffreps_peak_174556	289	NM_010898	Nf2	3.3053	9.89149e-11	3.06728e-08	down
chr12	112913615	112913729	diffreps_peak_301036	114	NM_010588	Jag2	261	1.92946e-09	3.04926e-07	down
chr5	25254906	25255156	diffreps_peak_955819	250	NM_144908	Galnt11	15.7619	8.36641e-09	9.87431e-07	down
chr10	127520061	127520171	diffreps_peak_170758	110	NM_028230	Shmt2	7.39344	6.2491e-09	8.95244e-07	down
chr15	58314641	58315020	diffreps_peak_463001	379	NM_177755	Klhl38	16.2381	4.35473e-09	6.32162e-07	down
chr16	32352941	32352946	diffreps_peak_505300	5	NM_177633	Ubxn7	40.0909	3.70814e-13	2.73423e-10	down
chr19	39994449	39994610	diffreps_peak_662776	161	NM_010001	Cyp2c37	251	3.9315e-09	5.74046e-07	down
chr12	85289551	85290060	diffreps_peak_286818	509	NM_172414	Zc2hc1c	311	5.54403e-11	1.80226e-08	down
chr12	76613041	76613300	diffreps_peak_281684	259	NM_013675	Sptb	5.12214	2.67744e-10	6.69819e-08	down
chr7	102984220	102984740	diffreps_peak_1163140	520	NM_147115	Olfr578	241	8.01666e-09	9.50076e-07	down
chr17	6426751	6426925	diffreps_peak_541263	174	uc029szk.1	Sytl3	251	3.9315e-09	5.74046e-07	down
chr11	46099852	46099929	diffreps_peak_195867	77	NM_009616	Adam19	301	1.12635e-10	3.06728e-08	down
chr14	63193423	63193541	diffreps_peak_402834	118	ENSMUST00000038229	Neil2	291	2.28951e-10	5.74177e-08	down
chr11	120957854	120958320	diffreps_peak_242870	466	NM_030696	Slc16a3	8.70186	0	0	down
chr1	84793921	84794160	diffreps_peak_43096	239	NM_133975	Trip12	5.70405	0	0	down
chr8	25767801	25768200	diffreps_peak_1199321	399	NM_026121	Bag4	341	6.62959e-12	2.99554e-09	down
chrX	106252381	106252705	diffreps_peak_1364845	324	NM_001033424	Fnd3c2	361	1.61249e-12	9.11497e-10	down
chr4	53763101	53763540	diffreps_peak_885229	439	ENSMUST00000128667	Fktn	261	1.92946e-09	3.04926e-07	down
chr4	41499241	41499620	diffreps_peak_877870	379	NM_001085515	AI464131	421	2.33147e-14	2.37677e-11	down
chr3	32568256	32568409	diffreps_peak_789888	153	NM_024200	Mfn1	2.9105	5.12923e-14	4.87902e-11	down
chr17	25819481	25819900	diffreps_peak_552289	419	NM_001164225	Fbxl16	1171	0	0	down
chr7	18647221	18647484	diffreps_peak_1115790	263	NM_027403	Psg21	291	2.28951e-10	5.74177e-08	down
chr4	41884861	41885340	diffreps_peak_878157	479	uc029uqw.1	4933409K07Rik	411	4.72955e-14	4.51839e-11	down
chr4	136545237	136545940	diffreps_peak_930086	703	NM_024452	Luzp1	33.381	0	0	down
chr11	76121481	76121596	diffreps_peak_214769	115	uc007kfc.2	Glod4	371	7.95586e-13	5.13636e-10	down
chr5	25372921	25373320	diffreps_peak_955945	399	NM_001081383	Kmt2c	271	9.47559e-10	1.82331e-07	down
chr15	79108971	79109429	diffreps_peak_473795	458	ENSMUST00000040320	Micall1	2.6408	3.99308e-09	5.82949e-07	down
chr10	38820801	38821520	diffreps_peak_122022	719	NM_001177783	Rfpl4b	311	5.54403e-11	1.80226e-08	down
chr11	76779281	76779760	diffreps_peak_215198	479	NM_007754	Cpd	19.2927	0	0	down
chr9	3037181	3037489	diffreps_peak_1256525	308	ENSMUST00000177969	Gm10715	7.33803	4.66163e-10	9.70169e-08	down
chr15	76659421	76659736	diffreps_peak_472191	315	NM_001276333	Cyhr1	21	6.04228e-12	2.99554e-09	down
chr12	112635430	112635585	diffreps_peak_300776	155	NM_007421	Adssl1	5.13223	1.18946e-09	2.26664e-07	down
chr4	117914801	117914999	diffreps_peak_918457	198	NM_146152	Ipo13	4.76963	8.12461e-13	5.23939e-10	down
chr15	12867595	12867660	diffreps_peak_440254	65	NM_026799	Drosha	291	2.28951e-10	5.74177e-08	down
chr10	109716519	109716673	diffreps_peak_161170	154	NM_001081035	Nav3	301	1.12635e-10	3.06728e-08	down
chr8	68358241	68358713	diffreps_peak_1221335	472	NM_172753	Csgalnact1	20.5238	1.17086e-11	5.17429e-09	down
chr5	144191020	144191400	diffreps_peak_1022628	380	NM_010800	Bhlha15	22.9048	4.25882e-13	2.94658e-10	down
chr2	12178643	12178723	diffreps_peak_680671	80	NM_001001309	Itga8	331	1.34506e-11	5.57668e-09	down
chr11	49251549	49251674	diffreps_peak_197867	125	NM_001110148	Mgat1	241	8.01666e-09	9.50076e-07	down
chr5	125057841	125058400	diffreps_peak_1012218	559	uc008zrb.1	Ncor2	18.1429	3.16418e-10	7.85059e-08	down
chr6	89317301	89317840	diffreps_peak_1073290	539	NM_008881	Plxna1	241	8.01666e-09	9.50076e-07	down
chr11	58337981	58339160	diffreps_peak_203032	1179	uc007jbh.1	Sh3bp5l	311	5.54403e-11	1.80226e-08	down
chr9	119392701	119393220	diffreps_peak_1320679	519	NM_001033209	Xylb	1581	0	0	down
chr1	63058801	63059145	diffreps_peak_31492	344	NM_001081436	Ino80d	9.82353	6.26417e-11	2.0253e-08	down
chr19	44215401	44215684	diffreps_peak_665504	283	NM_024450	Scd3	261	1.92946e-09	3.04926e-07	down
chr4	133308748	133308800	diffreps_peak_927875	52	NM_199306	Wdtc1	251	3.9315e-09	5.74046e-07	down
chr8	75117521	75117693	diffreps_peak_1225993	172	NM_008566	Mcm5	411	4.72955e-14	4.51839e-11	down
chr5	32829661	32830140	diffreps_peak_960106	479	NM_194340	Prr14l	18.8431	0	0	down
chr7	18656465	18656660	diffreps_peak_1115799	195	NM_027403	Psg21	31.9677	0	0	down
chr11	59328501	59328760	diffreps_peak_203871	259	NM_139298	Wnt9a	501	1.11022e-16	1.984e-13	down
chr17	21573856	21573956	diffreps_peak_549539	100	NM_001002008	Zfp948	431	1.15463e-14	1.29385e-11	down
chr16	29616614	29616691	diffreps_peak_503695	77	NM_133752	Opa1	2.44216	3.51218e-10	8.64568e-08	down
chr15	58823081	58823280	diffreps_peak_463298	199	NM_175212	Tmem65	3.85068	3.10933e-10	7.76167e-08	down
chr9	45345991	45346500	diffreps_peak_1279168	509	NM_001013373	Tmprss13	321	2.73015e-11	9.63717e-09	down
chr3	36917617	36917773	diffreps_peak_792297	156	NM_172679	4932438A13Rik	301	1.12635e-10	3.06728e-08	down
chr8	121551241	121551960	diffreps_peak_1251749	719	NM_133765	Fbxo31	28.2727	2.60138e-09	4.07351e-07	down
chr19	26750941	26751156	diffreps_peak_655013	215	ENSMUST00000175953	Smarca2	321	2.73015e-11	9.63717e-09	down
chr2	53051199	53051283	diffreps_peak_704110	84	NM_172409	Fmnl2	311	5.54403e-11	1.80226e-08	down
chr5	135393936	135394320	diffreps_peak_1017417	384	NM_148932	Pom121	271	9.47559e-10	1.82331e-07	down
chr14	54875981	54876460	diffreps_peak_397893	479	NM_001167908	Ppp1r3e	16.2381	4.35473e-09	6.32162e-07	down
chr10	81332441	81333080	diffreps_peak_146263	639	NM_009325	Tbxa2r	261	1.92946e-09	3.04926e-07	down
chr3	94387459	94387601	diffreps_peak_822125	142	NM_011281	Rorc	2.68399	5.52046e-10	1.14557e-07	down
chr3	96246021	96246800	diffreps_peak_823748	779	uc008qmm.3	Hist2h3c1	4.48066	4.54576e-11	1.57427e-08	down
chr19	32672562	32673040	diffreps_peak_658588	478	NM_026487	Atad1	3.56798	1.04228e-12	6.65683e-10	down
chr1	132299501	132299652	diffreps_peak_67515	151	NM_144810	Klhdc8a	301	1.12635e-10	3.06728e-08	down
chr16	36041561	36042220	diffreps_peak_507732	659	NM_027113	Wdr5b	281	4.65637e-10	9.69357e-08	down
chr7	79402268	79402425	diffreps_peak_1149761	157	NM_145946	Fanci	36.4545	5.68434e-12	2.91559e-09	down
chr8	20295981	20296720	diffreps_peak_1195804	739	uc009lax.3	5330429B09Rik	35.5455	1.12412e-11	4.98547e-09	down
chr1	132298701	132299380	diffreps_peak_67514	679	NM_144810	Klhdc8a	3.25653	3.16747e-13	2.45083e-10	down
chr15	96582101	96582840	diffreps_peak_484011	739	uc007xkk.2	Slc38a1	241	8.01666e-09	9.50076e-07	down
chr6	50584342	50584524	diffreps_peak_1053265	182	NM_027564	4921507P07Rik	261	1.92946e-09	3.04926e-07	down
chr11	31927640	31927755	diffreps_peak_189252	115	NM_026252	Cpeb4	351	3.26894e-12	1.71329e-09	down
chrX	49787357	49787648	diffreps_peak_1343430	291	NM_177591	Igsf1	13.1951	7.95031e-13	5.13636e-10	down
chr15	57936201	57936250	diffreps_peak_462738	49	NM_001081396	Tbc1d31	241	8.01666e-09	9.50076e-07	down
chr5	66961156	66961267	diffreps_peak_977787	111	NM_001001980	Limch1	3.82158	6.95031e-11	2.24156e-08	down
chr7	19730037	19730186	diffreps_peak_1116853	149	NM_008990	Pvrl2	31	3.38564e-10	8.33921e-08	down
chr17	35236561	35236845	diffreps_peak_559130	284	ENSMUST00000068261	Atp6v1g2	6.77465	4.68134e-09	6.79126e-07	down
chr2	164397163	164397286	diffreps_peak_764737	123	NM_013592	Matn4	341	6.62959e-12	2.99554e-09	down
chr4	106355673	106355739	diffreps_peak_911873	66	NM_183225	Usp24	241	8.01666e-09	9.50076e-07	down
chr14	47413590	47413839	diffreps_peak_393705	249	uc007tif.1	Dlgap5	29.0952	0	0	down
chr3	53516281	53516800	diffreps_peak_800542	519	NM_172862	Frem2	241	8.01666e-09	9.50076e-07	down
chr4	44318023	44318122	diffreps_peak_880209	99	NM_010790	Melk	311	5.54403e-11	1.80226e-08	down
chr9	111352073	111352244	diffreps_peak_1316412	171	NM_001164659	Trank1	321	2.73015e-11	9.63717e-09	down
chr1	53771609	53771822	diffreps_peak_26069	213	NM_133810	Stk17b	1121	0	0	down
chr16	17358961	17359086	diffreps_peak_496860	125	NM_001001983	Pi4ka	281	4.65637e-10	9.69357e-08	down
chr8	47668601	47669020	diffreps_peak_1211055	419	NM_023503	Ing2	6.67901	6.16995e-10	1.2735e-07	down
chr11	107033080	107033960	diffreps_peak_234361	880	NM_176850	Bptf	311	5.54403e-11	1.80226e-08	down
chr14	42439517	42439673	diffreps_peak_390626	156	ENSMUST00000167326	Gm8005	261	1.92946e-09	3.04926e-07	down
chr11	119283173	119283315	diffreps_peak_241509	142	NM_008064	Gaa	5.23423	3.11165e-09	4.84942e-07	down
chr14	66153961	66154269	diffreps_peak_404635	308	NM_172498	Ptk2b	271	9.47559e-10	1.82331e-07	down
chr12	13356823	13356977	diffreps_peak_248985	154	NM_027706	Nbas	4.68794	1.37263e-09	2.59476e-07	down
chr17	43456921	43457300	diffreps_peak_563538	379	NM_001081178	Adgrf5	18.1429	3.16418e-10	7.85059e-08	down
chr3	94639461	94639469	diffreps_peak_822282	8	NM_011656	Tuft1	241	8.01666e-09	9.50076e-07	down
chr1	180166821	180167100	diffreps_peak_94064	279	NM_023341	Adck3	2.69374	3.64361e-09	5.66025e-07	down
chr1	164201521	164201729	diffreps_peak_84791	208	NM_007976	F5	291	2.28951e-10	5.74177e-08	down
chr7	6255921	6255941	diffreps_peak_1108852	20	NM_001177417	Gm6792	261	1.92946e-09	3.04926e-07	down
chr4	156234655	156234857	diffreps_peak_943312	202	NM_198305	Klhl17	21.4762	3.11617e-12	1.71329e-09	down
chr14	44197660	44197816	diffreps_peak_391770	156	ENSMUST00000166350	Gm8212	241	8.01666e-09	9.50076e-07	down
chr2	119584529	119585200	diffreps_peak_739432	671	uc008ltv.1	Chp1	60.0909	0	0	down
chr3	138902378	138902920	diffreps_peak_847442	542	NM_019571	Tspan5	6.0495	1.77063e-10	4.75518e-08	down
chr12	76604021	76604200	diffreps_peak_281663	179	NM_013675	Sptb	3.26054	9.05285e-09	1.06748e-06	down
chr16	97751493	97751540	diffreps_peak_538911	47	NM_023663	Ripk4	281	4.65637e-10	9.69357e-08	down
chr6	90382141	90382360	diffreps_peak_1073815	219	NM_030260	Zxdc	301	1.12635e-10	3.06728e-08	down
chr4	21871181	21871608	diffreps_peak_867983	427	uc008sdf.2	Sfrs18	12.4851	0	0	down
chr5	105274708	105274811	diffreps_peak_999613	103	NM_194336	Gbp6	2.93353	9.58951e-09	1.12903e-06	down
chr1	151709096	151709160	diffreps_peak_77846	64	NM_022018	Fam129a	471	6.66134e-16	1.00234e-12	down
chr1	13140061	13140420	diffreps_peak_5278	359	NM_008678	Ncoa2	251	3.9315e-09	5.74046e-07	down
chr19	5852121	5852742	diffreps_peak_642892	621	NM_026169	Frmd8	401	9.57012e-14	8.093e-11	down
chr11	110135334	110135468	diffreps_peak_236391	134	NM_147220	Abca9	411	4.72955e-14	4.51839e-11	down
chr6	133105401	133105620	diffreps_peak_1097651	219	NM_001163445	2700089E24Rik	5.62687	0	0	down
chr1	74582224	74582460	diffreps_peak_37668	236	uc007bmo.1	Zfp142	241	8.01666e-09	9.50076e-07	down
chr6	135017120	135017237	diffreps_peak_1098861	117	NM_026360	Ddx47	351	3.26894e-12	1.71329e-09	down
chr10	21309701	21310500	diffreps_peak_112673	799	NM_001145209	Hbs1l	281	4.65637e-10	9.69357e-08	down
chr13	34747441	34747622	diffreps_peak_322112	181	NM_138746	Fam50b	371	7.95586e-13	5.13636e-10	down
chr18	32127481	32127538	diffreps_peak_608609	57	NM_008934	Proc	261	1.92946e-09	3.04926e-07	down
chr9	78261555	78261607	diffreps_peak_1298137	52	NM_001243092	Gm3776	481	3.33067e-16	5.30504e-13	down
chr19	6298073	6298520	diffreps_peak_643266	447	NM_010119	Ehd1	2.71563	0	0	down
chr15	54870001	54870328	diffreps_peak_461182	327	uc007vrr.2	Enpp2	261	1.92946e-09	3.04926e-07	down
chr7	28367634	28367835	diffreps_peak_1123170	201	NM_138752	Plekhg2	241	8.01666e-09	9.50076e-07	down
chr8	122323699	122323833	diffreps_peak_1252140	134	NM_009569	Zfpm1	2.96375	6.34474e-09	9.08718e-07	down
chr11	75165841	75166700	diffreps_peak_214008	859	NM_010430	Hic1	2.33627	9.01981e-10	1.82331e-07	down
chr11	121424925	121425077	diffreps_peak_243199	152	NM_181420	Fn3krp	411	4.72955e-14	4.51839e-11	down
chr1	44180530	44181140	diffreps_peak_21116	610	NM_011729	Ercc5	5.46809	4.22751e-12	2.19835e-09	down
chr2	148688003	148688171	diffreps_peak_755769	168	NM_028986	Gzf1	241	8.01666e-09	9.50076e-07	down
chr11	119231472	119231980	diffreps_peak_241469	508	NM_175430	Ccdc40	261	1.92946e-09	3.04926e-07	down
chr5	93669165	93669213	diffreps_peak_991935	48	ENSMUST00000160418	C87414	361	1.61249e-12	9.11497e-10	down
chr7	25461941	25463040	diffreps_peak_1121165	1099	NM_011926	Ceacam1	281	4.65637e-10	9.69357e-08	down
chr14	54972687	54972740	diffreps_peak_398032	53	NM_080728	Myh7	2.02167	0	0	down
chr16	18080165	18080282	diffreps_peak_497368	117	NM_011172	Prodh	5.13223	1.18946e-09	2.26664e-07	down
chr19	6070080	6071140	diffreps_peak_643070	1060	uc008ghc.1	Vps51	301	1.12635e-10	3.06728e-08	down
chr6	3457088	3457100	diffreps_peak_1027390	12	NM_178899	Hepacam2	281	4.65637e-10	9.69357e-08	down
chr10	122943921	122945795	diffreps_peak_168238	1874	ENSMUST00000067918	Ppm1h	351	3.26894e-12	1.71329e-09	down
chr10	111270490	111270580	diffreps_peak_162008	90	NM_175489	Osbpl8	31	0	0	down
chr13	86045921	86046260	diffreps_peak_349155	339	ENSMUST00000132233	Cox7c	281	4.65637e-10	9.69357e-08	down
chr9	119239861	119240260	diffreps_peak_1320556	399	NM_133985	Oxsr1	331	1.34506e-11	5.57668e-09	down
chr9	48495541	48495860	diffreps_peak_1280765	319	NM_001004191	Gm5617	4.92265	7.61613e-13	5.13636e-10	down
chr19	24938395	24938440	diffreps_peak_654144	45	NM_146097	Cbwd1	301	1.12635e-10	3.06728e-08	down
chr7	18071670	18071813	diffreps_peak_1115532	143	NM_026087	Ceacam12	731	0	0	down
chr11	6467721	6468400	diffreps_peak_175857	679	NM_011221	Purb	8.54098	9.98626e-11	3.06728e-08	down
chr4	41120006	41120184	diffreps_peak_877530	178	NM_139236	Nol6	301	1.12635e-10	3.06728e-08	down
chr18	60567370	60567840	diffreps_peak_624504	470	uc008fal.1	Rbm22	13.5806	2.13445e-10	5.68945e-08	down
chr15	80213621	80214140	diffreps_peak_474670	519	NM_010795	Mgat3	241	8.01666e-09	9.50076e-07	down
chr17	37336288	37337233	diffreps_peak_560546	945	ENSMUST00000173472	Olfr103	321	2.73015e-11	9.63717e-09	down
chr1	88204731	88205100	diffreps_peak_45711	369	NM_008299	Dnajb3	321	2.73015e-11	9.63717e-09	down
chr19	45812197	45812291	diffreps_peak_666522	94	NM_001276358	Kcnip2	271	9.47559e-10	1.82331e-07	down
chr9	119041501	119041940	diffreps_peak_1320448	439	NM_133710	Ctdspl	281	4.65637e-10	9.69357e-08	down
chr15	88862301	88862720	diffreps_peak_479619	419	NM_145478	Pim3	7.39344	6.2491e-09	8.95244e-07	down
chr6	108842926	108843098	diffreps_peak_1083680	172	NM_138677	Edem1	251	3.9315e-09	5.74046e-07	down
chr9	45769408	45769475	diffreps_peak_1279314	67	NM_001081373	Cep164	381	3.92797e-13	2.73423e-10	down
chr18	65167421	65168460	diffreps_peak_627438	1039	uc008fep.2	Nedd4l	271	9.47559e-10	1.82331e-07	down
chr11	115608241	115608613	diffreps_peak_239073	372	NM_027162	Mif4gd	12.2195	9.92983e-12	4.43599e-09	down
chr7	18614459	18614816	diffreps_peak_1115770	357	NM_020261	Psg23	521	0	0	down
chr11	61756194	61756345	diffreps_peak_205686	151	NM_144806	Prpsap2	241	8.01666e-09	9.50076e-07	down
chr13	34182781	34183311	diffreps_peak_321845	530	NM_001033167	Slc22a23	1171	0	0	down
chr15	92234424	92234520	diffreps_peak_481625	96	NM_007727	Cntn1	311	5.54403e-11	1.80226e-08	down
chr12	5027042	5027180	diffreps_peak_244993	138	NM_001099628	Atad2b	12.2903	2.72181e-09	4.24627e-07	down
chr4	58143501	58144200	diffreps_peak_887720	699	uc008sys.1	Svep1	20.0476	2.26732e-11	9.20803e-09	down
chr10	61695681	61696340	diffreps_peak_134352	659	NM_027912	Tysnd1	29.1818	1.3188e-09	2.49449e-07	down
chr4	151995825	151996240	diffreps_peak_940749	415	ENSMUST00000055688	Phf13	6.91549	2.6381e-09	4.12875e-07	down
chr5	8865749	8866160	diffreps_peak_946451	411	NM_011075	Abcb1b	241	8.01666e-09	9.50076e-07	down
chr11	97799997	97800092	diffreps_peak_227931	95	ENSMUST00000152962	Lasp1	241	8.01666e-09	9.50076e-07	down
chr13	60939181	60939614	diffreps_peak_336234	433	NM_009411	Tpbpa	2501	0	0	down
chr9	85690693	85690765	diffreps_peak_1301773	72	NM_001081282	Ibtk	271	9.47559e-10	1.82331e-07	down
chr1	172278534	172278680	diffreps_peak_89864	146	NM_178405	Atp1a2	2.0847	1.33227e-15	1.85251e-12	down
chr1	171217221	171218500	diffreps_peak_89004	1279	uc007dnh.1	Nr1i3	14.1707	6.26166e-14	5.89731e-11	down
chr2	106699287	106699535	diffreps_peak_732762	248	NM_029837	Mpped2	331	1.34506e-11	5.57668e-09	down
chr19	53621730	53621906	diffreps_peak_670820	176	NM_007790	Smc3	4.71041	2.66454e-14	2.6942e-11	down
chr9	95560381	95560720	diffreps_peak_1306950	339	NM_198414	Paqr9	7.04938	1.10984e-10	3.06728e-08	down
chr9	15097882	15097980	diffreps_peak_1262821	98	NM_001164797	Hephl1	301	1.12635e-10	3.06728e-08	down
chr14	69509841	69510580	diffreps_peak_406648	739	NM_173420	Synb	421	2.33147e-14	2.37677e-11	down
chr3	32936241	32937140	diffreps_peak_790196	899	ENSMUST00000072312	Usp13	4.54331	0	0	down
chr5	114131992	114132276	diffreps_peak_1004910	284	uc008yzh.1	Ung	20.6774	1.11022e-16	1.984e-13	down
chr5	96227679	96227751	diffreps_peak_994754	72	NM_053158	Mrpl1	8.04225	2.49674e-11	9.63717e-09	down
chr8	47191838	47192620	diffreps_peak_1210646	782	NM_175162	Stox2	37.6667	0	0	down
chr11	72308606	72308820	diffreps_peak_212242	214	NM_001037713	Xaf1	321	2.73015e-11	9.63717e-09	down
chr10	60369041	60369580	diffreps_peak_133647	539	NM_028732	4632428N05Rik	67.8293	0	0	down
chr5	138107561	138107822	diffreps_peak_1019285	261	NM_029869	Zkscan1	291	2.28951e-10	5.74177e-08	down
chr15	96419561	96420020	diffreps_peak_483921	459	NM_028148	Scaf11	10.8592	2.22045e-16	3.74769e-13	down
chr1	134201781	134202320	diffreps_peak_68746	539	NM_001008533	Adora1	261	1.92946e-09	3.04926e-07	down
chr13	61003023	61003248	diffreps_peak_336249	225	NM_012007	Ctsj	621	0	0	down
chr11	8432701	8433920	diffreps_peak_176792	1219	NM_001083587	Tns3	4.27485	8.96914e-10	1.82331e-07	down
chr8	26031121	26031620	diffreps_peak_1199521	499	NM_207659	Hook3	361	1.61249e-12	9.11497e-10	down
chr12	110661354	110661539	diffreps_peak_299400	185	NM_030238	Dync1h1	7.72131	1.93542e-09	3.0563e-07	down
chr19	10599031	10599080	diffreps_peak_646369	49	NM_145496	Dak	281	4.65637e-10	9.69357e-08	down
chr10	63340881	63340912	diffreps_peak_135498	31	ENSMUST00000120239	Sirt1	261	1.92946e-09	3.04926e-07	down
chr18	56525761	56526720	diffreps_peak_622419	959	NM_138600	Aldh7a1	281	4.65637e-10	9.69357e-08	down
chr3	127869881	127870440	diffreps_peak_841849	559	NM_027482	5730508B09Rik	241	8.01666e-09	9.50076e-07	down
chr17	66438166	66438391	diffreps_peak_576590	225	NM_172963	Mtcl1	801	0	0	down
chr8	18876039	18876120	diffreps_peak_1194793	81	NM_026792	Agpat5	241	8.01666e-09	9.50076e-07	down
chr12	113070667	113070781	diffreps_peak_301200	114	NM_001081170	Pacs2	8.74648	1.28297e-12	8.14677e-10	down
chr14	47101561	47102680	diffreps_peak_393494	1119	NM_028966	Samd4	2.01999	9.20375e-13	5.88879e-10	down
chr1	150610617	150610752	diffreps_peak_77089	135	NM_001024720	Hmcn1	411	4.72955e-14	4.51839e-11	down
chr2	129458361	129458676	diffreps_peak_745445	315	NM_177653	F830045P16Rik	241	8.01666e-09	9.50076e-07	down
chr10	118158301	118158604	diffreps_peak_165651	303	NM_010785	Mdm1	301	1.12635e-10	3.06728e-08	down
chr3	84903781	84904079	diffreps_peak_816005	298	NM_001177773	Fbxw7	6.87189	0	0	down
chr11	83418464	83418820	diffreps_peak_219338	356	uc007kow.1	Rasl10b	20.5238	1.17086e-11	5.17429e-09	down
chr17	47603855	47603860	diffreps_peak_566374	5	NM_016859	Bysl	241	8.01666e-09	9.50076e-07	down
chr3	129934624	129934700	diffreps_peak_842842	76	NM_025779	Ccdc109b	361	1.61249e-12	9.11497e-10	down
chr1	172293571	172293676	diffreps_peak_89892	105	NM_178405	Atp1a2	2.2766	1.06137e-13	8.95962e-11	down
chr7	9552510	9552580	diffreps_peak_1110702	70	NM_001105151	Vmn2r47	421	2.33147e-14	2.37677e-11	down
chr7	30185084	30185171	diffreps_peak_1124478	87	NM_009944	Cox7a1	2.03294	0	0	down
chr1	158957201	158958220	diffreps_peak_81870	1019	ENSMUST00000159861	Pappa2	611	0	0	down
chr5	122880261	122880852	diffreps_peak_1010467	591	NM_013910	Kdm2b	8.2549	7.89588e-09	9.50076e-07	down
chr18	36947281	36947940	diffreps_peak_611709	659	NM_138662	Pcdha3	301	1.12635e-10	3.06728e-08	down
chr7	45326562	45326746	diffreps_peak_1132874	184	NM_175130	Trpm4	9.16901	2.12497e-13	1.66539e-10	down
chr14	54971376	54971460	diffreps_peak_398030	84	NM_080728	Myh7	2.15229	0	0	down
chr19	56790181	56791046	diffreps_peak_672920	865	ENSMUST00000118592	A630007B06Rik	321	2.73015e-11	9.63717e-09	down
chr9	66372161	66372820	diffreps_peak_1290887	659	uc009qeo.1	Herc1	261	1.92946e-09	3.04926e-07	down
chr5	140898181	140898379	diffreps_peak_1020899	198	NM_175362	Card11	351	3.26894e-12	1.71329e-09	down
chr10	18660596	18660675	diffreps_peak_111140	79	NM_001033258	Arfgef3	311	5.54403e-11	1.80226e-08	down
chr16	37060661	37061520	diffreps_peak_508336	859	NM_029977	Polq	9.78049	5.00115e-09	7.23207e-07	down
chr19	5455001	5455940	diffreps_peak_642384	939	NM_198616	Ccdc85b	5.05405	9.00042e-09	1.06142e-06	down
chr7	110281781	110282220	diffreps_peak_1167450	439	NM_009302	Swap70	1021	0	0	down
chr10	70190001	70190560	diffreps_peak_139437	559	NM_001111121	Ccdc6	281	4.65637e-10	9.69357e-08	down
chr13	36988921	36989085	diffreps_peak_323341	164	NM_028784	F13a1	341	6.62959e-12	2.99554e-09	down
chr18	31780841	31781320	diffreps_peak_608300	479	NM_153515	Ammecr1l	6.67901	6.16995e-10	1.2735e-07	down
chr6	35215073	35215198	diffreps_peak_1044937	125	NM_027513	Nup205	251	3.9315e-09	5.74046e-07	down
chr4	58333641	58333689	diffreps_peak_887823	48	NM_010944	Musk	241	8.01666e-09	9.50076e-07	down
chr7	25285633	25285816	diffreps_peak_1120998	183	NM_027882	Cic	16.7143	2.26424e-09	3.56276e-07	down
chr2	28688341	28689060	diffreps_peak_690183	719	NM_022887	Tsc1	8.21311	3.28646e-10	8.13702e-08	down
chr4	42660594	42660764	diffreps_peak_878900	170	NM_010550	Il11ra2	16.1613	1.24334e-12	7.91091e-10	down
chr14	8510861	8511193	diffreps_peak_371717	332	NM_028934	4930452B06Rik	341	6.62959e-12	2.99554e-09	down
chr11	49057193	49057880	diffreps_peak_197699	687	ENSMUST00000046745	Tgtp2	541	0	0	down
chr8	125670901	125671500	diffreps_peak_1254471	599	NM_028908	Map10	22.9048	4.25882e-13	2.94658e-10	down
chr10	127420901	127421220	diffreps_peak_170652	319	NM_027900	R3hdm2	261	1.92946e-09	3.04926e-07	down
chr18	54988261	54988680	diffreps_peak_621742	419	NM_175751	Zfp608	4.8247	1.11022e-16	1.984e-13	down
chr1	150770241	150770347	diffreps_peak_77228	106	NM_001024720	Hmcn1	291	2.28951e-10	5.74177e-08	down
chr19	43612324	43612380	diffreps_peak_665105	56	NM_008699	Nkx2-3	261	1.92946e-09	3.04926e-07	down
chr7	47235201	47235780	diffreps_peak_1134285	579	NM_001288801	Mrgpra9	281	4.65637e-10	9.69357e-08	down
chr2	34432002	34432330	diffreps_peak_694170	328	NM_177345	Mapkap1	20.5238	1.17086e-11	5.17429e-09	down
chr14	86789801	86789914	diffreps_peak_415469	113	uc007uua.1	Diap3	261	1.92946e-09	3.04926e-07	down
chr6	91173221	91174220	diffreps_peak_1074236	999	NM_144919	Hdac11	441	5.77316e-15	6.94008e-12	down
chr6	119480401	119481440	diffreps_peak_1090065	1039	NM_133940	Fbxl14	4.08458	2.0287e-10	5.42428e-08	down
chr9	56495501	56496100	diffreps_peak_1285378	599	NM_025812	Hmg20a	281	4.65637e-10	9.69357e-08	down
chr6	101155869	101155932	diffreps_peak_1079944	63	NM_018884	Pdzrn3	261	1.92946e-09	3.04926e-07	down
chr1	36713738	36713740	diffreps_peak_16965	2	ENSMUST00000160084	Actr1b	241	8.01666e-09	9.50076e-07	down
chr12	28659001	28659380	diffreps_peak_256784	379	NM_011275	Rnaseh1	16.122	4.44089e-16	6.96852e-13	down
chr9	3004526	3005009	diffreps_peak_1256400	483	ENSMUST00000178348	Gm11168	3.46954	0	0	down
chr9	95881225	95881411	diffreps_peak_1307163	186	NM_019864	Atr	301	1.12635e-10	3.06728e-08	down
chr12	8982760	8982894	diffreps_peak_246890	134	NM_172470	Wdr35	19.0952	8.48345e-11	2.70881e-08	down
chr13	119606981	119607030	diffreps_peak_367560	49	uc029sdm.1	Gm7120	24.3333	5.79536e-14	5.4762e-11	down
chr11	77472448	77472877	diffreps_peak_215701	429	uc007kgv.1	Ankrd13b	9.78049	5.00115e-09	7.23207e-07	down
chr4	70300565	70300675	diffreps_peak_893934	110	NM_145990	Cdk5rap2	241	8.01666e-09	9.50076e-07	down
chr8	89031881	89033120	diffreps_peak_1234176	1239	NM_021390	Sall1	251	3.9315e-09	5.74046e-07	down
chr6	99693441	99693818	diffreps_peak_1079330	377	NM_008158	Gpr27	3.38671	1.54746e-11	6.40285e-09	down
chr11	107212261	107212658	diffreps_peak_234536	397	NM_145823	Pitpnc1	13.459	0	0	down
chr15	5164711	5164805	diffreps_peak_435840	94	NM_001013367	Prkaa1	431	1.15463e-14	1.29385e-11	down
chr19	34046775	34047360	diffreps_peak_659292	585	NM_172837	Lipk	331	1.34506e-11	5.57668e-09	down
chr4	148258698	148258838	diffreps_peak_938050	140	NM_001083342	Ptchd2	361	1.61249e-12	9.11497e-10	down
chr13	27708997	27709395	diffreps_peak_318515	398	NM_011120	Prl7d1	14.4146	3.30846e-14	3.31015e-11	down
chr8	84771921	84772140	diffreps_peak_1231729	219	NM_010906	Nfix	8.86885	3.01413e-11	1.06042e-08	down
chr13	34627941	34628620	diffreps_peak_322052	679	NM_025831	Pxdc1	7.54971	0	0	down
chr3	146463898	146464200	diffreps_peak_851232	302	NM_028836	Ctbs	261	1.92946e-09	3.04926e-07	down
chr9	54401281	54401820	diffreps_peak_1283988	539	NM_172771	Dmxl2	18.0968	2.53131e-14	2.56221e-11	down
chr14	18270541	18270626	diffreps_peak_376997	85	ENSMUST00000112598	Rpl15	311	5.54403e-11	1.80226e-08	down
chr15	58052223	58052600	diffreps_peak_462807	377	NM_009572	Zhx1	3.21865	6.24253e-10	1.28793e-07	down
chr18	44275481	44276480	diffreps_peak_616095	999	NM_010935	Npy6r	241	8.01666e-09	9.50076e-07	down
chr17	80944631	80944920	diffreps_peak_585018	289	NM_026516	Tmem178	261	1.92946e-09	3.04926e-07	down
chr7	4891561	4891667	diffreps_peak_1108041	106	NM_001101598	Isoc2a	3.91188	3.76854e-12	1.96361e-09	down
chr13	9764727	9764820	diffreps_peak_308101	93	uc007pkx.1	Zmynd11	15.5161	4.52705e-12	2.34941e-09	down
chr13	58555481	58555816	diffreps_peak_335039	335	NM_022317	Slc28a3	321	2.73015e-11	9.63717e-09	down
chr11	99520805	99521160	diffreps_peak_229046	355	NM_213730	Krt39	281	4.65637e-10	9.69357e-08	down
chr5	123702992	123703140	diffreps_peak_1011127	148	uc008zog.2	Zcchc8	281	4.65637e-10	9.69357e-08	down
chr7	143287381	143288300	diffreps_peak_1185583	919	uc012fxx.1	Kcnq1ot1	2.55268	6.99303e-10	1.4382e-07	down
chrX	94355901	94356560	diffreps_peak_1359986	659	uc009ttj.1	4932442L08Rik	401	9.57012e-14	8.093e-11	down
chr14	25988301	25988718	diffreps_peak_381542	417	ENSMUST00000172667	Duxbl1	291	2.28951e-10	5.74177e-08	down
chr19	5365101	5365158	diffreps_peak_642269	57	NM_011793	Banf1	281	4.65637e-10	9.69357e-08	down
chr4	32639501	32640840	diffreps_peak_873153	1339	NM_011997	Casp8ap2	3.69036	0	0	down
chr15	36483980	36484139	diffreps_peak_452006	159	NM_175134	Ankrd46	9.78049	5.00115e-09	7.23207e-07	down
chr4	63418087	63418560	diffreps_peak_890611	473	NM_028640	Whrn	8.12871	1.11022e-15	1.64801e-12	down
chr7	51879049	51879370	diffreps_peak_1136647	321	ENSMUST00000107591	Gas2	261	1.92946e-09	3.04926e-07	down
chr8	79673201	79673820	diffreps_peak_1228520	619	NM_001081164	Otud4	5.61059	0	0	down
chr9	110549161	110549780	diffreps_peak_1315773	619	NM_001081340	Setd2	4.96947	7.66568e-10	1.57167e-07	down
chr8	119508151	119508580	diffreps_peak_1250651	429	NM_019709	Mbtps1	861	0	0	down
chr11	95474230	95474382	diffreps_peak_226358	152	NM_025287	Spop	6.4321	1.91656e-09	3.04926e-07	down
chr17	23726335	23726641	diffreps_peak_550713	306	NM_023058	Pkmyt1	321	2.73015e-11	9.63717e-09	down
chr7	127344321	127344740	diffreps_peak_1177098	419	NM_146202	Zfp768	6.85586	1.50435e-13	1.24996e-10	down
chr3	57845721	57845878	diffreps_peak_802789	157	ENSMUST00000122210	Pfn2	301	1.12635e-10	3.06728e-08	down
chr17	29676130	29676289	diffreps_peak_554982	159	NM_028791	Cmtr1	5.65347	1.59679e-09	2.9967e-07	down
chr8	105090703	105090784	diffreps_peak_1242171	81	NM_144511	Ces3b	241	8.01666e-09	9.50076e-07	down
chr5	110809613	110810097	diffreps_peak_1002944	484	ENSMUST00000031490	Ulk1	3.08459	1.18767e-09	2.26369e-07	down
chr1	173695571	173695869	diffreps_peak_90616	298	NM_001162938	Pydc3	291	2.28951e-10	5.74177e-08	down
chr10	20959641	20960080	diffreps_peak_112484	439	NM_026203	Ahi1	481	3.33067e-16	5.30504e-13	down
chr11	46331921	46331992	diffreps_peak_196115	71	NM_010583	Itk	241	8.01666e-09	9.50076e-07	down
chrX	53669176	53670040	diffreps_peak_1344690	864	NM_001018063	Cxx1b	2.97216	2.97946e-11	1.04926e-08	down
chr14	47500793	47500870	diffreps_peak_393752	77	NM_001146085	Fbxo34	281	4.65637e-10	9.69357e-08	down
chr5	111284991	111285480	diffreps_peak_1003270	489	NM_001267622	Ttc28	5.6281	4.76816e-11	1.6497e-08	down
chr9	66970581	66970936	diffreps_peak_1291330	355	NM_030717	Lactb	21.4878	0	0	down
chr13	119488719	119488994	diffreps_peak_367491	275	ENSMUST00000175835	Gm7120	291	2.28951e-10	5.74177e-08	down
chr6	145864130	145864242	diffreps_peak_1104500	112	NM_024469	Bhlhe41	401	9.57012e-14	8.093e-11	down
chr18	39245282	39245341	diffreps_peak_613486	59	NM_175164	Arhgap26	341	6.62959e-12	2.99554e-09	down
chr1	46128107	46128235	diffreps_peak_22235	128	NM_001160386	Dnah7b	12.2195	9.92983e-12	4.43599e-09	down
chr10	58323681	58323687	diffreps_peak_132443	6	NM_026148	Lims1	12.4634	5.29088e-12	2.73044e-09	down
chr18	74805854	74806080	diffreps_peak_632628	226	NM_177470	Acaa2	2.26312	0	0	down
chr15	79252281	79252642	diffreps_peak_473936	361	NM_020516	Slc16a8	271	9.47559e-10	1.82331e-07	down
chr4	108818184	108818220	diffreps_peak_913346	36	NM_027453	Btf3l4	261	1.92946e-09	3.04926e-07	down
chr9	37315158	37315840	diffreps_peak_1274600	682	NM_001081429	Ccdc15	241	8.01666e-09	9.50076e-07	down
chr4	133584061	133584243	diffreps_peak_928067	182	ENSMUST00000030662	Gpatch3	251	3.9315e-09	5.74046e-07	down
chr19	4289897	4290020	diffreps_peak_641411	123	ENSMUST00000165954	Adrbk1	12.9355	7.64188e-10	1.56713e-07	down
chr4	152009021	152009560	diffreps_peak_940759	539	NM_001033352	Klhl21	11.8197	4.44089e-16	6.96852e-13	down
chr6	39377618	39377707	diffreps_peak_1047440	89	NM_028123	Slc37a3	19.0645	3.55271e-15	4.64823e-12	down
chr16	31080941	31081432	diffreps_peak_504435	491	NM_198626	Xxylt1	291	2.28951e-10	5.74177e-08	down
chr10	93247661	93248340	diffreps_peak_152783	679	NM_013508	Elk3	9.53659	9.23672e-09	1.08777e-06	down
chr2	104427781	104428060	diffreps_peak_731502	279	NM_010434	Hipk3	301	1.12635e-10	3.06728e-08	down
chr9	108829741	108830040	diffreps_peak_1314655	299	NM_080437	Celsr3	301	1.12635e-10	3.06728e-08	down
chr10	26260501	26260804	diffreps_peak_115298	303	NM_001013766	Samd3	261	1.92946e-09	3.04926e-07	down
chr1	133139361	133139800	diffreps_peak_68067	439	NM_133819	Ppp1r15b	241	8.01666e-09	9.50076e-07	down
chr17	27580741	27580954	diffreps_peak_553497	213	NM_019837	Nudt3	2.07972	5.91794e-10	1.22743e-07	down
chr3	36066201	36066270	diffreps_peak_791744	69	NM_172678	Acad9	271	9.47559e-10	1.82331e-07	down
chr5	28389502	28389780	diffreps_peak_957344	278	NM_028234	Rbm33	4.97351	3.89584e-11	1.36024e-08	down
chr7	46058415	46058552	diffreps_peak_1133592	137	NM_153057	Nomo1	10.4118	9.94638e-12	4.43599e-09	down
chr8	35676741	35677460	diffreps_peak_1204414	719	NM_001081279	Mfhas1	6.24823	1.04361e-14	1.22417e-11	down
chr7	142471842	142471880	diffreps_peak_1185123	38	NM_019391	Lsp1	3.32628	3.747e-11	1.30859e-08	down
chr15	88780481	88781360	diffreps_peak_479567	879	NM_181412	Zbed4	19.0952	8.48345e-11	2.70881e-08	down
chr15	38226135	38226140	diffreps_peak_452925	5	NM_008757	Odf1	261	1.92946e-09	3.04926e-07	down
chr10	61648551	61648700	diffreps_peak_134292	149	ENSMUST00000020286	Ppa1	30.0909	6.68326e-10	1.37528e-07	down
chr9	71650221	71650240	diffreps_peak_1294294	19	NM_026599	Cgnl1	491	2.22045e-16	3.74769e-13	down
chr10	10410786	10410877	diffreps_peak_106324	91	NM_001127353	Adgb	271	9.47559e-10	1.82331e-07	down
chr8	66703782	66704625	diffreps_peak_1220384	843	NM_010934	Npy1r	301	1.12635e-10	3.06728e-08	down
chr7	143458338	143458680	diffreps_peak_1185704	342	NM_009876	Cdkn1c	15.1935	8.62665e-12	3.88194e-09	down
chr3	105954261	105954720	diffreps_peak_829743	459	uc008qvn.1	Atp5f1	281	4.65637e-10	9.69357e-08	down
chr9	87199980	87200079	diffreps_peak_1302623	99	NM_199316	Cep162	331	1.34506e-11	5.57668e-09	down
chr19	12588601	12589560	diffreps_peak_647550	959	NM_026640	Fam111a	281	4.65637e-10	9.69357e-08	down
chr3	122935987	122936084	diffreps_peak_838753	97	NM_133857	Usp53	271	9.47559e-10	1.82331e-07	down
chr14	7818181	7818443	diffreps_peak_371279	262	NM_134080	Flnb	241	8.01666e-09	9.50076e-07	down
chr18	88870261	88870918	diffreps_peak_639535	657	NM_018821	Socs6	5.30464	2.79554e-12	1.55897e-09	down
chr16	4649201	4649880	diffreps_peak_489791	679	NM_139307	Vasn	8.64706	2.38205e-09	3.74257e-07	down
chr5	94951010	94951879	diffreps_peak_993456	869	NM_177913	A430089I19Rik	291	2.28951e-10	5.74177e-08	down
chr1	168158441	168158824	diffreps_peak_86998	383	NM_183355	Pbx1	261	1.92946e-09	3.04926e-07	down
chr3	9430701	9431460	diffreps_peak_777904	759	NM_133218	Zfp704	301	1.12635e-10	3.06728e-08	down
chr5	140611684	140611898	diffreps_peak_1020674	214	uc009ahv.1	Lfng	251	3.9315e-09	5.74046e-07	down
chr12	79190768	79190961	diffreps_peak_283068	193	ENSMUST00000085254	Rdh11	321	2.73015e-11	9.63717e-09	down
chr5	143503206	143504020	diffreps_peak_1022193	814	NM_144915	Daglb	8.04918	5.9461e-10	1.23166e-07	down
chr1	152517801	152518400	diffreps_peak_78353	599	NM_016846	Rgl1	23.8571	1.12577e-13	9.43629e-11	down
chr19	29611621	29612400	diffreps_peak_656605	779	NM_001081213	Ermp1	241	8.01666e-09	9.50076e-07	down
chr12	101834042	101834060	diffreps_peak_295066	18	ENSMUST00000021605	Trip11	19.5714	4.38738e-11	1.52294e-08	down
chr14	57099921	57100340	diffreps_peak_399596	419	NM_008125	Gjb2	441	5.77316e-15	6.94008e-12	down
chr17	21588041	21588540	diffreps_peak_549551	499	NM_001002008	Zfp948	521	0	0	down
chr1	183096192	183096341	diffreps_peak_95739	149	uc008ico.2	Disp1	341	6.62959e-12	2.99554e-09	down
chr5	131440301	131440640	diffreps_peak_1015096	339	NM_177047	Auts2	4.61991	7.34968e-14	6.87894e-11	down
chr2	13478059	13478222	diffreps_peak_681398	163	NM_001081084	Cubn	281	4.65637e-10	9.69357e-08	down
chr18	20582936	20583340	diffreps_peak_602131	404	uc008eer.1	Dsg2	4.39181	3.3102e-10	8.19225e-08	down
chr3	35795758	35795806	diffreps_peak_791532	48	NM_029570	Atp11b	361	1.61249e-12	9.11497e-10	down
chr5	139337021	139337700	diffreps_peak_1019999	679	ENSMUST00000049630	Cox19	461	1.33227e-15	1.85251e-12	down
chr16	20543421	20543680	diffreps_peak_498883	259	NM_009679	Ap2m1	3.14076	2.96869e-10	7.41967e-08	down
chr5	23502281	23503160	diffreps_peak_954447	879	NM_026984	Kmt2e	3.42165	2.21212e-12	1.24308e-09	down
chr14	46778888	46779032	diffreps_peak_393138	144	NM_009919	Cnih1	6.91549	2.6381e-09	4.12875e-07	down
chr13	60904774	60904847	diffreps_peak_336212	73	NM_026429	Tpbpb	421	2.33147e-14	2.37677e-11	down
chr16	85901041	85901125	diffreps_peak_533113	84	NM_011782	Adamts5	17.1905	1.1761e-09	2.24178e-07	down
chr7	142577161	142578100	diffreps_peak_1185227	939	uc012fxn.1	H19	2.80008	0	0	down
chr14	42519221	42519650	diffreps_peak_390686	429	ENSMUST00000167099	Gm8024	301	1.12635e-10	3.06728e-08	down
chr13	63061040	63061210	diffreps_peak_337323	170	ENSMUST00000021911	2010111I01Rik	421	2.33147e-14	2.37677e-11	down
chr14	20607081	20607900	diffreps_peak_378383	819	NM_030180	Usp54	331	1.34506e-11	5.57668e-09	down
chr18	32079841	32080577	diffreps_peak_608546	736	NM_173441	Iws1	3.43813	0	0	down
chr3	108186288	108186640	diffreps_peak_830994	352	NM_146137	Amigo1	4.18408	7.64014e-11	2.45849e-08	down
chr11	65184487	65184631	diffreps_peak_207546	144	NM_145136	Myocd	281	4.65637e-10	9.69357e-08	down
chr6	87902197	87902320	diffreps_peak_1072447	123	NM_017477	Copg1	321	2.73015e-11	9.63717e-09	down
chr15	10377374	10377498	diffreps_peak_438654	124	NM_001031851	Agxt2	241	8.01666e-09	9.50076e-07	down
chr5	35079241	35079800	diffreps_peak_961618	559	uc008xdk.1	Dok7	10.2683	1.45842e-09	2.74387e-07	down
chr1	139423033	139423160	diffreps_peak_71766	127	NM_172643	Zbtb41	331	1.34506e-11	5.57668e-09	down
chr19	46309154	46309296	diffreps_peak_666914	142	NM_019408	Nfkb2	311	5.54403e-11	1.80226e-08	down
chr9	3385041	3385380	diffreps_peak_1256686	339	NM_026303	Alkbh8	241	8.01666e-09	9.50076e-07	down
chr12	80682421	80683180	diffreps_peak_283866	759	NM_026244	Slc39a9	661	0	0	down
chr16	11909265	11909445	diffreps_peak_493741	180	ENSMUST00000073371	Cpped1	271	9.47559e-10	1.82331e-07	down
chr13	3940687	3941500	diffreps_peak_304946	813	NM_031250	Ucn3	251	3.9315e-09	5.74046e-07	down
chr11	69758261	69758637	diffreps_peak_210495	376	ENSMUST00000058470	Polr2a	291	2.28951e-10	5.74177e-08	down
chr6	58640545	58640627	diffreps_peak_1057495	82	uc009cdc.1	Abcg2	14.5484	3.12319e-11	1.0969e-08	down
chr2	119456571	119456741	diffreps_peak_739339	170	NM_026574	Ino80	25.8387	0	0	down
chr6	21714134	21714297	diffreps_peak_1036995	163	NM_019697	Kcnd2	251	3.9315e-09	5.74046e-07	down
chr5	39614221	39614600	diffreps_peak_963740	379	NM_010474	Hs3st1	1161	0	0	down
chr14	26127921	26128337	diffreps_peak_381681	416	ENSMUST00000172038	Duxbl2	291	2.28951e-10	5.74177e-08	down
chr2	122041155	122041210	diffreps_peak_741378	55	NM_144545	Eif3j1	5.84848	0	0	down
chr12	112611441	112612036	diffreps_peak_300726	595	NM_198411	Inf2	331	1.34506e-11	5.57668e-09	down
chr5	94614874	94615161	diffreps_peak_992994	287	ENSMUST00000180178	Gm3147	4.64641	9.9506e-12	4.43718e-09	down
chr8	107056260	107056560	diffreps_peak_1243582	300	NM_139229	Cog8	291	2.28951e-10	5.74177e-08	down
chr7	118485111	118485780	diffreps_peak_1172226	669	NM_001033380	Itpripl2	301	1.12635e-10	3.06728e-08	down
chr11	19018220	19018640	diffreps_peak_181892	420	NM_010789	Meis1	20.7561	0	0	down
chr4	63585241	63585960	diffreps_peak_890698	719	NM_144905	6330416G13Rik	341	6.62959e-12	2.99554e-09	down
chr8	124895221	124896340	diffreps_peak_1254016	1119	NM_198103	Exoc8	3.89593	1.93318e-10	5.17858e-08	down
chr3	26840654	26840739	diffreps_peak_786575	85	NM_027583	Spata16	301	1.12635e-10	3.06728e-08	down
chr13	92022781	92022909	diffreps_peak_352118	128	ENSMUST00000099326	Rasgrf2	321	2.73015e-11	9.63717e-09	down
chr6	48086441	48086593	diffreps_peak_1051981	152	NM_001163475	Zfp746	361	1.61249e-12	9.11497e-10	down
chr16	58823781	58824460	diffreps_peak_519913	679	NM_147002	Olfr175-ps1	301	1.12635e-10	3.06728e-08	down
chr2	32567394	32568820	diffreps_peak_693078	1426	NM_153560	Fam102a	261	1.92946e-09	3.04926e-07	down
chr7	104084042	104084980	diffreps_peak_1163676	938	ENSMUST00000057104	Olfr645	461	1.33227e-15	1.85251e-12	down
chr5	36397565	36397860	diffreps_peak_962247	295	NM_030889	Sorcs2	261	1.92946e-09	3.04926e-07	down
chr3	40654181	40654617	diffreps_peak_794050	436	ENSMUST00000061590	Intu	251	3.9315e-09	5.74046e-07	down
chr3	135410101	135410880	diffreps_peak_845344	779	uc008rll.1	Cisd2	261	1.92946e-09	3.04926e-07	down
chr6	40519032	40519186	diffreps_peak_1048095	154	NM_026317	Prss37	241	8.01666e-09	9.50076e-07	down
chr1	12859701	12860372	diffreps_peak_5140	671	NM_172294	Sulf1	261	1.92946e-09	3.04926e-07	down
chr5	94316901	94316977	diffreps_peak_992615	76	ENSMUST00000097478	Gm6502	341	6.62959e-12	2.99554e-09	down
chr8	48277666	48277821	diffreps_peak_1211422	155	NM_011857	Tenm3	291	2.28951e-10	5.74177e-08	down
chr7	140154601	140154877	diffreps_peak_1183759	276	ENSMUST00000059241	Sprn	241	8.01666e-09	9.50076e-07	down
chr2	76499256	76499422	diffreps_peak_716718	166	NM_145525	Osbpl6	361	1.61249e-12	9.11497e-10	down
chr9	59561942	59561980	diffreps_peak_1287180	38	NM_010421	Hexa	32.8182	8.67972e-11	2.75976e-08	down
chr12	101834181	101834800	diffreps_peak_295067	619	ENSMUST00000021605	Trip11	321	2.73015e-11	9.63717e-09	down
chr5	86706341	86707434	diffreps_peak_987884	1093	NM_172880	Tmprss11e	301	1.12635e-10	3.06728e-08	down
chr11	115797181	115797278	diffreps_peak_239240	97	NM_028014	2310067B10Rik	13.1951	7.95031e-13	5.13636e-10	down
chr15	55052115	55052120	diffreps_peak_461293	5	NM_001081288	Taf2	241	8.01666e-09	9.50076e-07	down
chr19	44934932	44935100	diffreps_peak_665881	168	NM_001081225	Fam178a	241	8.01666e-09	9.50076e-07	down
chr1	75475441	75476226	diffreps_peak_38327	785	NM_001001565	Chpf	531	0	0	down
chr13	100056158	100056340	diffreps_peak_356455	182	NM_001081061	Bdp1	581	0	0	down
chr11	121306981	121307580	diffreps_peak_243115	599	NM_001080932	Foxk2	8.68212	0	0	down
chr3	85660521	85660980	diffreps_peak_816387	459	NM_172682	Fam160a1	271	9.47559e-10	1.82331e-07	down
chr2	166894611	166894920	diffreps_peak_766210	309	NM_001085495	Arfgef2	5.72527	7.06535e-09	9.50076e-07	down
chr2	31778333	31778507	diffreps_peak_692443	174	NM_009594	Abl1	8.70492	5.49079e-11	1.80226e-08	down
chr10	52096021	52096198	diffreps_peak_129210	177	NM_011282	Ros1	17.7742	4.84057e-14	4.60751e-11	down
chr15	59538941	59539666	diffreps_peak_463801	725	NM_001164604	Nsmce2	281	4.65637e-10	9.69357e-08	down
chr5	21002422	21002518	diffreps_peak_953029	96	NM_011203	Ptpn12	491	2.22045e-16	3.74769e-13	down
chr5	134489461	134490060	diffreps_peak_1016812	599	NM_009990	Clip2	281	4.65637e-10	9.69357e-08	down
chr4	47474041	47474367	diffreps_peak_881980	326	NM_019998	Alg2	321	2.73015e-11	9.63717e-09	down
chr5	137785061	137786060	diffreps_peak_1019093	999	NM_144913	Mepce	3.36162	1.41157e-09	2.66767e-07	down
chr16	10959841	10960220	diffreps_peak_493097	379	NM_019980	Litaf	281	4.65637e-10	9.69357e-08	down
chr15	91847045	91847144	diffreps_peak_481460	99	NM_198927	Smgc	241	8.01666e-09	9.50076e-07	down
chr14	105287616	105287779	diffreps_peak_424646	163	NM_029561	Ndfip2	251	3.9315e-09	5.74046e-07	down
chr19	55910578	55910681	diffreps_peak_672394	103	NM_009333	Tcf7l2	54.3333	0	0	down
chr9	64987581	64988020	diffreps_peak_1289930	439	NM_021345	Hacd3	20.0476	2.26732e-11	9.20803e-09	down
chr2	88851951	88851960	diffreps_peak_723335	9	NM_146463	Olfr1204	271	9.47559e-10	1.82331e-07	down
chr5	31267233	31267326	diffreps_peak_959132	93	NM_026298	Ift172	5.21488	6.99659e-10	1.43841e-07	down
chr3	130040673	130040840	diffreps_peak_842918	167	NM_207209	Sec24b	17.7742	4.84057e-14	4.60751e-11	down
chr15	102000579	102000640	diffreps_peak_487315	61	NM_031170	Krt8	16.4839	6.50813e-13	4.46929e-10	down
chr6	148415709	148415783	diffreps_peak_1106107	74	NM_198967	Tmtc1	271	9.47559e-10	1.82331e-07	down
chr4	126559981	126560352	diffreps_peak_923763	371	NM_175554	Clspn	311	5.54403e-11	1.80226e-08	down
chr8	125492381	125492833	diffreps_peak_1254405	452	uc009nye.1	Sipa1l2	13.1951	7.95031e-13	5.13636e-10	down
chr2	132306821	132307500	diffreps_peak_747279	679	NM_138651	Cds2	6.4321	1.91656e-09	3.04926e-07	down
chr1	173977264	173977420	diffreps_peak_90859	156	NM_008327	Ifi202b	281	4.65637e-10	9.69357e-08	down
chrX	75108695	75109060	diffreps_peak_1352601	365	NM_001030307	Dkc1	6.94595	8.51541e-14	7.92329e-11	down
chr7	101177143	101177220	diffreps_peak_1161790	77	NM_199012	Fchsd2	241	8.01666e-09	9.50076e-07	down
chr14	32577041	32577440	diffreps_peak_385609	399	NM_001081221	Ercc6	271	9.47559e-10	1.82331e-07	down
chr2	155623202	155623290	diffreps_peak_759756	88	NM_001085378	Myh7b	261	1.92946e-09	3.04926e-07	down
chr7	24916800	24916941	diffreps_peak_1120678	141	NM_001130151	Arhgef1	261	1.92946e-09	3.04926e-07	down
chr4	133602121	133602168	diffreps_peak_928081	47	NM_018754	Sfn	261	1.92946e-09	3.04926e-07	down
chr17	34027321	34027720	diffreps_peak_557879	399	uc008cav.1	Slc39a7	7.23762	2.01172e-13	1.57924e-10	down
chr17	33694881	33695440	diffreps_peak_557493	559	ENSMUST00000173329	March2	15.7619	8.36641e-09	9.87431e-07	down
chr1	172273841	172274380	diffreps_peak_89855	539	NM_178405	Atp1a2	2.10008	0	0	down
chr3	155030121	155030340	diffreps_peak_855968	219	uc008rut.1	Tnni3k	291	2.28951e-10	5.74177e-08	down
chr1	135845544	135845640	diffreps_peak_70055	96	ENSMUST00000112085	Tnnt2	2.10147	0	0	down
chr7	127375642	127376050	diffreps_peak_1177113	408	NM_175560	Zfp747	361	1.61249e-12	9.11497e-10	down
chr3	30814233	30814353	diffreps_peak_788954	120	NM_027016	Sec62	31.9091	1.71453e-10	4.60796e-08	down
chr4	41293932	41294111	diffreps_peak_877700	179	NM_026893	Dcaf12	341	6.62959e-12	2.99554e-09	down
chr12	76605488	76605500	diffreps_peak_281666	12	NM_013675	Sptb	7.41975	1.96293e-11	8.04849e-09	down
chr11	84214161	84214290	diffreps_peak_219802	129	NM_133360	Acaca	251	3.9315e-09	5.74046e-07	down
chr15	76104861	76105300	diffreps_peak_471671	439	NM_144848	Eppk1	18.4194	1.31006e-14	1.46343e-11	down
chr16	91547071	91547180	diffreps_peak_535766	109	ENSMUST00000023687	Ifngr2	2.299	1.11022e-16	1.984e-13	down
chr2	11759928	11760023	diffreps_peak_680461	95	NM_015792	Fbxo18	541	0	0	down
chr16	32644642	32645080	diffreps_peak_505507	438	NM_016788	Tnk2	3.16306	0	0	down
chr17	26941451	26941518	diffreps_peak_553178	67	NM_001281491	Syngap1	11.9756	1.86138e-11	7.64526e-09	down
chr2	180981036	180981480	diffreps_peak_774169	444	NM_145760	Arfgap1	291	2.28951e-10	5.74177e-08	down
chr7	103937621	103938335	diffreps_peak_1163597	714	NM_147119	Olfr632	271	9.47559e-10	1.82331e-07	down
chr7	19433318	19433536	diffreps_peak_1116558	218	NM_172279	Mark4	3.76018	7.98972e-10	1.63435e-07	down
chr5	114804681	114805060	diffreps_peak_1005505	379	NM_026718	Ankrd13a	16.6098	1.11022e-16	1.984e-13	down
chr13	49147761	49148260	diffreps_peak_330114	499	NM_029361	Wnk2	2.93076	0	0	down
chrX	42108721	42109140	diffreps_peak_1340647	419	NM_009688	Xiap	521	0	0	down
chr1	189641941	189642680	diffreps_peak_99160	739	NM_001081363	Cenpf	241	8.01666e-09	9.50076e-07	down
chr4	84414245	84414348	diffreps_peak_900807	103	NM_172870	Bnc2	261	1.92946e-09	3.04926e-07	down
chr15	82854781	82855040	diffreps_peak_476456	259	NM_013836	Tcf20	751	0	0	down
chr5	125033325	125033621	diffreps_peak_1012178	296	NM_011424	Ncor2	281	4.65637e-10	9.69357e-08	down
chr10	128872420	128872510	diffreps_peak_172106	90	NM_025364	Sarnp	371	7.95586e-13	5.13636e-10	down
chr7	45916421	45916780	diffreps_peak_1133506	359	NM_144801	Tmem143	37.6667	0	0	down
chr19	5306723	5307160	diffreps_peak_642247	437	NM_001024717	Gal3st3	261	1.92946e-09	3.04926e-07	down
chr19	46082739	46083180	diffreps_peak_666742	441	NM_053086	Nolc1	10.0244	2.70301e-09	4.22408e-07	down
chr3	15963541	15963675	diffreps_peak_781185	134	NM_001081687	Gm5150	251	3.9315e-09	5.74046e-07	down
chr1	179740021	179740119	diffreps_peak_93793	98	ENSMUST00000131716	Gm1305	321	2.73015e-11	9.63717e-09	down
chr11	69559821	69560060	diffreps_peak_210243	239	NM_007911	Efnb3	7.2963	3.50319e-11	1.22464e-08	down
chr4	42846101	42846261	diffreps_peak_879095	160	uc008snw.1	4930578G10Rik	261	1.92946e-09	3.04926e-07	down
chr2	172549592	172549882	diffreps_peak_769260	290	NM_009335	Tfap2c	241	8.01666e-09	9.50076e-07	down
chr9	122992441	122992767	diffreps_peak_1322826	326	uc009sfm.1	Kif15	241	8.01666e-09	9.50076e-07	down
chr7	122085781	122086420	diffreps_peak_1174193	639	ENSMUST00000033157	Ndufab1	12.2195	9.92983e-12	4.43599e-09	down
chr12	84017001	84017660	diffreps_peak_285839	659	NM_012006	Acot1	4.4903	0	0	down
chr17	66448316	66448520	diffreps_peak_576593	204	NM_172963	Mtcl1	801	0	0	down
chr3	51255661	51256460	diffreps_peak_799083	799	NM_023502	Elf2	11.2817	0	0	down
chr5	138048341	138049040	diffreps_peak_1019237	699	NM_001039889	Smok3b	271	9.47559e-10	1.82331e-07	down
chr6	71494001	71494440	diffreps_peak_1063697	439	NM_009543	Rnf103	14.5484	3.12319e-11	1.0969e-08	down
chr13	53373961	53374069	diffreps_peak_332209	108	NM_009269	Sptlc1	20.3548	2.22045e-16	3.74769e-13	down
chr7	15388720	15389006	diffreps_peak_1113713	286	ENSMUST00000036575	Obox2	321	2.73015e-11	9.63717e-09	down
chr2	36189661	36190647	diffreps_peak_695351	986	ENSMUST00000028250	Mrrf	14.2258	5.93345e-11	1.92382e-08	down
chr5	94865452	94865584	diffreps_peak_993351	132	NM_001200055	Gm16513	6.6044	8.16032e-11	2.62204e-08	down
chr2	29147181	29148080	diffreps_peak_690386	899	NM_198033	Setx	321	2.73015e-11	9.63717e-09	down
chr9	70426721	70427107	diffreps_peak_1293496	386	NM_033604	Rnf111	271	9.47559e-10	1.82331e-07	down
chr7	46097241	46097700	diffreps_peak_1133642	459	NM_010602	Kcnj11	3.57919	5.12857e-09	7.37402e-07	down
chr15	101357941	101358420	diffreps_peak_487127	479	uc007xtc.1	Krt80	671	0	0	down
chr14	76133001	76133198	diffreps_peak_410313	197	NM_013745	Nufip1	14.6585	1.75415e-14	1.94205e-11	down
chr7	4810421	4810540	diffreps_peak_1107982	119	NM_133777	Ube2s	7.37363	1.48681e-12	9.11497e-10	down
chr5	138178661	138179147	diffreps_peak_1019361	486	NM_009315	Taf6	3.3622	7.08322e-13	4.85722e-10	down
chr7	79360221	79360540	diffreps_peak_1149737	319	NM_018811	Abhd2	241	8.01666e-09	9.50076e-07	down
chr5	73085346	73085515	diffreps_peak_981043	169	NM_028194	Fryl	241	8.01666e-09	9.50076e-07	down
chr11	116011026	116011216	diffreps_peak_239380	190	NM_016905	Galk1	16.122	4.44089e-16	6.96852e-13	down
chr14	65865129	65865280	diffreps_peak_404446	151	NM_145944	Ccdc25	5.05405	9.00042e-09	1.06142e-06	down
chr13	19690174	19690241	diffreps_peak_314307	67	NM_181591	Nme8	241	8.01666e-09	9.50076e-07	down
chr7	101859381	101859554	diffreps_peak_1162333	173	NM_008034	Folr1	401	9.57012e-14	8.093e-11	down
chr6	149483983	149484196	diffreps_peak_1106763	213	NM_009753	Bicd1	321	2.73015e-11	9.63717e-09	down
chr19	56858404	56858674	diffreps_peak_672977	270	NM_031387	Tdrd1	1761	0	0	down
chr11	58684061	58684640	diffreps_peak_203199	579	NM_207230	Olfr320	241	8.01666e-09	9.50076e-07	down
chr11	116062094	116062100	diffreps_peak_239435	6	ENSMUST00000106450	Unc13d	251	3.9315e-09	5.74046e-07	down
chr2	158117421	158117840	diffreps_peak_761447	419	NM_009373	Tgm2	2.21998	2.11808e-12	1.19117e-09	down
chr12	55379281	55379477	diffreps_peak_270769	196	NM_025373	1110008L16Rik	321	2.73015e-11	9.63717e-09	down
chr10	75241121	75241460	diffreps_peak_141891	339	uc007fqd.1	Specc1l	8.64706	2.38205e-09	3.74257e-07	down
chr6	140002079	140002180	diffreps_peak_1101340	101	NM_054066	Plcz1	251	3.9315e-09	5.74046e-07	down
chr7	45337886	45337955	diffreps_peak_1132887	69	NM_010473	Hrc	2.88209	8.94433e-11	2.84326e-08	down
chr17	14990546	14990840	diffreps_peak_546094	294	NM_001123370	9030025P20Rik	271	9.47559e-10	1.82331e-07	down
chr4	133753161	133753611	diffreps_peak_928234	450	NM_001080819	Arid1a	2.2691	5.25031e-11	1.80226e-08	down
chr11	4091479	4092020	diffreps_peak_173974	541	ENSMUST00000004868	Mtfp1	4.51706	0	0	down
chr5	121191201	121191240	diffreps_peak_1008932	39	NM_011202	Ptpn11	3.78607	3.59756e-09	5.58963e-07	down
chr7	127136901	127137367	diffreps_peak_1176940	466	NM_009259	Spn	261	1.92946e-09	3.04926e-07	down
chr7	22713597	22713720	diffreps_peak_1119373	123	NM_001037248	Gm4567	301	1.12635e-10	3.06728e-08	down
chr5	76856741	76857500	diffreps_peak_983110	759	NM_001163793	C530008M17Rik	3.29607	5.81357e-11	1.88881e-08	down
chr19	27217019	27217660	diffreps_peak_655248	641	NM_013703	Vldlr	2.17289	8.61311e-13	5.52573e-10	down
chr5	25387923	25388095	diffreps_peak_955956	172	NM_001081383	Kmt2c	14.2258	5.93345e-11	1.92382e-08	down
chr5	148076201	148076740	diffreps_peak_1025011	539	NM_029920	Mtus2	301	1.12635e-10	3.06728e-08	down
chr11	119143321	119144080	diffreps_peak_241389	759	NM_172443	Tbc1d16	6.74257	3.49498e-12	1.82373e-09	down
chr11	115795624	115795814	diffreps_peak_239238	190	NM_028014	2310067B10Rik	6.44554	1.90028e-11	7.79832e-09	down
chr1	40624213	40624301	diffreps_peak_19143	88	NM_177084	Slc9a4	261	1.92946e-09	3.04926e-07	down
chr19	47795602	47795720	diffreps_peak_668071	118	NM_027559	Cfap43	241	8.01666e-09	9.50076e-07	down
chr7	143107253	143107741	diffreps_peak_1185451	488	NM_008434	Kcnq1	441	5.77316e-15	6.94008e-12	down
chr6	86369701	86370000	diffreps_peak_1071412	299	NM_025591	Fam136a	551	0	0	down
chr8	126941178	126941225	diffreps_peak_1255008	47	NM_024214	Tomm20	421	2.33147e-14	2.37677e-11	down
chr17	27887481	27887692	diffreps_peak_553698	211	NM_001080769	Uhrf1bp1	381	3.92797e-13	2.73423e-10	down
chr2	112265824	112267092	diffreps_peak_735501	1268	ENSMUST00000110991	Slc12a6	7.48352	8.33444e-13	5.35778e-10	down
chr8	109913568	109913771	diffreps_peak_1245213	203	NM_001122594	Phlpp2	331	1.34506e-11	5.57668e-09	down
chr13	24908301	24909260	diffreps_peak_317216	959	NM_172532	Aldh5a1	331	1.34506e-11	5.57668e-09	down
chr5	123159941	123161129	diffreps_peak_1010658	1188	NM_001040398	Setd1b	4.0605	7.79377e-14	7.2779e-11	down
chr2	18047961	18048452	diffreps_peak_683966	491	ENSMUST00000142856	Skida1	281	4.65637e-10	9.69357e-08	down
chr4	116153550	116153668	diffreps_peak_917258	118	NM_026651	Pomgnt1	11.6452	9.63911e-09	1.133e-06	down
chr15	85806971	85807538	diffreps_peak_478253	567	NM_197998	Cdpf1	4.5461	3.81675e-09	5.74046e-07	down
chr1	186704721	186705140	diffreps_peak_97604	419	NM_009367	Tgfb2	351	3.26894e-12	1.71329e-09	down
chr9	44697941	44698220	diffreps_peak_1278691	279	NM_153537	Phldb1	3.20641	4.79632e-09	6.95418e-07	down
chr2	153865303	153865412	diffreps_peak_758662	109	NM_029599	Sun5	281	4.65637e-10	9.69357e-08	down
chr1	190122821	190123240	diffreps_peak_99488	419	NM_008937	Prox1	251	3.9315e-09	5.74046e-07	down
chr15	10470264	10470516	diffreps_peak_438737	252	NM_030046	Dnajc21	4.53902	0	0	down
chr11	51643581	51644148	diffreps_peak_199356	567	NM_145974	N4bp3	9.30986	1.16351e-13	9.73841e-11	down
chr1	150363490	150363598	diffreps_peak_76892	108	NM_145511	BC003331	381	3.92797e-13	2.73423e-10	down
chr3	9251321	9251760	diffreps_peak_777803	439	NM_177660	Zbtb10	2.08128	5.52447e-13	3.81027e-10	down
chr3	75956481	75956949	diffreps_peak_811582	468	NM_175193	Golim4	3.61477	0	0	down
chr3	85616614	85616659	diffreps_peak_816347	45	NM_144896	Gatb	17.6667	6.1031e-10	1.26071e-07	down
chr11	75450793	75451220	diffreps_peak_214211	427	NM_138950	Wdr81	3.93447	5.55112e-16	8.63478e-13	down
chr1	44179146	44179231	diffreps_peak_21114	85	NM_011729	Ercc5	361	1.61249e-12	9.11497e-10	down
chr4	126889514	126889609	diffreps_peak_924035	95	NM_001114399	Zmym4	10.5122	7.85618e-10	1.6075e-07	down
chr10	33943649	33943760	diffreps_peak_119646	111	NM_028287	Zufsp	251	3.9315e-09	5.74046e-07	down
chr6	142589801	142590440	diffreps_peak_1102767	639	NM_011511	Abcc9	4.62573	4.39081e-11	1.52294e-08	down
chr16	95993021	95993700	diffreps_peak_538084	679	NM_145125	Brwd1	11.1639	5.88418e-15	7.05573e-12	down
chr18	74804021	74804155	diffreps_peak_632627	134	NM_177470	Acaa2	2.10696	0	0	down
chr9	57258181	57258860	diffreps_peak_1285781	679	NM_028820	1700017B05Rik	591	0	0	down
chrX	56661521	56662460	diffreps_peak_1345744	939	NM_172780	Slc9a6	581	0	0	down
chr14	19415856	19415981	diffreps_peak_377604	125	ENSMUST00000177817	Gm21738	3.19501	0	0	down
chr4	118227818	118227845	diffreps_peak_918708	27	ENSMUST00000150096	Ptprf	301	1.12635e-10	3.06728e-08	down
chr2	129207980	129208539	diffreps_peak_745340	559	NM_015747	Slc20a1	23.381	2.19158e-13	1.71337e-10	down
chr9	55048443	55048520	diffreps_peak_1284379	77	NM_148944	Chrnb4	241	8.01666e-09	9.50076e-07	down
chr13	71963212	71963723	diffreps_peak_342061	511	NM_010573	Irx1	421	2.33147e-14	2.37677e-11	down
chr10	128516144	128516240	diffreps_peak_171772	96	NM_011843	Esyt1	7.61157	0	0	down
chr1	160963707	160963840	diffreps_peak_82969	133	NM_001024952	Rc3h1	311	5.54403e-11	1.80226e-08	down
chr7	122970563	122970840	diffreps_peak_1174609	277	NM_011247	Rbbp6	5.14966	0	0	down
chr18	23655812	23656400	diffreps_peak_603814	588	NM_207650	Dtna	241	8.01666e-09	9.50076e-07	down
chr3	79088061	79088085	diffreps_peak_812965	24	NM_001099624	Rapgef2	251	3.9315e-09	5.74046e-07	down
chr18	73640021	73640469	diffreps_peak_631959	448	NM_008540	Smad4	33.623	0	0	down
chr4	21873585	21873800	diffreps_peak_867988	215	NM_025669	Pnisr	4.74408	7.01661e-14	6.57798e-11	down
chr4	156026163	156026440	diffreps_peak_943116	277	ENSMUST00000103173	Tnfrsf18	17.129	1.77858e-13	1.47268e-10	down
chr10	79716633	79717180	diffreps_peak_144627	547	NM_008226	Hcn2	2.05263	4.2142e-09	6.14948e-07	down
chr5	144191241	144191860	diffreps_peak_1022630	619	NM_010800	Bhlha15	102.818	0	0	down
chr3	88651897	88652460	diffreps_peak_818459	563	NM_181817	Rxfp4	261	1.92946e-09	3.04926e-07	down
chr7	24897380	24897560	diffreps_peak_1120646	180	ENSMUST00000003469	Cd79a	261	1.92946e-09	3.04926e-07	down
chr10	88554663	88554769	diffreps_peak_150377	106	NM_175418	Mybpc1	291	2.28951e-10	5.74177e-08	down
chr14	34338761	34338883	diffreps_peak_386462	122	NM_008133	Glud1	271	9.47559e-10	1.82331e-07	down
chr11	120066920	120067038	diffreps_peak_242074	118	NM_009734	Cep131	3.50755	2.58016e-12	1.44252e-09	down
chr5	74482149	74482277	diffreps_peak_981835	128	NM_178672	Scfd2	27.3636	5.12924e-09	7.37402e-07	down
chr11	78023026	78023160	diffreps_peak_216191	134	NM_174852	Phf12	351	3.26894e-12	1.71329e-09	down
chr6	59208869	59209181	diffreps_peak_1057893	312	NM_001081145	Tigd2	391	1.93845e-13	1.52507e-10	down
chr17	56476339	56476483	diffreps_peak_571094	144	ENSMUST00000067538	Ptprs	271	9.47559e-10	1.82331e-07	down
chr12	104690261	104690700	diffreps_peak_296543	439	NM_148948	Dicer1	251	3.9315e-09	5.74046e-07	down
chr10	128515621	128515772	diffreps_peak_171770	151	uc007hnh.1	Esyt1	731	0	0	down
chr10	128573411	128573531	diffreps_peak_171837	120	NM_010153	Erbb3	741	0	0	down
