# Supplementary material for: TMEM11 regulates cardiomyocyte proliferation and cardiac repair via METTL1-mediated m7G methylation of ATF5 mRNA
Source: Cell Death Differ. 2023 Jun 7;30(7):1786–98. doi: 10.1038/s41418-023-01179-0 (PMC10307882; doi:10.1038/s41418-023-01179-0)
Supplement: Supplementary file 13 — Supplementary Table 3 [file 41418_2023_1179_MOESM13_ESM.xlsx]

## Sheet: up.TMEM11 Tg_vs_WT
Differentially methylated mRNAs				Differentially Expressed mRNAs
Transcript_id	GeneName	Foldchange	Regulation	Fold change	Regulation
NM_001294149	Kif1a	341	up	2.54196	up
NM_028001	Jsrp1	301	up	-inf	down
uc009eyz.2	Nat14	251	up	2.7168	up
NM_008817	Peg3	15.7619	up	3.24946	up
NM_008634	Map1b	4.82979	up	2.55294	up
NM_019732	Runx3	261	up	inf	up
NM_080728	Myh7	4.32769	up	33.7003	up
NM_007881	Atn1	4.61257	up	-2.24985	down
NM_080728	Myh7	3.62914	up	33.7003	up
NM_001270553	Gm21119	19.5714	up	inf	up
uc008bsq.1	Pi16	5.0458	up	2.19807	up
NM_008371	Il7	281	up	inf	up
uc008fxr.2	Unc93b1	14.2258	up	2.30708	up
NM_023044	Slc15a3	2.13291	up	3.0231	up
NM_177611	Psd4	281	up	6.05925	up
uc008aip.1	Fndc1	19.5714	up	3.386	up
NM_011448	Sox9	11.2439	up	8.79992	up
NM_080728	Myh7	28.2689	up	33.7003	up
NM_010517	Igfbp4	17.6667	up	2.24655	up
NM_020518	Vsig2	7.17284	up	2.54377	up
NM_010657	Hivep3	721	up	6.85944	up
uc007miq.1	Tsen54	5.59627	up	2.28336	up
NM_016873	Wisp2	4.44371	up	4.47296	up
NM_011403	Slc4a1	17.6667	up	8.16385	up
NM_181277	Col14a1	251	up	5.23729	up
ENSMUST00000097467	Dedd	34.6364	up	2.26401	up
NM_001177950	Rpgr	3.39203	up	2.53186	up
NM_009930	Col3a1	2.77847	up	2.34333	up
NM_009764	Brca1	301	up	7.11676	up
ENSMUST00000035534	4933440N22Rik	2.04281	up	-inf	down
NM_010865	Myoc	63.8571	up	12.3403	up
NM_027485	Med26	27.6667	up	3.07793	up
uc008bpn.2	Pacsin1	291	up	inf	up
ENSMUST00000153783	Myh7	7.72131	up	33.7003	up
NM_001145164	Tgtp2	3.39875	up	-2.15514	down
NM_016685	Comp	301	up	23.3377	up
NM_016873	Wisp2	261	up	4.47296	up
NM_009742	Bcl2a1a	301	up	inf	up
NM_008067	Gabra3	10.0196	up	3.23963	up
NM_010478	Hspa1b	241	up	2.40732	up
NM_013834	Sfrp1	7.94215	up	5.65493	up
NM_145700	Ackr4	261	up	-inf	down
ENSMUST00000052902	Gm9797	5.65347	up	-inf	down
NM_008230	Hdc	28.1429	up	4.61113	up
NM_008542	Smad6	38.619	up	5.31906	up
ENSMUST00000046506	Clcf1	261	up	2.53106	up
NM_010128	Emp1	5.2236	up	2.55895	up
NM_023143	C1ra	16.1852	up	3.72273	up
NM_172392	Zfp759	341	up	2.0817	up
NM_181586	Sirt6	321	up	5.02906	up
ENSMUST00000180542	Gm26620	281	up	inf	up
NM_021400	Prg4	3.78214	up	2.61986	up
uc007odl.1	Rbm25	261	up	2.11024	up
NM_009846	Cd24a	12.6129	up	4.52413	up
NM_026674	Aph1c	241	up	-2.14474	down
NM_009621	Adamts1	241	up	2.23142	up
NM_009716	Atf4	2.2615	up	2.21424	up
NM_199201	Cd300lh	10.5122	up	inf	up
NM_033072	Mbd6	331	up	2.04708	up
NM_207212	Wtip	391	up	-2.0351	down
NM_021476	Cysltr1	5.23423	up	2.09259	up
NM_012025	Racgap1	291	up	2.60687	up
NM_007925	Eln	8.60563	up	2.02393	up
NM_001081112	Ankrd26	281	up	2.20942	up
NM_001033189	C77080	241	up	3.00566	up
uc007txw.1	Myh7	5.43213	up	33.7003	up
NM_008804	Pde9a	421	up	3.16633	up
NM_021435	Slc35b4	361	up	2.47048	up
NM_001010833	Mdc1	16.122	up	2.46875	up
NM_175665	Hist1h2bk	421	up	2.60743	up
NM_080728	Myh7	4.73283	up	33.7003	up
ENSMUST00000128258	Ahnak2	291	up	2.44545	up
NM_139306	Acer2	241	up	-2.54169	down
NM_018810	Mkrn1	2.84143	up	2.71594	up
NM_027208	Bdh2	281	up	inf	up
NM_001288627	Emp1	7.79012	up	2.55895	up
NM_198862	Nlgn2	3.0598	up	4.76623	up
NM_009221	Snca	4.13167	up	4.2192	up
NM_015783	Isg15	551	up	2.00116	up
NM_033325	Loxl2	321	up	2.05701	up
NM_001033207	Nlrc5	401	up	3.45333	up
uc009oop.1	9530077C05Rik	561	up	6.50785	up
NM_013580	Ldhc	291	up	-inf	down
NM_007584	Ddr1	261	up	2.34689	up
NM_018773	Skap2	6.34653	up	2.41766	up
NM_080728	Myh7	23.5878	up	33.7003	up
NM_001083628	Greb1l	241	up	3.86035	up
ENSMUST00000144600	Fhl1	18.561	up	2.16766	up
ENSMUST00000017637	Igfbp4	2.22013	up	2.24655	up
uc008olu.2	Rtel1	311	up	2.61641	up
uc007zif.1	Ccdc80	3.27111	up	2.08966	up
uc007jqx.1	Cd68	251	up	3.76385	up
uc029vaq.1	Gm13251	291	up	2.81244	up
NM_175386	Lhfp	2.63062	up	2.20789	up
NM_010865	Myoc	811	up	12.3403	up
NM_001085376	Pappa2	281	up	-2.09329	down
NM_080728	Myh7	3.66682	up	33.7003	up
ENSMUST00000066157	Gm9913	10.7561	up	2.70832	up
NM_009930	Col3a1	2.84915	up	2.34333	up
NM_007602	Capn5	9.78049	up	2.08535	up
NM_009756	Bmp10	501	up	inf	up
NM_009888	Cfh	301	up	2.75494	up
ENSMUST00000102803	Myh7	3.78351	up	33.7003	up
NM_028784	F13a1	2.34775	up	2.35075	up
NM_178114	Amigo2	341	up	2.66933	up
NM_011403	Slc4a1	3.73632	up	8.16385	up
NM_001013817	Sp140	7.2963	up	2.30446	up
NM_007602	Capn5	261	up	2.08535	up
uc008ygn.2	A930011G23Rik	321	up	-17.0086	down
NM_198249	Arhgef40	9.61386	up	2.27141	up
NM_009144	Sfrp2	281	up	6.08046	up
NM_007904	Ednrb	15.1463	up	2.23431	up
NM_013761	Srr	20.5238	up	2.09706	up
NM_022883	Lpin3	241	up	-2.14089	down
NM_027182	Trip13	12.2903	up	-inf	down
NM_009930	Col3a1	8.04918	up	2.34333	up
ENSMUST00000090860	Gm10116	21.6612	up	3.28219	up
NM_007574	C1qc	2.51586	up	3.17902	up
NM_139272	Galnt2	5.97076	up	-5.11608	down
NM_080728	Myh7	2.14008	up	33.7003	up
uc011wjh.1	Arid5a	311	up	2.4338	up
NM_008047	Fstl1	3.03453	up	2.61391	up
uc007dth.2	Rgs7	241	up	-4.59591	down
uc007pff.1	Ahnak2	3.62443	up	2.44545	up
NM_001042660	Smad7	471	up	2.08874	up
NM_009930	Col3a1	2.36209	up	2.34333	up
NM_011972	Poli	321	up	7.87888	up
uc008kww.1	Mdk	17.1905	up	2.92302	up
ENSMUST00000046893	Gpr162	621	up	10.8352	up
NM_001142952	Fam46c	19.0488	up	3.79458	up
NM_010837	Map6	381	up	3.64169	up
uc007riz.2	Edil3	261	up	7.1251	up
NM_016685	Comp	13.4224	up	23.3377	up
NM_001037298	Piezo1	20.0476	up	2.04863	up
NM_021355	Fmod	391	up	4.22321	up
NM_019681	Ncs1	361	up	2.13345	up
NM_008343	Igfbp3	361	up	3.57596	up
NM_001042660	Smad7	2.42477	up	2.08874	up
NM_013468	Ankrd1	2.23231	up	2.17106	up
uc007osf.2	Tdp1	281	up	-2.18103	down
NM_178638	Tmem108	69.1818	up	2.36751	up
NM_001081146	Prickle2	301	up	2.07625	up
uc009gtp.1	Flt3l	13.1951	up	2.98908	up
NM_016873	Wisp2	3.8739	up	4.47296	up
NM_010266	Gda	261	up	2.79165	up
NM_146216	Vac14	381	up	2.35647	up
NM_009778	C3	2.98098	up	2.65029	up
NM_009780	C4b	251	up	5.69273	up
NM_177167	Ppm1e	29.0952	up	2.26095	up
NM_016685	Comp	621	up	23.3377	up
NM_177393	Nalcn	241	up	2.70208	up
NM_009696	Apoe	2.07743	up	2.57758	up
NM_172520	Arhgef19	6.4955	up	-2.25455	down
NM_153100	Rtp3	321	up	5.43937	up
NM_032610	Sptbn4	241	up	4.68244	up
NM_007737	Col5a2	18.1429	up	2.35951	up
NM_178705	Luzp2	481	up	inf	up
NM_181277	Col14a1	271	up	5.23729	up
NM_009930	Col3a1	2.83536	up	2.34333	up
NM_028428	Fut11	401	up	2.01141	up
NM_181277	Col14a1	7.95291	up	5.23729	up
NM_001042660	Smad7	21.9524	up	2.08874	up
NM_001081112	Ankrd26	11.6452	up	2.20942	up
uc007ppq.2	Elmo1	261	up	3.50691	up
NM_019698	Aldh18a1	4.5461	up	2.36254	up
NM_011403	Slc4a1	341	up	8.16385	up
NM_138942	Dbh	241	up	-22.1455	down
NM_008597	Mgp	11	up	2.91107	up
NM_029274	Kmt2b	6.44554	up	-2.03874	down
ENSMUST00000124350	Sgk1	10.2157	up	2.80113	up
NM_153150	Slc25a1	401	up	5.07779	up
NM_011404	Slc7a5	641	up	5.41226	up
NM_010837	Map6	241	up	3.64169	up
NM_170758	Cd300a	6.77465	up	2.96652	up
NM_178914	Spata7	261	up	2.00289	up
NM_080728	Myh7	2.21284	up	33.7003	up
NM_021720	Donson	241	up	3.07757	up
NM_008048	Igfbp7	6.47264	up	2.22471	up
NM_010336	Lpar1	321	up	2.75015	up
NM_009930	Col3a1	4.02583	up	2.34333	up
ENSMUST00000181854	D630002J18Rik	261	up	inf	up
NM_001076681	Lyrm9	291	up	2.38689	up
NM_053085	Tcf23	301	up	-3.38884	down
ENSMUST00000171869	Atf1	4.97163	up	2.1413	up
NM_032393	Map1a	3.49433	up	4.57921	up
NM_020507	Tob2	12.7073	up	123196	up
NM_007993	Fbn1	15.8387	up	2.05714	up
NM_016845	Acrbp	20.0476	up	3.71579	up
NM_198003	Zfp946	9.43137	up	2.03855	up
NM_007497	Atf1	15.878	up	2.1413	up
NM_016685	Comp	351	up	23.3377	up
ENSMUST00000176228	Ctgf	8.14286	up	3.25866	up
ENSMUST00000153400	Cfb	11.7317	up	5.10425	up
NM_030693	Atf5	4.96709	up	3.7289	up
NM_009445	Ttk	241	up	4.87422	up
NM_008198	Cfb	271	up	5.10425	up
NM_010233	Fn1	3.13058	up	2.47373	up
NM_183276	Nbeal2	321	up	2.24631	up
NM_009668	Bin1	331	up	2.24985	up
NM_001190374	Adamtsl3	241	up	3.0742	up
NM_007549	Blk	28.2727	up	-9.22603	down
NM_172858	Pak7	271	up	-3.23452	down
NM_008344	Igfbp6	4.60248	up	2.34427	up
NM_010728	Lox	321	up	2.04901	up
NM_153139	Slc36a1	241	up	2.75828	up
NM_008416	Junb	3.50362	up	2.09993	up
uc008mcp.1	Fbn1	14.2258	up	2.05714	up
NM_016685	Comp	301	up	23.3377	up
NM_015784	Postn	491	up	7.90289	up
NM_013865	Ndrg3	271	up	-3.19224	down
NM_008542	Smad6	30.0909	up	5.31906	up
NM_133360	Acaca	5.55446	up	2.03734	up
NM_033314	Slco2a1	251	up	2.33208	up
ENSMUST00000124526	Ahnak2	2.89757	up	2.44545	up
NM_010180	Fbln1	12.6129	up	2.48353	up
NM_009780	C4b	19.0952	up	5.69273	up
NM_013490	Chka	22.4286	up	2.15239	up
NM_008369	Il3ra	241	up	-2.7571	down
NM_009930	Col3a1	2.84466	up	2.34333	up
NM_008542	Smad6	2.80593	up	5.31906	up
uc008xar.1	Uvssa	341	up	2.78489	up
NM_032398	Plvap	271	up	2.41426	up
NM_027120	Nmrk2	3.27378	up	24.1563	up
NM_009930	Col3a1	8.30994	up	2.34333	up
NM_008035	Folr2	281	up	2.86175	up
NM_012043	Islr	481	up	2.4858	up
NM_010923	Nnat	321	up	inf	up
NM_009780	C4b	4.99113	up	5.69273	up
NM_007993	Fbn1	9.53659	up	2.05714	up
NM_030194	Sp110	401	up	2.10026	up
NM_001177706	Arfgap1	7.76056	up	2.12385	up
NM_009930	Col3a1	3.04528	up	2.34333	up
ENSMUST00000093819	Pigb	11	up	-83.4286	down
NM_008675	Nbl1	28.1429	up	3.30285	up
NM_007993	Fbn1	10.2157	up	2.05714	up
NM_001145920	Runx2	291	up	2.35422	up
NM_027120	Nmrk2	12.2067	up	24.1563	up
NM_080728	Myh7	6.86035	up	33.7003	up
NM_001164528	Ildr2	301	up	5.53817	up
NM_177200	Svopl	291	up	9.12579	up
NM_008817	Peg3	13.2581	up	3.24946	up
NM_178397	Faf2	5.43709	up	3.94367	up
NM_010517	Igfbp4	5.42748	up	2.24655	up
NM_027974	Efhc1	241	up	-3.38041	down
ENSMUST00000129651	1700009P17Rik	441	up	3.50348	up
NM_007574	C1qc	5.03315	up	3.17902	up
NM_178408	Arrdc1	331	up	2.80622	up
NM_010900	Nfatc2ip	501	up	2.26992	up
NM_175016	Alkbh2	241	up	2.37157	up
uc007ojz.1	Nrxn3	671	up	2.71517	up
NM_029352	Dusp9	241	up	inf	up
NM_009777	C1qb	2.00803	up	2.52597	up
NM_010217	Ctgf	7.82119	up	3.25866	up
ENSMUST00000048653	Cpne2	281	up	2.66062	up
NM_178879	B3gnt9	12.4634	up	2.32307	up
NM_170758	Cd300a	301	up	2.96652	up
ENSMUST00000042844	Nbl1	5.16149	up	3.30285	up
NM_030612	Nfkbiz	281	up	2.40391	up
NM_025705	Dcbld1	421	up	2.01701	up
NM_177392	Tmem220	11.2439	up	2.48413	up
NM_145379	Mrgprf	381	up	-3.02877	down
NM_011819	Gdf15	781	up	17.9556	up
NM_008542	Smad6	261	up	5.31906	up
NM_010173	Faah	241	up	6.27137	up
NM_015814	Dkk3	261	up	8.54381	up
NM_009930	Col3a1	2.21367	up	2.34333	up
ENSMUST00000021424	Sptlc2	2.63389	up	2.03125	up
NM_026644	Agpat4	271	up	2.42933	up
NM_008383	Cep250	521	up	5.43436	up
uc007txw.1	Myh7	6.35545	up	33.7003	up
NM_009465	Axl	9.68852	up	2.35999	up
NM_009930	Col3a1	2.37285	up	2.34333	up
NM_008435	Kcns1	241	up	inf	up
NM_033072	Mbd6	3.53394	up	2.04708	up
NM_029509	Gbp8	371	up	8.94239	up
NM_173744	Tdrp	261	up	2.12264	up
uc007txw.1	Myh7	12.9048	up	33.7003	up
ENSMUST00000033737	Haus7	251	up	2.86932	up
NM_018869	Grk5	12.6129	up	2.01182	up
ENSMUST00000150787	Ppp1r3f	8.40741	up	2.25935	up
ENSMUST00000098496	BC007180	321	up	inf	up
NM_030210	Aacs	261	up	2.92529	up
NM_177068	Olfml2b	611	up	5.88214	up
NM_009930	Col3a1	3.25523	up	2.34333	up
uc008oqr.1	Car3	281	up	65.2398	up
NM_009450	Tubb2a	27.3636	up	2.15157	up
NM_053143	Pcdhb18	261	up	3.3886	up
NM_011622	Tom1	4.27485	up	-2.18684	down
NM_001033373	Cdk15	401	up	inf	up
NM_010512	Igf1	4.19502	up	2.23923	up
NM_001034115	Shank1	341	up	8.62796	up
ENSMUST00000041852	Pyroxd1	39.1818	up	2.33144	up
ENSMUST00000065668	Nrgn	2.93858	up	-3.28354	down
NM_026331	Slc25a37	7.55738	up	3.06322	up
NM_007995	Fcna	7.12613	up	4.52485	up
NM_009197	Slc16a2	3.86285	up	2.05482	up
ENSMUST00000165661	D130062J21Rik	241	up	19.5013	up
NM_015784	Postn	6.34161	up	7.90289	up
ENSMUST00000005810	Mthfd2	24.8095	up	16.795	up
NM_009264	Sprr1a	341	up	inf	up
NM_198652	Hjurp	341	up	2.03722	up
NM_175684	Fchsd1	251	up	2.94605	up
NM_018861	Slc1a4	351	up	8.43928	up
NM_001243903	Gm14322	23.8571	up	inf	up
ENSMUST00000069536	Tcf7l1	3.35294	up	2.37079	up
ENSMUST00000069837	Slit3	4.5461	up	4.92895	up
NM_008774	Pabpc1	4.27635	up	2.14436	up
NM_009282	Stag1	27.3636	up	2.43404	up
NM_173740	Maoa	251	up	2.90235	up
NM_009801	Car2	391	up	4.07206	up
NM_008344	Igfbp6	5.29668	up	2.34427	up
NM_027120	Nmrk2	23.7575	up	24.1563	up
ENSMUST00000098179	Trim5	3.44373	up	5.34796	up
ENSMUST00000028612	Pamr1	341	up	10.8261	up
NM_008047	Fstl1	4.8843	up	2.61391	up
NM_019466	Rcan1	2.42857	up	2.14294	up
NM_013589	Ltbp2	5.45545	up	14.1824	up
NM_148927	Plekha4	19.0645	up	4.61778	up
NM_177158	Rinl	241	up	2.33973	up
NM_173048	Gga3	261	up	2.82519	up
NM_001081146	Prickle2	261	up	2.07625	up
NM_001244617	B4galnt1	281	up	2.85767	up
NM_033325	Loxl2	5.14414	up	2.05701	up
NM_011708	Vwf	7.66667	up	3.11947	up
NM_011607	Tnc	261	up	6.59398	up
NM_001081345	Chd2	5.65649	up	2.10869	up
NM_033325	Loxl2	9.19672	up	2.05701	up
NM_172268	Nup214	261	up	2.27074	up
NM_019466	Rcan1	5.61988	up	2.14294	up
NM_080728	Myh7	11.5602	up	33.7003	up
NM_007549	Blk	261	up	-9.22603	down
NM_007572	C1qa	3.35935	up	2.52631	up
NM_001042660	Smad7	6.65836	up	2.08874	up
NM_007925	Eln	17.5854	up	2.02393	up
NM_029407	Fam227a	261	up	25.5119	up
NM_011366	Sorbs3	6.31532	up	2.37604	up
ENSMUST00000114554	Gabra3	261	up	3.23963	up
NM_001081655	Dact3	3.65861	up	2.09884	up
NM_175096	Stbd1	3.77056	up	3.23851	up
ENSMUST00000136247	5430435G22Rik	361	up	2.18047	up
NM_008840	Pik3cd	281	up	3.20619	up
NM_007993	Fbn1	4.50993	up	2.05714	up
NM_001081291	Ccdc88b	421	up	2.88402	up
ENSMUST00000173739	Apoe	11.9804	up	2.57758	up
NM_010050	Dio2	781	up	14.9563	up
ENSMUST00000050717	Gm5422	271	up	-2.17229	down
NM_008698	Nipsnap1	241	up	4.32881	up
NM_009390	Tll1	261	up	4.86682	up
NM_007881	Atn1	35.5455	up	-2.24985	down
NM_028412	Ciz1	4.48416	up	2.30218	up
NM_001039485	Piezo2	371	up	2.12064	up
NM_078477	Klf16	271	up	3.1028	up
NM_028056	1600002H07Rik	241	up	3.94419	up
NM_013459	Cfd	301	up	inf	up
NM_007584	Ddr1	241	up	2.34689	up
NM_053199	Cadm3	9.52459	up	2.7527	up

## Sheet: dn.TMEM11 Tg_vs_WT
Differentially methylated mRNAs				Differentially Expressed mRNAs
transcript_id	GeneName	Foldchange	Regulation	Fold change	Regulation
NM_144904	Ptbp3	7.79012	down	2.12763	up
NM_008634	Map1b	11.5941	down	2.55294	up
NM_178704	Dpy19l3	13.439	down	10.4107	up
NM_008420	Kcnb1	261	down	-2.28528	down
NM_027974	Efhc1	241	down	-3.38041	down
NM_020252	Nrxn1	22.9048	down	3.58793	up
NM_008651	Mybl1	321	down	2.74288	up
NM_213615	A530032D15Rik	241	down	inf	up
ENSMUST00000103100	Eppin	241	down	inf	up
NM_001085376	Pappa2	42.2903	down	-2.09329	down
NM_153049	Mkl1	261	down	2.31927	up
NM_008690	Nfkbie	241	down	2.07766	up
NM_029686	Pkd1l2	251	down	inf	up
NM_009114	S100a9	251	down	5.44307	up
NM_029617	Casc5	271	down	2.68455	up
uc009coy.2	Cyp26b1	13.1311	down	-11.4779	down
NM_001113356	C1rb	12.6129	down	inf	up
ENSMUST00000015620	Prrt1	281	down	inf	up
NM_033325	Loxl2	241	down	2.05701	up
NM_172449	Bzrap1	311	down	inf	up
uc007jji.1	Trpv2	241	down	4.08719	up
ENSMUST00000180887	B3galt1	241	down	7.43576	up
NM_001081202	L1td1	241	down	inf	up
NM_133942	Plekha1	3.38095	down	-3.25751	down
NM_001039485	Piezo2	301	down	2.12064	up
ENSMUST00000051330	D830039M14Rik	351	down	-2.76163	down
NM_178737	AW551984	261	down	5.78096	up
NM_001009951	Cep44	301	down	2.3327	up
NM_030210	Aacs	321	down	2.92529	up
NM_130877	Peg10	82.0891	down	3.57405	up
NM_130877	Peg10	47.6667	down	3.57405	up
NM_010453	Hoxa5	441	down	20.6253	up
NM_080639	Timp4	13.9508	down	-2.66074	down
NM_001083918	Gm13139	28.619	down	2.1666	up
NM_181412	Zbed4	7.91358	down	5.53906	up
NM_007976	F5	241	down	-7.8648	down
NM_001256052	Rslcan18	321	down	2.15508	up
uc009krg.2	A430078G23Rik	241	down	-4.92424	down
NM_032002	Nrg4	341	down	-2.11074	down
NM_027556	Cep192	291	down	2.16604	up
NM_178637	Kat5	8.84314	down	-6.39254	down
NM_130877	Peg10	58.2131	down	3.57405	up
NM_130877	Peg10	1291	down	3.57405	up
ENSMUST00000130822	Slfn8	331	down	2.7225	up
NM_001160345	Svip	2.15634	down	4.34275	up
NM_011800	Cdh20	301	down	-inf	down
NM_145608	BC021891	291	down	-2.35425	down
NM_012043	Islr	27.3636	down	2.4858	up
NM_080288	Elmo1	411	down	3.50691	up
NM_011465	Spta1	281	down	2.087	up
NM_031170	Krt8	12.2195	down	inf	up
ENSMUST00000109744	Dnase2a	291	down	4.44992	up
NM_011161	Mapk11	241	down	2.8454	up
NM_009879	Ift81	28.2727	down	-2.64081	down
NM_010664	Krt18	27.6667	down	4.89626	up
ENSMUST00000113532	Hmcn2	291	down	-2.32274	down
ENSMUST00000178622	Slu7	4.12715	down	2.82811	up
NM_025851	1700010I14Rik	361	down	2.1737	up
NM_010809	Mmp3	371	down	6.58996	up
NM_001081112	Ankrd26	11.2439	down	2.20942	up
NM_080457	Muc4	241	down	18.9954	up
uc009dqz.2	C1ra	7.39344	down	3.72273	up
NM_010336	Lpar1	241	down	2.75015	up
NM_019456	Apbb1ip	261	down	3.22668	up
NM_146208	Neil3	251	down	inf	up
ENSMUST00000027263	Stk17b	4.09711	down	2.41142	up
NM_021362	Pappa	241	down	3.05461	up
NM_001101471	Akap5	3.09719	down	-3.3665	down
NM_130877	Peg10	5051	down	3.57405	up
NM_013629	Phtf1	291	down	2.93539	up
NM_007388	Acp5	301	down	28.3051	up
ENSMUST00000030398	Slc2a1	12.393	down	2.08508	up
uc008ltb.1	Casc5	271	down	2.68455	up
NM_001145164	Tgtp2	12.6129	down	-2.15514	down
NM_016888	B3gnt2	361	down	3.76479	up
NM_011143	Pou4f1	351	down	-inf	down
NM_029967	Adamtsl1	331	down	-2.62999	down
NM_008380	Inhba	4.46041	down	7.82782	up
NM_175475	Cyp26b1	8.92531	down	-11.4779	down
ENSMUST00000105439	Lrrtm3	281	down	-inf	down
NM_008863	Pkib	281	down	4.62525	up
ENSMUST00000117700	Gpn1	12.9608	down	-2.41918	down
NM_198033	Setx	5.58221	down	2.00387	up
NM_008793	Pcsk4	261	down	9.80141	up
NM_020614	Taf1b	291	down	-2.33058	down
ENSMUST00000163472	Gm17349	5.96183	down	-inf	down
NM_001122899	Lepr	281	down	2.00614	up
uc008wnd.2	Hgf	281	down	5.1461	up
ENSMUST00000161724	A530032D15Rik	411	down	inf	up
NM_134126	Ift140	511	down	2.70975	up
NM_023633	2410016O06Rik	421	down	2.59256	up
NM_053136	Pcdhb11	241	down	2.8863	up
NM_008426	Kcnj3	2.35891	down	-2.27788	down
NM_013912	Apln	16.7143	down	-2.10557	down
NM_145919	Abhd14a	281	down	2.00977	up
NM_016680	Clasrp	18.1429	down	2.20019	up
NM_153137	Traf3ip3	281	down	2.22094	up
NM_001081329	Zkscan2	321	down	8.69442	up
uc008bag.2	Tsr3	281	down	5.44971	up
NM_153539	Brinp3	241	down	inf	up
NM_011773	Slc30a3	241	down	-inf	down
NM_148673	Slu7	18.8049	down	2.82811	up
NM_033325	Loxl2	35.6341	down	2.05701	up
NM_130877	Peg10	1301	down	3.57405	up
NM_213615	A530032D15Rik	7.39344	down	inf	up
NM_009137	Ccl22	301	down	inf	up
NM_001034858	Armc2	19.3871	down	-2.03542	down
NM_001081112	Ankrd26	271	down	2.20942	up
NM_001085376	Pappa2	461	down	-2.09329	down
NM_011880	Rgs7	281	down	-4.59591	down
NM_001290662	Kif2c	781	down	-16.2228	down
NM_008634	Map1b	7.33803	down	2.55294	up
NM_033325	Loxl2	331	down	2.05701	up
NM_080639	Timp4	3.08211	down	-2.66074	down
ENSMUST00000148193	A330021E22Rik	561	down	20.5017	up
NM_001085376	Pappa2	281	down	-2.09329	down
NM_009850	Cd3g	291	down	-6.0496	down
ENSMUST00000123630	Folr1	401	down	inf	up
NM_026161	C1qtnf4	521	down	-3.36713	down
NM_178893	Coro2a	551	down	5.45323	up
NM_001029977	Gm4788	481	down	-3.04221	down
NM_001109661	Bach2	241	down	2.09503	up
NM_177820	Apol10b	241	down	-2.98935	down
NM_001081230	Map9	17.1905	down	2.41647	up
NM_001270553	Gm21119	38.2727	down	inf	up
NM_018782	Calcrl	361	down	2.84264	up
ENSMUST00000164139	Gm8206	271	down	inf	up
ENSMUST00000162421	C130026I21Rik	6.4321	down	7.31714	up
NM_139272	Galnt2	8.86885	down	-5.11608	down
NM_175137	Vars2	251	down	-2.24064	down
NM_175195	Sppl2b	261	down	-2.35191	down
ENSMUST00000098571	G430095P16Rik	241	down	-inf	down
NM_025276	Evpl	331	down	2.8106	up
NM_007880	Arid3a	241	down	-2.61542	down
NM_144553	Dlgap5	601	down	2.15017	up
NM_028518	Col20a1	261	down	-inf	down
uc008plg.1	Rsrc1	281	down	3.0416	up
NM_080639	Timp4	31.9091	down	-2.66074	down
NM_001081441	Wdr86	261	down	4.19351	up
NM_207522	Mettl25	251	down	-2.13823	down
ENSMUST00000130825	Gm13248	8.40741	down	6.89361	up
NM_175332	E130012A19Rik	1061	down	6.50532	up
NM_010016	Cd55	14.871	down	2.38464	up
NM_177139	Lypd6	361	down	inf	up
NM_031170	Krt8	311	down	inf	up
NM_015772	Sall2	261	down	2.11992	up
NM_001081139	Ankrd35	6.18519	down	-3.9214	down
NM_001281466	Mroh2a	241	down	-inf	down
NM_145933	St6gal1	10.2157	down	2.31318	up
NM_013745	Nufip1	601	down	2.21825	up
ENSMUST00000038229	Neil2	291	down	-2.0868	down
NM_001164225	Fbxl16	1171	down	2.16497	up
NM_172753	Csgalnact1	20.5238	down	5.04226	up
NM_001033209	Xylb	1581	down	9.73938	up
NM_001013373	Tmprss13	321	down	-2.77078	down
NM_001167908	Ppp1r3e	16.2381	down	2.18962	up
uc008qmm.3	Hist2h3c1	4.48066	down	-1.91948e+149	down
NM_145946	Fanci	36.4545	down	3.6338	up
NM_027564	4921507P07Rik	261	down	-inf	down
ENSMUST00000068261	Atp6v1g2	6.77465	down	-5.30657	down
NM_013592	Matn4	341	down	-4.89769	down
uc007tif.1	Dlgap5	29.0952	down	2.15017	up
NM_010790	Melk	311	down	3.11787	up
NM_133810	Stk17b	1121	down	2.41142	up
NM_023503	Ing2	6.67901	down	-2.72461	down
NM_172498	Ptk2b	271	down	2.10558	up
NM_011656	Tuft1	241	down	-3.33871	down
NM_007976	F5	291	down	-7.8648	down
NM_019571	Tspan5	6.0495	down	2.43866	up
NM_022018	Fam129a	471	down	2.375	up
NM_026169	Frmd8	401	down	2.58009	up
NM_138752	Plekhg2	241	down	2.12002	up
NM_080728	Myh7	2.02167	down	33.7003	up
NM_011172	Prodh	5.13223	down	-3.50949	down
NM_178899	Hepacam2	281	down	2.3413	up
NM_001004191	Gm5617	4.92265	down	-3.16725	down
NM_001033167	Slc22a23	1171	down	-2.4676	down
uc008sys.1	Svep1	20.0476	down	3.06873	up
ENSMUST00000055688	Phf13	6.91549	down	2.20289	up
NM_001164797	Hephl1	301	down	15.1392	up
NM_001037713	Xaf1	321	down	2.67927	up
NM_001008533	Adora1	261	down	-2.40181	down
NM_010785	Mdm1	301	down	2.0873	up
ENSMUST00000159861	Pappa2	611	down	-2.09329	down
NM_080728	Myh7	2.15229	down	33.7003	up
NM_175362	Card11	351	down	3.78691	up
NM_198616	Ccdc85b	5.05405	down	2.52745	up
NM_028784	F13a1	341	down	2.35075	up
ENSMUST00000046745	Tgtp2	541	down	-2.15514	down
NM_021390	Sall1	251	down	2.2829	up
NM_008158	Gpr27	3.38671	down	-2.98016	down
NM_025831	Pxdc1	7.54971	down	8.62354	up
NM_026516	Tmem178	261	down	-inf	down
NM_001162938	Pydc3	291	down	2.74339	up
NM_010583	Itk	241	down	2.76481	up
NM_198626	Xxylt1	291	down	2.01289	up
NM_181412	Zbed4	19.0952	down	5.53906	up
NM_008757	Odf1	261	down	-inf	down
NM_001127353	Adgb	271	down	inf	up
NM_010934	Npy1r	301	down	2.01132	up
NM_172294	Sulf1	261	down	2.2561	up
ENSMUST00000059241	Sprn	241	down	-inf	down
NM_001081061	Bdp1	581	down	2.17505	up
NM_031170	Krt8	16.4839	down	inf	up
NM_175554	Clspn	311	down	-3.90053	down
NM_133360	Acaca	251	down	2.03734	up
NM_001281491	Syngap1	11.9756	down	5.53085	up
NM_145760	Arfgap1	291	down	2.12385	up
NM_001081363	Cenpf	241	down	-3.42791	down
NM_172870	Bnc2	261	down	5.39424	up
NM_001081687	Gm5150	251	down	inf	up
uc008snw.1	4930578G10Rik	261	down	inf	up
uc009sfm.1	Kif15	241	down	2.1631	up
NM_198033	Setx	321	down	2.00387	up
NM_010602	Kcnj11	3.57919	down	-2.04534	down
uc007xtc.1	Krt80	671	down	3.25785	up
NM_013745	Nufip1	14.6585	down	2.21825	up
NM_181591	Nme8	241	down	inf	up
NM_008034	Folr1	401	down	inf	up
NM_001123370	9030025P20Rik	271	down	-4.14813	down
NM_009367	Tgfb2	351	down	3.26669	up
NM_001114399	Zmym4	10.5122	down	2.04656	up
NM_028287	Zufsp	251	down	3.63657	up
ENSMUST00000003469	Cd79a	261	down	-inf	down
NM_175418	Mybpc1	291	down	inf	up
