# Supplementary material for: TMEM11 regulates cardiomyocyte proliferation and cardiac repair via METTL1-mediated m7G methylation of ATF5 mRNA
Source: Cell Death Differ. 2023 Jun 7;30(7):1786–98. doi: 10.1038/s41418-023-01179-0 (PMC10307882; doi:10.1038/s41418-023-01179-0)
Supplement: Supplementary file 14 — Supplementary Table 4 [file 41418_2023_1179_MOESM14_ESM.xlsx]

## Sheet: up.ATF5_vs_Contro1
Supplementary Table 4. List of differentially expressed mRNAs in Ad-ATF5 compared to Ad-Con.
gene	gene_id	biotype	strand	locus	Fold change	Regulation
Apoh	ENSMUSG00000000049	protein_coding	+	chr11:107933386-108414396	9.96169	up
Lhx2	ENSMUSG00000000247	protein_coding	+	chr2:38339280-38369733	3.86616	up
Clec10a	ENSMUSG00000000318	protein_coding	+	chr11:70156196-70170834	3.08639	up
Mx1	ENSMUSG00000000386	protein_coding	-	chr16:96592078-98101041	2.2494	up
Fap	ENSMUSG00000000392	protein_coding	-	chr2:62500942-62574075	2.16093	up
Gpa33	ENSMUSG00000000544	protein_coding	+	chr1:166130237-166166510	3.73154	up
Dnmt3l	ENSMUSG00000000730	protein_coding	+	chr10:78030021-78063622	6.94734	up
Ccl3	ENSMUSG00000000982	protein_coding	-	chr11:83647843-83649355	inf	up
Icam2	ENSMUSG00000001029	protein_coding	-	chr11:106377655-106388075	inf	up
N4bp3	ENSMUSG00000001053	protein_coding	-	chr11:51289919-52286179	2.00995	up
Lgals9	ENSMUSG00000001123	protein_coding	-	chr11:78962973-78984946	2.1506	up
Oas1c	ENSMUSG00000001166	protein_coding	-	chr5:120800193-120812514	3.79413	up
Klhl10	ENSMUSG00000001558	protein_coding	+	chr11:100441916-100457022	3.18054	up
Mnx1	ENSMUSG00000001566	protein_coding	-	chr5:29229813-29690037	inf	up
Gstt1	ENSMUSG00000001663	protein_coding	-	chr10:75783812-75798584	2.38641	up
Folr1	ENSMUSG00000001827	protein_coding	-	chr7:101858330-101870788	2.53034	up
Esam	ENSMUSG00000001946	protein_coding	+	chr9:37528077-37538319	inf	up
Gria3	ENSMUSG00000001986	protein_coding	+	chrX:41400853-41678601	1.4536e+06	up
Srpk3	ENSMUSG00000002007	protein_coding	+	chrX:73774404-73778925	inf	up
Tmem25	ENSMUSG00000002032	protein_coding	-	chr9:44793775-44799307	5.19567	up
Hsf2bp	ENSMUSG00000002076	protein_coding	-	chr17:31944768-32034508	4.16628	up
Napsa	ENSMUSG00000002204	protein_coding	+	chr7:44572431-44590624	2.77481	up
Rpl3l	ENSMUSG00000002500	protein_coding	+	chr17:24727819-24736143	inf	up
Bcam	ENSMUSG00000002980	protein_coding	-	chr7:19756130-19775403	2.86869	up
Apoe	ENSMUSG00000002985	protein_coding	-	chr7:19696108-19699166	2.54312	up
4930550C14Rik	ENSMUSG00000005131	protein_coding	+	chr9:53405285-53432803	2.02505	up
Dnah2	ENSMUSG00000005237	protein_coding	-	chr11:69420808-69549110	42.7025	up
Kit	ENSMUSG00000005672	protein_coding	+	chr5:75574915-75656722	18.8704	up
Fam131c	ENSMUSG00000006218	protein_coding	+	chr4:141368219-141384175	2.50554	up
Runx1t1	ENSMUSG00000006586	protein_coding	+	chr4:13743435-13893649	3.47485	up
Hap1	ENSMUSG00000006930	protein_coding	-	chr11:100347326-100356128	2.48442	up
1700109H08Rik	ENSMUSG00000008307	protein_coding	+	chr5:3571565-3647934	4.04868	up
Rtdr1	ENSMUSG00000009070	protein_coding	-	chr10:74957476-75032586	inf	up
Gnat2	ENSMUSG00000009108	protein_coding	+	chr3:108092788-108101432	2.4443	up
Ccl8	ENSMUSG00000009185	protein_coding	+	chr11:80880168-82871210	2.37548	up
Epn3	ENSMUSG00000010080	protein_coding	-	chr11:94489598-94499974	2.86066	up
Ifi35	ENSMUSG00000010358	protein_coding	+	chr11:101448406-101458698	2.30934	up
Acaa1b	ENSMUSG00000010651	protein_coding	-	chr9:119102477-119157093	2.37561	up
1700026D08Rik	ENSMUSG00000011154	protein_coding	-	chr7:83774100-83794880	inf	up
Zfp296	ENSMUSG00000011267	protein_coding	+	chr7:19577286-19580656	4.62441	up
Igf2bp1	ENSMUSG00000013415	protein_coding	-	chr11:95957162-96005940	2.39946	up
Tnfaip8l2	ENSMUSG00000013707	protein_coding	-	chr3:94912542-95725658	inf	up
Clic3	ENSMUSG00000015093	protein_coding	+	chr2:25455140-25461094	36.975	up
Cyp2j9	ENSMUSG00000015224	protein_coding	-	chr4:96568428-96591578	8.08574	up
Notch4	ENSMUSG00000015468	protein_coding	+	chr17:34564267-34588503	3.48539	up
2310057J18Rik	ENSMUSG00000015519	protein_coding	-	chr10:28972287-28986303	inf	up
Hsd11b1	ENSMUSG00000016194	protein_coding	-	chr1:193203038-193264054	2.32476	up
Tnnc2	ENSMUSG00000017300	protein_coding	-	chr2:164769897-164779967	2.71234	up
Dhx58	ENSMUSG00000017830	protein_coding	-	chr11:100574903-100704271	3.62995	up
1700001P01Rik	ENSMUSG00000018543	protein_coding	-	chr11:97771480-97775918	inf	up
Arrb1	ENSMUSG00000018909	protein_coding	+	chr7:99535465-99607368	2.44837	up
Alox15	ENSMUSG00000018924	protein_coding	-	chr11:70344151-70352031	inf	up
Lhx9	ENSMUSG00000019230	protein_coding	-	chr1:138825185-138848576	2.03334	up
Tmc4	ENSMUSG00000019734	protein_coding	-	chr7:3645267-3677524	4.4667	up
Smpdl3a	ENSMUSG00000019872	protein_coding	+	chr10:57794334-57811830	inf	up
Hal	ENSMUSG00000020017	protein_coding	+	chr10:93488767-93519304	5.34526	up
Mybpc1	ENSMUSG00000020061	protein_coding	-	chr10:88051281-89344762	2.31309	up
Srgn	ENSMUSG00000020077	protein_coding	-	chr10:61838235-62899118	2.3738	up
2010107G23Rik	ENSMUSG00000020083	protein_coding	-	chr10:61838235-62899118	5.78971	up
Clhc1	ENSMUSG00000020461	protein_coding	+	chr11:29545845-29578367	2.33919	up
Arsg	ENSMUSG00000020604	protein_coding	+	chr11:109425945-109573330	2.29684	up
Cmpk2	ENSMUSG00000020638	protein_coding	+	chr12:26469203-26479835	4.66414	up
Rsad2	ENSMUSG00000020641	protein_coding	-	chr12:26442752-26456452	2.42893	up
Ccl11	ENSMUSG00000020676	protein_coding	+	chr11:80880168-82871210	2.66346	up
Pecam1	ENSMUSG00000020717	protein_coding	-	chr11:106640963-106750628	4.30615	up
Rab37	ENSMUSG00000020732	protein_coding	+	chr11:115091430-115162236	10.3934	up
Nos2	ENSMUSG00000020826	protein_coding	+	chr11:78920786-78960254	5.12709	up
Rph3al	ENSMUSG00000020847	protein_coding	-	chr11:75830998-75938429	inf	up
Tac4	ENSMUSG00000020872	protein_coding	+	chr11:95261528-95269265	3.47133	up
Hoxb9	ENSMUSG00000020875	protein_coding	+	chr11:96271456-96276595	4.23297	up
Wdr16	ENSMUSG00000020904	protein_coding	-	chr11:67854522-67965651	4.07026	up
Krt36	ENSMUSG00000020916	protein_coding	-	chr11:100102006-100112106	2.31148	up
Higd1b	ENSMUSG00000020928	protein_coding	+	chr11:102835848-102838040	inf	up
Plek2	ENSMUSG00000021118	protein_coding	-	chr12:78888690-78906964	3.46787	up
Tc2n	ENSMUSG00000021187	protein_coding	-	chr12:101645442-101718523	inf	up
Susd3	ENSMUSG00000021384	protein_coding	-	chr13:49230689-49248706	5.57646	up
Serpinb9c	ENSMUSG00000021404	protein_coding	-	chr13:33149274-33159742	3.46797	up
Lect2	ENSMUSG00000021539	protein_coding	-	chr13:56542459-56548538	inf	up
Arhgef28	ENSMUSG00000021662	protein_coding	-	chr13:97898594-98206439	583.755	up
Acox2	ENSMUSG00000021751	protein_coding	-	chr14:8225510-8259353	inf	up
Fam213a	ENSMUSG00000021792	protein_coding	-	chr14:40993718-41013788	2.23431	up
Epsti1	ENSMUSG00000022014	protein_coding	+	chr14:77899977-78002656	2.80963	up
Cideb	ENSMUSG00000022219	protein_coding	-	chr14:55745692-55758458	6.365	up
Cma1	ENSMUSG00000022225	protein_coding	-	chr14:55941452-55944661	3.47425	up
Mcpt1	ENSMUSG00000022227	protein_coding	+	chr14:56017963-56020391	inf	up
Srl	ENSMUSG00000022519	protein_coding	-	chr16:4480215-4541816	2.86946	up
Apod	ENSMUSG00000022548	protein_coding	-	chr16:31296191-31314808	2.27963	up
Ly6i	ENSMUSG00000022586	protein_coding	-	chr15:74979811-74983430	inf	up
Mroh4	ENSMUSG00000022603	protein_coding	-	chr15:74606028-74636298	inf	up
Cyp2ab1	ENSMUSG00000022818	protein_coding	-	chr16:20308386-20323065	2.01337	up
Ehhadh	ENSMUSG00000022853	protein_coding	-	chr16:21761286-21787844	3.31808	up
Samsn1	ENSMUSG00000022876	protein_coding	-	chr16:75858792-76034602	3.74834	up
Slc15a2	ENSMUSG00000022899	protein_coding	-	chr16:36750177-36784962	inf	up
Parp9	ENSMUSG00000022906	protein_coding	+	chr16:35926510-36037131	2.21985	up
Krt7	ENSMUSG00000023039	protein_coding	+	chr15:101411042-101430313	17.4998	up
Krt18	ENSMUSG00000023043	protein_coding	+	chr15:102028215-102032026	6.93906	up
Cxcl13	ENSMUSG00000023078	protein_coding	+	chr5:95956927-95961067	2.89375	up
Msrb2	ENSMUSG00000023094	protein_coding	+	chr2:19371439-19394976	2.08327	up
Tulp2	ENSMUSG00000023467	protein_coding	+	chr7:45470984-45526268	4.62509	up
Crisp2	ENSMUSG00000023930	protein_coding	-	chr17:40764733-40807003	inf	up
4930583I09Rik	ENSMUSG00000024088	protein_coding	-	chr17:64832522-64836071	inf	up
Prss41	ENSMUSG00000024114	protein_coding	-	chr17:23836784-23859776	inf	up
C3	ENSMUSG00000024164	protein_coding	-	chr17:57203969-57228136	3.12031	up
Psmb8	ENSMUSG00000024338	protein_coding	+	chr17:34197720-34216321	2.74065	up
C2	ENSMUSG00000024371	protein_coding	-	chr17:34856373-34898265	3.44141	up
Tslp	ENSMUSG00000024379	protein_coding	+	chr18:32663641-32866420	18300.6	up
Apom	ENSMUSG00000024391	protein_coding	-	chr17:35128996-35132050	4.63407	up
Cabyr	ENSMUSG00000024430	protein_coding	+	chr18:12741323-12755146	inf	up
H2-M10.1	ENSMUSG00000024448	protein_coding	-	chr17:36322857-36326155	2.66641	up
H2-M5	ENSMUSG00000024459	protein_coding	-	chr17:36984060-36989537	3.96747	up
1700034E13Rik	ENSMUSG00000024532	protein_coding	+	chr18:52642392-52663733	inf	up
Trpm6	ENSMUSG00000024727	protein_coding	+	chr19:18749982-18892511	102.342	up
Lipn	ENSMUSG00000024770	protein_coding	+	chr19:34008253-34481546	5.77804	up
Gpha2	ENSMUSG00000024784	protein_coding	+	chr19:5590099-6300096	inf	up
Ctsw	ENSMUSG00000024910	protein_coding	-	chr19:5465239-5469721	2.70013	up
Ppp1r27	ENSMUSG00000025129	protein_coding	-	chr11:120549978-120551132	inf	up
Sectm1a	ENSMUSG00000025165	protein_coding	-	chr11:121067406-121081220	4.61577	up
Fn3k	ENSMUSG00000025175	protein_coding	+	chr11:121434912-121450491	3.77229	up
Fscn2	ENSMUSG00000025380	protein_coding	+	chr11:120361533-120368168	inf	up
Gli1	ENSMUSG00000025407	protein_coding	-	chr10:127323726-127341589	2.39632	up
Msx3	ENSMUSG00000025469	protein_coding	-	chr7:140047299-140049140	2.31474	up
Irf7	ENSMUSG00000025498	protein_coding	-	chr7:141228783-141266481	3.74229	up
Il6	ENSMUSG00000025746	protein_coding	+	chr5:29704548-30089046	2.61621	up
Larp1b	ENSMUSG00000025762	protein_coding	+	chr3:41021938-41040234	65777.2	up
Stat1	ENSMUSG00000026104	protein_coding	+	chr1:51683468-52161865	2.94938	up
Vil1	ENSMUSG00000026175	protein_coding	+	chr1:74409375-74588246	18.6467	up
Sp100	ENSMUSG00000026222	protein_coding	+	chr1:85600377-85709998	3.71528	up
Inpp5d	ENSMUSG00000026288	protein_coding	+	chr1:87620311-87720869	29.832	up
Cacna1s	ENSMUSG00000026407	protein_coding	+	chr1:136052749-136119822	inf	up
Pigr	ENSMUSG00000026417	protein_coding	+	chr1:130826683-130852249	5.92235	up
Myog	ENSMUSG00000026459	protein_coding	+	chr1:134290003-134292547	2.38477	up
Ncf2	ENSMUSG00000026480	protein_coding	+	chr1:152807889-152836990	2.59746	up
Dpt	ENSMUSG00000026574	protein_coding	+	chr1:164796731-164824266	2.16717	up
Selp	ENSMUSG00000026580	protein_coding	+	chr1:164115263-164220277	2.65485	up
1700009P17Rik	ENSMUSG00000026649	protein_coding	+	chr1:171113917-171126967	2.27431	up
Meig1	ENSMUSG00000026650	protein_coding	-	chr2:3409042-3422648	inf	up
Fcgr2b	ENSMUSG00000026656	protein_coding	-	chr1:170960557-170976547	inf	up
4930426L09Rik	ENSMUSG00000026736	protein_coding	+	chr2:18998318-18999804	4.66905	up
Lypd6b	ENSMUSG00000026765	protein_coding	+	chr2:49787687-49948849	2.02079	up
Eng	ENSMUSG00000026814	protein_coding	+	chr2:32621757-32704137	2.35443	up
Gbgt1	ENSMUSG00000026829	protein_coding	+	chr2:28496890-28505415	4.78534	up
Egfl7	ENSMUSG00000026921	protein_coding	+	chr2:26580013-26636497	3.06146	up
Frzb	ENSMUSG00000027004	protein_coding	-	chr2:80411969-80447625	inf	up
Ube2l6	ENSMUSG00000027078	protein_coding	+	chr2:84798827-84810335	2.75618	up
Ppp1r14d	ENSMUSG00000027317	protein_coding	-	chr2:119218118-119229906	16.2244	up
Cpxm1	ENSMUSG00000027408	protein_coding	-	chr2:130390774-130397574	2.3425	up
Zbp1	ENSMUSG00000027514	protein_coding	-	chr2:173206611-173218923	4.52742	up
Nfatc2	ENSMUSG00000027544	protein_coding	-	chr2:168476409-168601657	3.49424	up
Car1	ENSMUSG00000027556	protein_coding	-	chr3:14766215-14808368	inf	up
Dok5	ENSMUSG00000027560	protein_coding	+	chr2:170731806-170879769	2.64121	up
Col9a3	ENSMUSG00000027570	protein_coding	+	chr2:180597789-180642708	2.41228	up
1810062G17Rik	ENSMUSG00000027713	protein_coding	+	chr3:36065978-36800359	2.31882	up
Tspan2	ENSMUSG00000027858	protein_coding	+	chr3:102720230-102772292	4.42191	up
Crct1	ENSMUSG00000027913	protein_coding	-	chr3:93014204-93015687	inf	up
Slc27a3	ENSMUSG00000027932	protein_coding	-	chr3:90385238-90389938	2.00283	up
Creb3l4	ENSMUSG00000027938	protein_coding	-	chr3:90237499-90243512	3.85502	up
Chrnb2	ENSMUSG00000027950	protein_coding	-	chr3:89753447-89764632	3.65216	up
Ifi44	ENSMUSG00000028037	protein_coding	-	chr3:151730921-151749947	4.43167	up
Hcn3	ENSMUSG00000028051	protein_coding	-	chr3:89136141-89160196	11.2878	up
Gclm	ENSMUSG00000028124	protein_coding	+	chr3:122245556-122293547	3.73537	up
Riiad1	ENSMUSG00000028139	protein_coding	-	chr3:94464982-94492193	inf	up
Uox	ENSMUSG00000028186	protein_coding	+	chr3:146597076-146632305	4.11773	up
Cdh17	ENSMUSG00000028217	protein_coding	+	chr4:11758146-11817895	2.30775	up
Gbp3	ENSMUSG00000028268	protein_coding	+	chr3:142560051-142573209	5.38106	up
Gbp2b	ENSMUSG00000028269	protein_coding	+	chr3:142594846-142619179	4.0091	up
Gbp2	ENSMUSG00000028270	protein_coding	+	chr3:142620601-142638008	3.82688	up
Rragd	ENSMUSG00000028278	protein_coding	+	chr4:32982997-33023356	2.06788	up
Pigo	ENSMUSG00000028454	protein_coding	-	chr4:43017634-43025819	2.07814	up
Car9	ENSMUSG00000028463	protein_coding	+	chr4:43504427-43513729	2.75637	up
Ttc39a	ENSMUSG00000028555	protein_coding	+	chr4:109406622-109444745	2.6841	up
Nfia	ENSMUSG00000028565	protein_coding	+	chr4:97567874-98118874	3.37889	up
Hivep3	ENSMUSG00000028634	protein_coding	+	chr4:119733783-120138045	2.51499	up
Pdzk1ip1	ENSMUSG00000028716	protein_coding	+	chr4:115088707-115093899	3.48931	up
Rhd	ENSMUSG00000028825	protein_coding	+	chr4:134864535-134896172	inf	up
Casz1	ENSMUSG00000028977	protein_coding	+	chr4:148804391-148954889	2.45772	up
Fbxo44	ENSMUSG00000029001	protein_coding	-	chr4:148152799-148160482	3.98525	up
Plch2	ENSMUSG00000029055	protein_coding	-	chr4:154983114-155056784	inf	up
Bst1	ENSMUSG00000029082	protein_coding	+	chr5:43744615-43843247	10.0581	up
Kcnip4	ENSMUSG00000029088	protein_coding	-	chr5:48389501-49524904	inf	up
Lnx1	ENSMUSG00000029228	protein_coding	-	chr5:74535448-75309709	inf	up
Sult1d1	ENSMUSG00000029273	protein_coding	-	chr5:87554644-87569027	7.40675	up
Crybb3	ENSMUSG00000029352	protein_coding	-	chr5:113075838-113081584	inf	up
Tesc	ENSMUSG00000029359	protein_coding	+	chr5:118027742-118061878	inf	up
Ppbp	ENSMUSG00000029372	protein_coding	+	chr5:90768517-90770060	3.0881	up
Cxcl1	ENSMUSG00000029380	protein_coding	+	chr5:90891240-90893115	2.40219	up
Rhof	ENSMUSG00000029449	protein_coding	-	chr5:123047372-123250131	2.31914	up
Tmem116	ENSMUSG00000029452	protein_coding	+	chr5:121397935-121545905	3.83945	up
Oasl2	ENSMUSG00000029561	protein_coding	+	chr5:114896935-114912234	3.51287	up
Irf5	ENSMUSG00000029771	protein_coding	+	chr6:29526624-29609887	2.30972	up
Herc6	ENSMUSG00000029798	protein_coding	+	chr6:57476696-57692078	2.26337	up
Prss37	ENSMUSG00000029909	protein_coding	-	chr6:40514823-40519508	4.63301	up
M1ap	ENSMUSG00000030041	protein_coding	+	chr6:82946901-83030183	2.05372	up
Aldh1l1	ENSMUSG00000030088	protein_coding	+	chr6:90486426-90600203	3.01143	up
Usp18	ENSMUSG00000030107	protein_coding	+	chr6:121245905-121270916	5.25208	up
Lag3	ENSMUSG00000030124	protein_coding	-	chr6:124904360-124911705	2.5607	up
Lrrc23	ENSMUSG00000030125	protein_coding	-	chr6:124769862-124779727	4.32218	up
Cd69	ENSMUSG00000030156	protein_coding	-	chr6:129267323-129275369	inf	up
Ckm	ENSMUSG00000030399	protein_coding	+	chr7:19411093-19421583	3.46939	up
Zfp939	ENSMUSG00000030424	protein_coding	+	chr7:39449517-39477416	2.89847	up
Csrp3	ENSMUSG00000030470	protein_coding	-	chr7:48830397-48848051	inf	up
Pex11a	ENSMUSG00000030545	protein_coding	-	chr7:79735956-79743131	2.19331	up
Sez6l2	ENSMUSG00000030683	protein_coding	+	chr7:126928878-126970606	inf	up
Gdpd3	ENSMUSG00000030703	protein_coding	+	chr7:126766413-126776818	2.31626	up
Micalcl	ENSMUSG00000030771	protein_coding	+	chr7:112368307-112413104	3.85984	up
Ptpn5	ENSMUSG00000030854	protein_coding	-	chr7:47077797-47133684	4.1034	up
Hpx	ENSMUSG00000030895	protein_coding	-	chr7:105591612-105600116	2.02345	up
Trim30a	ENSMUSG00000030921	protein_coding	-	chr7:104409024-104465193	4.62291	up
Acsm3	ENSMUSG00000030935	protein_coding	+	chr7:119760922-119848943	4.37493	up
Trim21	ENSMUSG00000030966	protein_coding	-	chr7:102557921-102565469	2.27731	up
Arhgef6	ENSMUSG00000031133	protein_coding	-	chrX:57231484-57338729	2.06613	up
Syp	ENSMUSG00000031144	protein_coding	+	chrX:7638470-7657258	8.08103	up
Itm2a	ENSMUSG00000031239	protein_coding	-	chrX:107397098-107403376	4.62233	up
Arhgap4	ENSMUSG00000031389	protein_coding	-	chrX:73853777-73921944	17.9047	up
Ido2	ENSMUSG00000031549	protein_coding	-	chr8:24531891-24576333	2.00035	up
Kcnu1	ENSMUSG00000031576	protein_coding	+	chr8:25849622-25937933	5.85541	up
1700011L22Rik	ENSMUSG00000031682	protein_coding	-	chr8:79210429-79248583	inf	up
Cntnap4	ENSMUSG00000031772	protein_coding	+	chr8:112570042-113004997	3.04012	up
Psmb10	ENSMUSG00000031897	protein_coding	-	chr8:105934332-105966115	2.12026	up
Bco2	ENSMUSG00000032066	protein_coding	-	chr9:50528773-50555181	2.09991	up
Calml4	ENSMUSG00000032246	protein_coding	+	chr9:62838784-62875918	2.03917	up
Mlip	ENSMUSG00000032355	protein_coding	-	chr9:77102080-77352969	4.28677	up
Dapk2	ENSMUSG00000032380	protein_coding	+	chr9:66126610-66514593	2.38224	up
Scn5a	ENSMUSG00000032511	protein_coding	-	chr9:119483407-119579016	2.09766	up
Uba7	ENSMUSG00000032596	protein_coding	+	chr9:107975504-108048780	2.77085	up
Oas3	ENSMUSG00000032661	protein_coding	-	chr5:120753097-120777661	9.44827	up
Oas2	ENSMUSG00000032690	protein_coding	-	chr5:120730332-120749853	3.37536	up
Lmo2	ENSMUSG00000032698	protein_coding	+	chr2:103957985-104063240	8.40688	up
Prr5l	ENSMUSG00000032841	protein_coding	-	chr2:101714284-101883256	6.56916	up
1700065I17Rik	ENSMUSG00000032900	protein_coding	+	chr18:56588349-56594782	inf	up
Clec1a	ENSMUSG00000033082	protein_coding	-	chr6:129426683-129452000	2.07716	up
Podxl2	ENSMUSG00000033152	protein_coding	-	chr6:88257333-89110030	4.50264	up
Lpcat2	ENSMUSG00000033192	protein_coding	+	chr8:92855349-92919279	9.65958	up
AA467197	ENSMUSG00000033213	protein_coding	+	chr2:122636985-122641191	2.76263	up
Gstt2	ENSMUSG00000033318	protein_coding	-	chr10:75831844-75834881	3.46987	up
Rtp4	ENSMUSG00000033355	protein_coding	+	chr16:23609918-23614222	3.09957	up
Trim69	ENSMUSG00000033368	protein_coding	+	chr2:122120107-122186189	5.39353	up
Upb1	ENSMUSG00000033427	protein_coding	+	chr10:75344471-75517972	inf	up
BC026585	ENSMUSG00000033488	protein_coding	+	chr1:157458579-157489060	inf	up
Asprv1	ENSMUSG00000033508	protein_coding	+	chr6:86628173-86629702	inf	up
Ephx4	ENSMUSG00000033805	protein_coding	+	chr5:107402735-107435039	4.56919	up
Lgals3bp	ENSMUSG00000033880	protein_coding	-	chr11:118392750-118402092	2.06199	up
Sdr42e1	ENSMUSG00000034308	protein_coding	-	chr8:117661398-117673689	2.56294	up
Parp14	ENSMUSG00000034422	protein_coding	-	chr16:35832873-35871544	3.03118	up
Ifit1	ENSMUSG00000034459	protein_coding	+	chr19:34640870-34650009	3.13873	up
Scara3	ENSMUSG00000034463	protein_coding	-	chr14:65919394-65953744	5.19257	up
Nostrin	ENSMUSG00000034738	protein_coding	+	chr2:69135799-69189330	11.7177	up
Gna15	ENSMUSG00000034792	protein_coding	-	chr10:81502305-81524225	inf	up
Cxcl10	ENSMUSG00000034855	protein_coding	-	chr5:92331826-92414628	2.80346	up
Ccl5	ENSMUSG00000035042	protein_coding	-	chr11:83525777-83530518	2.09898	up
Wnk4	ENSMUSG00000035112	protein_coding	+	chr11:101260566-101277409	11.5008	up
Ppp1r32	ENSMUSG00000035179	protein_coding	-	chr19:10474256-10482897	9.25056	up
Slfn8	ENSMUSG00000035208	protein_coding	-	chr11:83002157-83020810	4.6127	up
Tnni3	ENSMUSG00000035458	protein_coding	-	chr7:4518304-4532453	8.88308	up
Ntng2	ENSMUSG00000035513	protein_coding	-	chr2:29194540-29253006	2.97323	up
Isg15	ENSMUSG00000035692	protein_coding	-	chr4:156199423-156200818	3.18054	up
Slc51a	ENSMUSG00000035699	protein_coding	-	chr16:32475521-32487879	2.31184	up
Misp	ENSMUSG00000035852	protein_coding	+	chr10:79697304-80369637	2.02055	up
Myf6	ENSMUSG00000035923	protein_coding	-	chr10:107492859-107494729	2.31424	up
Fam65b	ENSMUSG00000036006	protein_coding	+	chr13:24577706-24733816	7.34137	up
N28178	ENSMUSG00000036062	protein_coding	+	chr4:42916659-42944752	inf	up
Hyal3	ENSMUSG00000036091	protein_coding	+	chr9:107575819-107587425	2.41806	up
Rbm43	ENSMUSG00000036249	protein_coding	-	chr2:51924447-51935163	2.08777	up
March1	ENSMUSG00000036469	protein_coding	+	chr8:65617899-66471637	2.99418	up
Greb1	ENSMUSG00000036523	protein_coding	-	chr12:16670614-17214354	2.40089	up
Igflr1	ENSMUSG00000036826	protein_coding	+	chr7:30563300-30567962	2.71629	up
Smad6	ENSMUSG00000036867	protein_coding	-	chr9:63953075-64022059	2.01436	up
Nfkbid	ENSMUSG00000036931	protein_coding	+	chr7:30421731-30428746	2.2617	up
Try5	ENSMUSG00000036938	protein_coding	-	chr6:41062358-41548352	3.04687	up
Rab8b	ENSMUSG00000036943	protein_coding	-	chr9:66843663-66919705	5.90387	up
Zic4	ENSMUSG00000036972	protein_coding	+	chr9:91358057-91389348	3.06214	up
Itih2	ENSMUSG00000037254	protein_coding	-	chr2:10094592-10131396	2.07731	up
Dzank1	ENSMUSG00000037259	protein_coding	-	chr2:144459279-144527414	17.2762	up
Tap1	ENSMUSG00000037321	protein_coding	+	chr17:34181987-34197225	3.08011	up
Best1	ENSMUSG00000037418	protein_coding	-	chr19:9985173-10001633	inf	up
Adam32	ENSMUSG00000037437	protein_coding	-	chr8:24836139-24948804	3.33452	up
Zdhhc18	ENSMUSG00000037553	protein_coding	-	chr4:133605298-133650154	2.61333	up
Pcdh18	ENSMUSG00000037892	protein_coding	-	chr3:49452801-49757316	13674.5	up
Ddx60	ENSMUSG00000037921	protein_coding	+	chr8:61928086-62037701	2.86636	up
Bank1	ENSMUSG00000037922	protein_coding	-	chr3:135928231-136326046	4.61593	up
Spag4	ENSMUSG00000038180	protein_coding	+	chr2:156065174-156070617	2.06696	up
Tcte2	ENSMUSG00000038347	protein_coding	-	chr17:13482552-13906150	2.04872	up
Arl5c	ENSMUSG00000038352	protein_coding	-	chr11:97989577-97996181	2.86809	up
Parp12	ENSMUSG00000038507	protein_coding	-	chr6:39086409-39118349	2.5319	up
Reep2	ENSMUSG00000038555	protein_coding	+	chr18:34777007-34847463	8.08669	up
Rad9b	ENSMUSG00000038569	protein_coding	-	chr5:122284364-122354233	2.01718	up
Atp6v0a4	ENSMUSG00000038600	protein_coding	-	chr6:38048482-38254009	inf	up
Omt2b	ENSMUSG00000038750	protein_coding	+	chr9:78328029-78329620	inf	up
Elovl3	ENSMUSG00000038754	protein_coding	+	chr19:46131896-46148375	5.7766	up
Ralgps1	ENSMUSG00000038831	protein_coding	-	chr2:33133418-33371486	2.28498	up
Chad	ENSMUSG00000039084	protein_coding	+	chr11:94557101-94603977	inf	up
F13a1	ENSMUSG00000039109	protein_coding	-	chr13:36867177-37050244	3.1736	up
Ifi44l	ENSMUSG00000039146	protein_coding	-	chr3:151759640-151762906	inf	up
Orm1	ENSMUSG00000039196	protein_coding	+	chr4:62866326-63586357	inf	up
Isg20	ENSMUSG00000039236	protein_coding	+	chr7:78913423-78920362	2.12148	up
Cdnf	ENSMUSG00000039496	protein_coding	+	chr2:3513029-3526376	2.05735	up
Ccdc40	ENSMUSG00000039963	protein_coding	+	chr11:119228571-119265236	4.48693	up
Saa3	ENSMUSG00000040026	protein_coding	-	chr7:46711997-46715676	2.65367	up
Stat2	ENSMUSG00000040033	protein_coding	+	chr10:128270575-128292849	2.30633	up
Tdrd6	ENSMUSG00000040140	protein_coding	-	chr17:43615334-43630299	inf	up
Gbp7	ENSMUSG00000040253	protein_coding	+	chr3:142530337-142550083	4.38759	up
Gbp5	ENSMUSG00000040264	protein_coding	+	chr3:142496933-142522344	4.94637	up
Ddx58	ENSMUSG00000040296	protein_coding	-	chr4:40203772-40239828	2.38874	up
Plekha4	ENSMUSG00000040428	protein_coding	+	chr7:45526329-45554229	2.69669	up
Pitpnc1	ENSMUSG00000040430	protein_coding	-	chr11:107207891-107470720	5964.15	up
Xaf1	ENSMUSG00000040483	protein_coding	+	chr11:72301628-72313733	2.61701	up
Apoc1	ENSMUSG00000040564	protein_coding	-	chr7:19689483-19692658	inf	up
Abcb1a	ENSMUSG00000040584	protein_coding	+	chr5:8660076-8748575	2.51199	up
Cd79b	ENSMUSG00000040592	protein_coding	-	chr11:106311340-106314762	inf	up
Myh6	ENSMUSG00000040752	protein_coding	-	chr14:54941920-54966927	6.28368	up
Mill2	ENSMUSG00000040987	protein_coding	+	chr7:18839965-18865402	2.53914	up
Ramp3	ENSMUSG00000041046	protein_coding	+	chr11:6650147-6677475	5.78642	up
Pde9a	ENSMUSG00000041119	protein_coding	+	chr17:31386233-31476310	inf	up
Bdkrb1	ENSMUSG00000041347	protein_coding	+	chr12:105603084-105605428	5.65846	up
Sox5	ENSMUSG00000041540	protein_coding	-	chr6:143828424-144781977	3.83918	up
Kcnj2	ENSMUSG00000041695	protein_coding	+	chr11:111066163-111076821	2.11439	up
Trem3	ENSMUSG00000041754	protein_coding	+	chr17:48247776-48258841	inf	up
Myrip	ENSMUSG00000041794	protein_coding	+	chr9:120303935-120474841	2.52538	up
Oasl1	ENSMUSG00000041827	protein_coding	+	chr5:114917317-114937915	3.28408	up
Fam212a	ENSMUSG00000042106	protein_coding	-	chr9:107975504-108048780	2.68297	up
Cmklr1	ENSMUSG00000042190	protein_coding	-	chr5:113612353-113650426	2.8699	up
Fam92b	ENSMUSG00000042269	protein_coding	-	chr8:119910359-124345724	inf	up
Stab1	ENSMUSG00000042286	protein_coding	-	chr14:31134852-31168641	4.55768	up
Thsd7b	ENSMUSG00000042581	protein_coding	+	chr1:129273301-130219278	2.60752	up
Arrdc4	ENSMUSG00000042659	protein_coding	-	chr7:68737044-68749241	5.44881	up
Muc1	ENSMUSG00000042784	protein_coding	+	chr3:89229056-89233381	2.67083	up
Foxf1	ENSMUSG00000042812	protein_coding	+	chr8:119910359-124345724	2.30919	up
Tmem194b	ENSMUSG00000043015	protein_coding	+	chr1:52630704-52651919	2.20526	up
Pyhin1	ENSMUSG00000043263	protein_coding	+	chr1:173630858-173647928	4.91615	up
Pcdhb12	ENSMUSG00000043458	protein_coding	+	chr18:37433411-37438654	2.88528	up
Ccrl2	ENSMUSG00000043953	protein_coding	-	chr9:111054834-111057270	4.90859	up
Npb	ENSMUSG00000044034	protein_coding	+	chr11:120608476-120609093	3.07467	up
Spink10	ENSMUSG00000044176	protein_coding	+	chr18:62548910-62741387	4.40286	up
Slc25a53	ENSMUSG00000044348	protein_coding	-	chrX:136981115-137038302	2.84067	up
Hs3st5	ENSMUSG00000044499	protein_coding	+	chr10:36506813-36834397	2.11011	up
Phf11a	ENSMUSG00000044703	protein_coding	-	chr14:59276912-59297522	13.8801	up
D630023F18Rik	ENSMUSG00000044816	protein_coding	-	chr1:65100388-65123214	inf	up
AY074887	ENSMUSG00000044820	protein_coding	-	chr9:54950265-54958030	inf	up
Ankrd45	ENSMUSG00000044835	protein_coding	+	chr1:161142690-161169106	inf	up
Odf3l1	ENSMUSG00000045620	protein_coding	-	chr9:56848658-56851963	2.60559	up
Sh3tc2	ENSMUSG00000045629	protein_coding	+	chr18:61953074-62015719	2.4125	up
Plekha7	ENSMUSG00000045659	protein_coding	-	chr7:116123492-116308376	2.19018	up
Nlrp4e	ENSMUSG00000045693	protein_coding	+	chr7:23301274-23362270	6.87148	up
Ptprcap	ENSMUSG00000045826	protein_coding	+	chr19:4154605-4163354	inf	up
Clec14a	ENSMUSG00000045930	protein_coding	-	chr12:58264719-58269258	2.88374	up
Tmem229b	ENSMUSG00000046157	protein_coding	-	chr12:78961794-79007627	2.11538	up
Kcnrg	ENSMUSG00000046168	protein_coding	+	chr14:61598225-61682373	2.32001	up
Vps13a	ENSMUSG00000046230	protein_coding	-	chr19:16615365-16781103	2.23346	up
Bdh1	ENSMUSG00000046598	protein_coding	+	chr16:31422279-31458901	inf	up
Gm7729	ENSMUSG00000046636	protein_coding	+	chr18:27598643-27599759	2.25521	up
Rbm12b1	ENSMUSG00000046667	protein_coding	+	chr4:12140263-12146731	4.52052	up
Bst2	ENSMUSG00000046718	protein_coding	-	chr8:71534263-71537437	3.06101	up
Irgm1	ENSMUSG00000046879	protein_coding	-	chr11:48861967-48871683	2.19623	up
Csl	ENSMUSG00000046934	protein_coding	-	chr10:99757704-99830582	2.59919	up
Cstad	ENSMUSG00000047363	protein_coding	+	chr2:30595039-30608943	2.70776	up
Als2cr12	ENSMUSG00000047528	protein_coding	-	chr1:58658116-58695989	4.0459	up
Mafa	ENSMUSG00000047591	protein_coding	-	chr15:75746842-75747922	2.57343	up
Tctex1d4	ENSMUSG00000047671	protein_coding	+	chr4:117126793-117133963	inf	up
Samd9l	ENSMUSG00000047735	protein_coding	-	chr6:3372256-3399571	2.84169	up
Gm6484	ENSMUSG00000047822	protein_coding	+	chr9:21800183-21852635	inf	up
Ang2	ENSMUSG00000047894	protein_coding	-	chr14:51195485-51195923	2.20855	up
4632415L05Rik	ENSMUSG00000048106	protein_coding	+	chr3:19733966-20043836	3.32572e+19	up
Efcab4a	ENSMUSG00000048200	protein_coding	+	chr7:141461093-141471479	10.106	up
Mfap1b	ENSMUSG00000048222	protein_coding	-	chr2:121460234-121474067	2.21676	up
Gng7	ENSMUSG00000048240	protein_coding	-	chr10:80948623-81014945	2.0542	up
Igf2	ENSMUSG00000048583	protein_coding	-	chr7:142650765-142670356	7.98023	up
Exd1	ENSMUSG00000048647	protein_coding	-	chr2:119516504-119547627	4.90754	up
Ccdc169	ENSMUSG00000048655	protein_coding	+	chr3:55137338-55172935	5.91017	up
Ifnb1	ENSMUSG00000048806	protein_coding	-	chr4:88522024-88522794	inf	up
Fam220a	ENSMUSG00000048910	protein_coding	+	chr5:143548705-143564531	2.01578	up
Fam110b	ENSMUSG00000049119	protein_coding	+	chr4:5644089-6108223	2.32274	up
Dtx3l	ENSMUSG00000049502	protein_coding	-	chr16:35926510-36037131	2.31712	up
Tmem202	ENSMUSG00000049526	protein_coding	-	chr9:59518685-59656308	3.72841	up
Lce1h	ENSMUSG00000049593	protein_coding	-	chr3:92763214-92765065	inf	up
Trex1	ENSMUSG00000049734	protein_coding	-	chr9:109057932-109074124	2.9017	up
Tmc8	ENSMUSG00000050106	protein_coding	+	chr11:117765984-117793110	2.78113	up
Adra1b	ENSMUSG00000050541	protein_coding	-	chr11:43774605-43901210	2.34257	up
Ism2	ENSMUSG00000050671	protein_coding	-	chr12:87278637-87299705	4.71818	up
4930523C07Rik	ENSMUSG00000050883	protein_coding	+	chr1:160044379-160078428	inf	up
Gm9847	ENSMUSG00000050974	protein_coding	+	chr12:14494560-14495157	2.33018	up
Vtcn1	ENSMUSG00000051076	protein_coding	+	chr3:100820602-100895679	2.31318	up
Hspb3	ENSMUSG00000051456	protein_coding	-	chr13:113662895-113663676	inf	up
Wfdc15a	ENSMUSG00000051769	protein_coding	-	chr2:164198862-164200130	inf	up
Cxx1c	ENSMUSG00000051851	protein_coding	+	chrX:53577086-53609132	4.1873	up
Hbb-y	ENSMUSG00000052187	protein_coding	-	chr7:103851744-103853240	inf	up
Pmp2	ENSMUSG00000052468	protein_coding	-	chr3:10179850-10201966	2.31367	up
Dlg2	ENSMUSG00000052572	protein_coding	+	chr7:91090705-92447003	inf	up
A630001G21Rik	ENSMUSG00000052760	protein_coding	-	chr1:85717082-85784694	4.82641	up
Oas1a	ENSMUSG00000052776	protein_coding	-	chr5:120896255-120907521	4.37815	up
Smagp	ENSMUSG00000053559	protein_coding	-	chr15:100621341-100636865	inf	up
Gm9913	ENSMUSG00000053615	protein_coding	+	chr2:125300593-125507993	inf	up
4732471J01Rik	ENSMUSG00000053714	protein_coding	+	chr7:25376818-25566417	3.51989	up
Krt16	ENSMUSG00000053797	protein_coding	-	chr11:100246090-100248902	2.69734	up
H2-T24	ENSMUSG00000053835	protein_coding	-	chr17:35994452-36042747	3.25609	up
Nanp	ENSMUSG00000053916	protein_coding	-	chr2:150934518-151039398	2.14533	up
Lgals4	ENSMUSG00000053964	protein_coding	+	chr7:28833974-28841703	9.00821	up
Iigp1	ENSMUSG00000054072	protein_coding	+	chr18:60376028-60392627	4.1907	up
Ifi205	ENSMUSG00000054203	protein_coding	-	chr1:174011997-174031755	4.04559	up
Gzmm	ENSMUSG00000054206	protein_coding	+	chr10:79689019-79695261	31181.4	up
Sprr2k	ENSMUSG00000054215	protein_coding	+	chr3:92432581-92433925	2.76429	up
Thnsl2	ENSMUSG00000054474	protein_coding	-	chr6:71128165-71144346	19.7759	up
Gbp10	ENSMUSG00000054588	protein_coding	-	chr5:105215698-105239533	4.11057	up
Defb42	ENSMUSG00000054763	protein_coding	+	chr14:63034086-63058149	2.41243	up
Stfa3	ENSMUSG00000054905	protein_coding	-	chr16:36450536-36455392	inf	up
Zfp811	ENSMUSG00000055202	protein_coding	-	chr17:32797405-32800938	2.31155	up
Zfp935	ENSMUSG00000055228	protein_coding	-	chr13:62453015-62558599	7.24693	up
9330161L09Rik	ENSMUSG00000055271	protein_coding	-	chr12:103406821-103425867	2.31724	up
A230083G16Rik	ENSMUSG00000055818	protein_coding	+	chr6:124913680-124925844	inf	up
H2-T22	ENSMUSG00000056116	protein_coding	-	chr17:35994452-36042747	2.22143	up
Trim34a	ENSMUSG00000056144	protein_coding	+	chr7:104244456-104353362	3.4774	up
Snx32	ENSMUSG00000056185	protein_coding	-	chr19:5495277-5510489	2.31158	up
Actr3b	ENSMUSG00000056367	protein_coding	+	chr5:25582629-26169461	2.31165	up
Tmem154	ENSMUSG00000056498	protein_coding	+	chr3:84496092-85887518	4.27679	up
Apol8	ENSMUSG00000056656	protein_coding	-	chr15:77747798-77755229	2.35202	up
Inca1	ENSMUSG00000057054	protein_coding	-	chr11:70688360-70700155	2.31612	up
C030039L03Rik	ENSMUSG00000057093	protein_coding	+	chr7:27689339-27706484	2.15763	up
Xlr3a	ENSMUSG00000057836	protein_coding	-	chrX:73086292-73097095	2.02288	up
Kcnh1	ENSMUSG00000058248	protein_coding	+	chr1:192190783-192510159	3.55618	up
Hist1h2bg	ENSMUSG00000058385	protein_coding	+	chr13:23313524-23577011	3.23456	up
Cxcl2	ENSMUSG00000058427	protein_coding	+	chr5:90903898-90905909	4.63285	up
Gm26920	ENSMUSG00000058447	protein_coding	-	chr7:30054488-30090527	1.75955e+07	up
Hnrnpa3	ENSMUSG00000059005	protein_coding	+	chr2:75659243-75669407	2.61754	up
Hist1h3f	ENSMUSG00000059309	protein_coding	+	chr13:23313524-23577011	4.63433	up
Tor3a	ENSMUSG00000060519	protein_coding	-	chr1:156653616-156674356	2.04642	up
H2-Q7	ENSMUSG00000060550	protein_coding	+	chr17:35439154-35443773	2.0058	up
Dmkn	ENSMUSG00000060962	protein_coding	+	chr7:30763755-30781066	13.3788	up
Efcab4b	ENSMUSG00000061414	protein_coding	+	chr6:127577974-127629938	inf	up
Vma21-ps	ENSMUSG00000061619	protein_coding	-	chr4:52496938-52497244	inf	up
Tmem91	ENSMUSG00000061702	protein_coding	-	chr7:25669138-25675166	inf	up
Hist1h2af	ENSMUSG00000061991	protein_coding	+	chr13:23313524-23577011	inf	up
Hsh2d	ENSMUSG00000062007	protein_coding	+	chr8:72189667-72200995	5.5554	up
Rpp25	ENSMUSG00000062309	protein_coding	+	chr9:57504101-57505447	2.31342	up
Serpinb9e	ENSMUSG00000062342	protein_coding	+	chr13:33249611-33260846	2.36302	up
Hist1h3g	ENSMUSG00000062417	protein_coding	+	chr13:23313524-23577011	5.83831	up
I830012O16Rik	ENSMUSG00000062488	protein_coding	+	chr19:34607969-34613401	5.28056	up
Rps3a2	ENSMUSG00000062611	protein_coding	-	chr14:88122970-88123833	2.04292	up
Hist1h2bk	ENSMUSG00000062727	protein_coding	+	chr13:22035820-22036299	3.04299	up
Gm5239	ENSMUSG00000062742	protein_coding	+	chr18:35536582-35536951	inf	up
Hist1h2ak	ENSMUSG00000063021	protein_coding	-	chr13:21753394-21753907	2.9212	up
Parp10	ENSMUSG00000063268	protein_coding	-	chr15:76170973-76243441	2.72131	up
Gm9396	ENSMUSG00000063328	protein_coding	+	chr3:130068411-130068978	3.58169	up
Chadl	ENSMUSG00000063765	protein_coding	-	chr15:81663888-81697287	2.07897	up
Rab44	ENSMUSG00000064147	protein_coding	+	chr17:29135055-29148980	2.30868	up
Gm1631	ENSMUSG00000064263	protein_coding	+	chr2:71719416-71730966	4.07331	up
Gpbar1	ENSMUSG00000064272	protein_coding	+	chr1:74278549-74279624	inf	up
Aox3	ENSMUSG00000064294	protein_coding	+	chr1:58113129-58200698	9.56039	up
mt-Nd1	ENSMUSG00000064341	protein_coding	+	chrM:1093-3842	inf	up
mt-Co2	ENSMUSG00000064354	protein_coding	+	chrM:6941-7699	2.20216	up
mt-Co3	ENSMUSG00000064358	protein_coding	+	chrM:7765-11544	2.07539	up
mt-Nd3	ENSMUSG00000064360	protein_coding	+	chrM:7765-11544	2.14816	up
mt-Nd4l	ENSMUSG00000065947	protein_coding	+	chrM:7765-11544	2.39682	up
Gm5786	ENSMUSG00000066487	protein_coding	+	chr12:59081018-59081900	2.70917	up
Pgk1-rs7	ENSMUSG00000066632	protein_coding	-	chr12:10898565-10900296	2.9263	up
Pydc3	ENSMUSG00000066677	protein_coding	+	chr1:173673674-173698392	22.5994	up
Gm10175	ENSMUSG00000066724	protein_coding	-	chr7:23946648-23947237	7.71871	up
Oas1g	ENSMUSG00000066861	protein_coding	-	chr5:120876141-120887613	5.58656	up
Igj	ENSMUSG00000067149	protein_coding	-	chr5:88520511-88527891	2.28735	up
H2-Q10	ENSMUSG00000067235	protein_coding	+	chr17:35470088-35474563	3.09713	up
2010002M12Rik	ENSMUSG00000067297	protein_coding	-	chr19:34617048-34640743	18.4677	up
Gm10226	ENSMUSG00000067929	protein_coding	+	chr17:21679922-21692541	19943723222500	up
Vmn1r43	ENSMUSG00000068231	protein_coding	-	chr6:89869460-89870529	4.63246	up
Phf11d	ENSMUSG00000068245	protein_coding	-	chr14:59345938-59440884	5.33005	up
Olfr458	ENSMUSG00000068574	protein_coding	-	chr6:42460075-42461017	inf	up
Hist2h2ac	ENSMUSG00000068855	protein_coding	-	chr3:95855965-96517845	inf	up
Selenbp1	ENSMUSG00000068874	protein_coding	+	chr3:94912542-95725658	2.13264	up
Selenbp2	ENSMUSG00000068877	protein_coding	+	chr3:94693555-94704413	3.51153	up
Hist1h3a	ENSMUSG00000069265	protein_coding	-	chr13:23761852-23762386	2.33496	up
Hist1h2ae	ENSMUSG00000069272	protein_coding	-	chr13:23313524-23577011	3.65312	up
Hist1h3e	ENSMUSG00000069273	protein_coding	-	chr13:23313524-23577011	2.90064	up
Hist1h2bj	ENSMUSG00000069300	protein_coding	+	chr13:22043213-22043676	2.92858	up
Hist1h2br	ENSMUSG00000069303	protein_coding	+	chr13:21833742-21837530	4.0498	up
Hist1h4n	ENSMUSG00000069305	protein_coding	-	chr13:21831766-21832196	4.69586	up
Hist1h3c	ENSMUSG00000069310	protein_coding	-	chr13:23744972-23745602	6.40257	up
Hist1h3h	ENSMUSG00000069312	protein_coding	+	chr13:21717627-21718115	7.01902	up
Gm8444	ENSMUSG00000069439	protein_coding	-	chr15:81843342-81843699	inf	up
Nkain2	ENSMUSG00000069671	protein_coding	-	chr10:32329764-32410335	inf	up
Zfp125	ENSMUSG00000069755	protein_coding	-	chr12:19954477-21623620	inf	up
Tmem100	ENSMUSG00000069763	protein_coding	+	chr11:90030347-90036508	4.33325	up
Irgm2	ENSMUSG00000069874	protein_coding	+	chr11:58199555-58222779	3.12185	up
Sp110	ENSMUSG00000070034	protein_coding	-	chr1:85575675-85598817	5.08427	up
Rnf213	ENSMUSG00000070327	protein_coding	+	chr11:119393099-119491235	2.1027	up
Fbxo47	ENSMUSG00000070336	protein_coding	-	chr11:97853825-97884154	2.63304	up
Ampd1	ENSMUSG00000070385	protein_coding	+	chr3:103074013-103429422	inf	up
Art5	ENSMUSG00000070424	protein_coding	-	chr7:102096878-102116713	16520.8	up
Il18bp	ENSMUSG00000070427	protein_coding	-	chr7:102015078-102018155	3.68639	up
9230112E08Rik	ENSMUSG00000070461	protein_coding	+	chr2:180984231-181017540	4345.78	up
BC094916	ENSMUSG00000070501	protein_coding	-	chr1:173519716-173535957	3.15782	up
Htr1d	ENSMUSG00000070687	protein_coding	+	chr4:136423523-136444398	4.23174	up
5830473C10Rik	ENSMUSG00000070690	protein_coding	+	chr5:90561208-90597906	4.61916	up
Gm10282	ENSMUSG00000070713	protein_coding	-	chr8:72304117-72305276	2.52685	up
Wfikkn1	ENSMUSG00000071192	protein_coding	-	chr17:25794570-25985706	2.02151	up
2610044O15Rik8	ENSMUSG00000071302	protein_coding	-	chr8:129217723-129221950	2.0648	up
Armc2	ENSMUSG00000071324	protein_coding	-	chr10:41914989-42018810	2.70131	up
Map3k5	ENSMUSG00000071369	protein_coding	+	chr10:19934471-20142753	2.55082	up
Gm10335	ENSMUSG00000071532	protein_coding	+	chr10:14402584-14545036	4.24581	up
Stxbp3b	ENSMUSG00000071640	protein_coding	-	chr19:9557605-9559248	17155.7	up
Fndc1	ENSMUSG00000071984	protein_coding	-	chr17:7738568-7827302	2.72797	up
BC061237	ENSMUSG00000072145	protein_coding	+	chr14:44500121-44506345	2.31906	up
Gm10355	ENSMUSG00000072381	protein_coding	-	chr3:101306560-101307079	2.33637	up
Slfn2	ENSMUSG00000072620	protein_coding	+	chr11:83065111-83071246	3.77964	up
Lyrm9	ENSMUSG00000072640	protein_coding	+	chr11:78826583-78846870	2.09798	up
Tmem254c	ENSMUSG00000072680	protein_coding	-	chr14:26063918-26067355	6.24954	up
Zfp951	ENSMUSG00000072774	protein_coding	-	chr5:104814342-104828957	2.31334	up
Noxred1	ENSMUSG00000072919	protein_coding	-	chr12:87221254-87233556	inf	up
Gm15401	ENSMUSG00000072999	protein_coding	+	chr6:72626377-72789254	6.95717	up
Hbq1b	ENSMUSG00000073063	protein_coding	+	chr11:31609380-32428173	inf	up
Dpcr1	ENSMUSG00000073408	protein_coding	-	chr17:35601548-35650571	2.11643	up
H2-Q6	ENSMUSG00000073409	protein_coding	+	chr17:35240166-35430055	11.2184	up
Gm10517	ENSMUSG00000073482	protein_coding	-	chr1:182408618-182409020	inf	up
AI607873	ENSMUSG00000073490	protein_coding	-	chr1:173723429-173741809	2.53525	up
Pydc4	ENSMUSG00000073491	protein_coding	-	chr1:173566283-173599274	inf	up
Pappa2	ENSMUSG00000073530	protein_coding	-	chr1:158711726-158980490	3.60011	up
Gm4951	ENSMUSG00000073555	protein_coding	+	chr18:60212079-60247820	3.95791	up
Prr16	ENSMUSG00000073565	protein_coding	+	chr18:51117897-51420044	6.92541	up
1700066B19Rik	ENSMUSG00000073598	protein_coding	+	chr18:35703224-35730869	2.5055	up
5830472F04Rik	ENSMUSG00000073623	protein_coding	+	chr1:87796466-87796817	inf	up
Apol7d	ENSMUSG00000073652	protein_coding	+	chr1:71585522-71662843	4.54522	up
Hbb-bt	ENSMUSG00000073940	protein_coding	-	chr7:103812523-103813996	3.48713	up
Klhl40	ENSMUSG00000074001	protein_coding	+	chr9:121775023-121783819	2.30911	up
E130208F15Rik	ENSMUSG00000074210	protein_coding	+	chr7:30321410-30323472	2.11861	up
Gm7092	ENSMUSG00000074261	protein_coding	-	chr7:25614620-25615892	5.79709	up
Gm10657	ENSMUSG00000074273	protein_coding	+	chr9:58524299-58555829	4.05432	up
Pate2	ENSMUSG00000074452	protein_coding	+	chr9:35558594-35690318	3.3273	up
Bglap2	ENSMUSG00000074486	protein_coding	-	chr3:88377735-88378699	2.48372	up
Bglap3	ENSMUSG00000074489	protein_coding	-	chr3:88368615-88372743	7.37498	up
Fam65c	ENSMUSG00000074577	protein_coding	-	chr2:167931048-168310868	2.34447	up
Zfp850	ENSMUSG00000074608	protein_coding	-	chr7:27984855-27985796	3.47735	up
Gm7120	ENSMUSG00000074634	protein_coding	+	chr13:119487256-119610458	13.913	up
Bpifb4	ENSMUSG00000074665	protein_coding	+	chr2:153938211-153964101	inf	up
Defb25	ENSMUSG00000074678	protein_coding	-	chr2:152622355-152623053	3.18725	up
Zfp808	ENSMUSG00000074867	protein_coding	+	chr13:61741859-62295922	2.3799e+07	up
Ctxn2	ENSMUSG00000074872	protein_coding	+	chr2:125136691-125147839	inf	up
Ctla2b	ENSMUSG00000074874	protein_coding	-	chr13:60895350-60897447	3.40766	up
EU599041	ENSMUSG00000074887	protein_coding	+	chr7:43223574-43226333	inf	up
Ifit3	ENSMUSG00000074896	protein_coding	+	chr19:34583530-34588731	5.48431	up
AW112010	ENSMUSG00000075010	protein_coding	-	chr19:11047611-11050566	inf	up
Hist1h2bb	ENSMUSG00000075031	protein_coding	+	chr13:23746733-23747202	2.34205	up
Hist1h3i	ENSMUSG00000075032	protein_coding	-	chr13:21782914-21783397	9.36111	up
2300005B03Rik	ENSMUSG00000075605	protein_coding	-	chr15:74742838-74746687	inf	up
Wfdc3	ENSMUSG00000076434	protein_coding	-	chr2:164731179-164745931	2.36418	up
AK157302	ENSMUSG00000078139	protein_coding	+	chr13:21495222-21497146	2.0849	up
Gm3940	ENSMUSG00000078291	protein_coding	-	chr1:51683468-52161865	inf	up
Gm10941	ENSMUSG00000078444	protein_coding	-	chr10:77257772-77259223	inf	up
Gm13151	ENSMUSG00000078498	protein_coding	+	chr4:146153455-147492201	inf	up
Igtp	ENSMUSG00000078853	protein_coding	+	chr11:58199555-58222779	3.95613	up
Gm14401	ENSMUSG00000078872	protein_coding	+	chr2:177000950-177206439	2.06993	up
Gm14419	ENSMUSG00000078875	protein_coding	+	chr2:177000950-177206439	5.64808	up
Gm14295	ENSMUSG00000078877	protein_coding	+	chr2:176798611-176811223	3.05525	up
Gm14306	ENSMUSG00000078879	protein_coding	+	chr2:176670521-176721813	inf	up
Gm2026	ENSMUSG00000078886	protein_coding	+	chr2:175965330-175980303	8.21306	up
Gm11009	ENSMUSG00000078895	protein_coding	-	chr2:176317637-176319494	inf	up
Gm4723	ENSMUSG00000078898	protein_coding	+	chr2:175372027-175435807	11.4428	up
Ifi47	ENSMUSG00000078920	protein_coding	+	chr11:48904655-49135387	2.26517	up
Tgtp2	ENSMUSG00000078921	protein_coding	-	chr11:48904655-49135387	2.51467	up
Tgtp1	ENSMUSG00000078922	protein_coding	-	chr11:48904655-49135387	2.75044	up
Gm14221	ENSMUSG00000078956	protein_coding	-	chr2:160568378-160619971	inf	up
Tob2	ENSMUSG00000078960	protein_coding	-	chr15:81848269-81858796	1.11497e+07	up
Ifi27l2a	ENSMUSG00000079017	protein_coding	-	chr12:103433872-103443680	2.73701	up
Gm2046	ENSMUSG00000079030	protein_coding	+	chr12:87537997-88068304	2.34708	up
Mef2b	ENSMUSG00000079033	protein_coding	+	chr8:70139498-70167488	10.5654	up
Gm8300	ENSMUSG00000079034	protein_coding	+	chr12:87514315-87518266	2.02183	up
Magea5	ENSMUSG00000079349	protein_coding	-	chrX:155027200-155093666	4.63253	up
Gbp6	ENSMUSG00000079362	protein_coding	-	chr5:105270703-105293699	3.6914	up
Gm7325	ENSMUSG00000079471	protein_coding	-	chr17:45600966-45602102	3.0968	up
Gm11127	ENSMUSG00000079492	protein_coding	-	chr17:36042960-36058645	3.85572	up
Muc4	ENSMUSG00000079620	protein_coding	+	chr16:32735885-32797435	2.47097	up
Rhox2h	ENSMUSG00000079627	protein_coding	-	chrX:37668988-37673277	inf	up
1700015F17Rik	ENSMUSG00000079666	protein_coding	-	chr5:5437826-5479143	inf	up
B230307C23Rik	ENSMUSG00000080717	protein_coding	+	chr16:96592078-98101041	11.6794	up
Gm15294	ENSMUSG00000081607	protein_coding	-	chrX:141873408-141875235	11.1503	up
Gm12216	ENSMUSG00000081769	protein_coding	-	chr11:53783417-53859256	3.10592	up
Gm5698	ENSMUSG00000086151	protein_coding	-	chr1:30976949-30978965	3.47302	up
Rab42	ENSMUSG00000089687	protein_coding	-	chr4:132302196-132303385	inf	up
Gm20431	ENSMUSG00000089739	protein_coding	-	chr2:167553313-167690418	2.0227e+29	up
A530032D15Rik	ENSMUSG00000089844	protein_coding	-	chr1:84990494-85285491	3.02564	up
Palm2	ENSMUSG00000090053	protein_coding	+	chr4:57434246-57896984	2.22149	up
Ugt1a6b	ENSMUSG00000090145	protein_coding	+	chr1:88055387-88220002	5.58393	up
Tepp	ENSMUSG00000090206	protein_coding	+	chr8:95310565-95331950	inf	up
Trim34b	ENSMUSG00000090215	protein_coding	+	chr7:104244456-104353362	5.83523	up
Pcp4	ENSMUSG00000090223	protein_coding	+	chr16:96361667-96525793	inf	up
Gm17384	ENSMUSG00000090326	protein_coding	+	chr5:62813822-62888308	3.07889	up
9130221H12Rik	ENSMUSG00000090330	protein_coding	+	chr7:25228257-25237851	3.58127	up
Gm17455	ENSMUSG00000090439	protein_coding	+	chr10:60302747-60696490	2.48575	up
Gm6576	ENSMUSG00000090544	protein_coding	+	chr15:27025385-27026207	25.8002	up
Gm6871	ENSMUSG00000090744	protein_coding	-	chr7:41545673-41573745	2.89104	up
Samd15	ENSMUSG00000090812	protein_coding	+	chr12:87166241-87213541	3.42803	up
Gm6904	ENSMUSG00000090881	protein_coding	-	chr14:59244440-59260216	inf	up
Gm7535	ENSMUSG00000090957	protein_coding	-	chr17:17887823-17971677	2.31885	up
Lrrc32	ENSMUSG00000090958	protein_coding	+	chr7:98388090-99182713	2.37532	up
Gm17305	ENSMUSG00000091095	protein_coding	+	chr11:69343272-69369408	inf	up
BC027582	ENSMUSG00000091115	protein_coding	-	chr3:103722221-103738001	inf	up
Tstd1	ENSMUSG00000091166	protein_coding	+	chr1:171411312-171420352	inf	up
Hist1h2al	ENSMUSG00000091383	protein_coding	-	chr13:51202632-51203066	38927.4	up
Hist2h4	ENSMUSG00000091405	protein_coding	-	chr3:95855965-96517845	5.20154	up
Gm7808	ENSMUSG00000091460	protein_coding	-	chr9:19927895-19928282	2.00311	up
Gm17349	ENSMUSG00000091604	protein_coding	-	chr15:99702175-99713995	inf	up
Phf11b	ENSMUSG00000091649	protein_coding	-	chr14:59320963-59341335	6.56894	up
C630004L07Rik	ENSMUSG00000091674	protein_coding	-	chr4:141140158-141355899	9.2562	up
Gm16494	ENSMUSG00000091775	protein_coding	-	chr17:47016695-47016956	inf	up
Gm4027	ENSMUSG00000092019	protein_coding	+	chr12:87537997-88068304	3.75497	up
Gm20532	ENSMUSG00000092356	protein_coding	+	chr2:26580013-26636497	1190991289080	up
Gm20479	ENSMUSG00000092367	protein_coding	-	chr7:27342132-27447686	1.08829e+126	up
2610524H06Rik	ENSMUSG00000092486	protein_coding	-	chr5:114808195-114823468	2.54993	up
Gm20662	ENSMUSG00000093456	protein_coding	+	chr9:107975504-108048780	6.62766	up
Smim17	ENSMUSG00000093536	protein_coding	+	chr7:6398714-6441691	inf	up
Gm20695	ENSMUSG00000093575	protein_coding	+	chr16:3847267-3941147	6.63304	up
Gm20683	ENSMUSG00000093593	protein_coding	-	chr17:25794570-25985706	3.6187	up
Gm21464	ENSMUSG00000093954	protein_coding	-	chr14:69337173-69767113	3.68754	up
Rpl7a-ps10	ENSMUSG00000094089	protein_coding	+	chr9:97179178-97179979	2.32144	up
Gm11007	ENSMUSG00000094475	protein_coding	+	chr2:175640390-175704132	2.85015	up
1600014C23Rik	ENSMUSG00000094690	protein_coding	-	chr17:45606434-46831413	2.33647	up
Hist1h2ap	ENSMUSG00000094777	protein_coding	-	chr13:21833056-21833575	3.40721	up
Gm18025	ENSMUSG00000095406	protein_coding	-	chr12:34095876-34917095	inf	up
Rps2-ps6	ENSMUSG00000095427	protein_coding	-	chr14:76236647-76237353	2.18097	up
Gm21887	ENSMUSG00000095562	protein_coding	+	chrX:170009658-170019281	2.24006	up
Gm5741	ENSMUSG00000095845	protein_coding	-	chr8:85067567-85067982	inf	up
Gm2075	ENSMUSG00000096049	protein_coding	+	chr12:87537997-88068304	inf	up
Gm2042	ENSMUSG00000096276	protein_coding	+	chr12:87537997-88068304	4.88531	up
Sh2d1b1	ENSMUSG00000096334	protein_coding	+	chr1:170277375-170285662	2.89144	up
Gm7094	ENSMUSG00000096375	protein_coding	+	chr1:21272337-21273082	5.80795	up
Gm13272	ENSMUSG00000096591	protein_coding	+	chr4:88779849-88780660	3.48174	up
Gm2035	ENSMUSG00000096619	protein_coding	-	chr12:87537997-88068304	2.34708	up
A730071L15Rik	ENSMUSG00000096923	protein_coding	+	chr11:6105690-6201643	inf	up
Gm26620	ENSMUSG00000096968	protein_coding	+	chr1:170868644-170885881	inf	up
Gm27029	ENSMUSG00000097239	protein_coding	-	chr11:101406691-101435673	2.64116	up
A830035O19Rik	ENSMUSG00000097813	protein_coding	+	chr9:45937856-45955998	3.46585	up
Gm26602	ENSMUSG00000097854	protein_coding	+	chr10:79697304-80369637	inf	up
Rnf113a2	ENSMUSG00000098134	protein_coding	+	chr12:84409070-84450950	2.55724	up
PLA2G4B	ENSMUSG00000098488	protein_coding	+	chr2:120027482-120043033	74018.6	up
KCTD12	ENSMUSG00000098557	protein_coding	-	chr14:102976580-102982637	639285	up
POU6F1	ENSMUSG00000098598	protein_coding	-	chr15:100575317-100599984	1.3811e+67	up
RP24-242F4.9	ENSMUSG00000098781	protein_coding	-	chr13:67312997-67375810	2.49446	up
TMEM185B	ENSMUSG00000098923	protein_coding	+	chr1:119520092-119528983	2.73343	up

## Sheet: dn.ATF5_vs_Control
Supplementary Table 4. List of differentially expressed mRNAs in Ad-ATF5 compared to Ad-Con.
gene	gene_id	biotype	strand	locus	Fold change	Regulation
Axin2	ENSMUSG00000000142	protein_coding	+	chr11:108920348-108950783	-3.24692	down
Alox12	ENSMUSG00000000320	protein_coding	-	chr11:70241456-70255353	-2.32635	down
Acvrl1	ENSMUSG00000000530	protein_coding	+	chr15:101128521-101145336	-2.79262	down
Sult5a1	ENSMUSG00000000739	protein_coding	-	chr8:119910359-124345724	-inf	down
Bcl11a	ENSMUSG00000000861	protein_coding	+	chr11:24078055-24174123	-inf	down
Vpreb3	ENSMUSG00000000903	protein_coding	+	chr10:75943056-75949657	-4.29474	down
Slc7a7	ENSMUSG00000000958	protein_coding	-	chr14:54360840-54409472	-2.06158	down
S100a5	ENSMUSG00000001023	protein_coding	+	chr3:90608522-90611780	-inf	down
Nrip2	ENSMUSG00000001520	protein_coding	+	chr6:128362966-128408932	-12.5733	down
Hoxc8	ENSMUSG00000001657	protein_coding	+	chr15:102727245-103239816	-2.02646	down
Prkd1	ENSMUSG00000002688	protein_coding	-	chr12:50341230-51062543	-3.0336	down
Lcp2	ENSMUSG00000002699	protein_coding	+	chr11:33629338-34098554	-10.5163	down
Kcnn1	ENSMUSG00000002908	protein_coding	-	chr8:70841273-70857008	-2.09481	down
Car11	ENSMUSG00000003273	protein_coding	+	chr7:45699842-45704682	-2.04659	down
Ccdc65	ENSMUSG00000003354	protein_coding	+	chr15:98708206-98723326	-2.88526	down
Cacna1b	ENSMUSG00000004113	protein_coding	-	chr2:24603886-24763152	-8.13369	down
Il11	ENSMUSG00000004371	protein_coding	-	chr7:4773054-4782857	-2.33749	down
Casp14	ENSMUSG00000005355	protein_coding	-	chr10:78711996-78718293	-6.06224	down
Mmp8	ENSMUSG00000005800	protein_coding	+	chr9:7558428-7568486	-inf	down
Clcnkb	ENSMUSG00000006216	protein_coding	-	chr4:141398828-141416014	-inf	down
Tek	ENSMUSG00000006386	protein_coding	+	chr4:94739288-94874976	-3.25074	down
Klk4	ENSMUSG00000006948	protein_coding	+	chr7:43881171-43885804	-2.07402	down
Casq1	ENSMUSG00000007122	protein_coding	-	chr1:172209893-172219868	-inf	down
4930432K21Rik	ENSMUSG00000008129	protein_coding	+	chr8:84148024-84172590	-2.5982	down
Clstn3	ENSMUSG00000008153	protein_coding	-	chr6:124430758-124738714	-2.95937	down
Rnf151	ENSMUSG00000008482	protein_coding	-	chr17:24715838-24718057	-3.16799	down
Slc1a7	ENSMUSG00000008932	protein_coding	+	chr4:107968331-108013532	-3.81682	down
Rarres2	ENSMUSG00000009281	protein_coding	-	chr6:48554795-48572670	-3.15474	down
Cox4i2	ENSMUSG00000009876	protein_coding	+	chr2:152754172-152765037	-inf	down
Vipr2	ENSMUSG00000011171	protein_coding	+	chr12:116077725-116146261	-3.85027	down
Lphn1	ENSMUSG00000013033	protein_coding	+	chr8:83900104-83955205	-2.99071	down
Aldh1a3	ENSMUSG00000015134	protein_coding	-	chr7:66390891-66427517	-2.18316	down
Stk32c	ENSMUSG00000015981	protein_coding	-	chr7:139103637-139242979	-3.46369	down
Lbp	ENSMUSG00000016024	protein_coding	+	chr2:158306492-158332852	-4.76402	down
Phf21b	ENSMUSG00000016624	protein_coding	-	chr15:84785375-84856129	-9.54007	down
Bik	ENSMUSG00000016758	protein_coding	+	chr15:83526861-83544635	-2.37254	down
Mapt	ENSMUSG00000018411	protein_coding	+	chr11:104231389-104332090	-3.0905	down
Ccl6	ENSMUSG00000018927	protein_coding	-	chr11:83582055-83623693	-2.58379	down
Sec14l4	ENSMUSG00000019368	protein_coding	+	chr11:4031461-4048024	-20.8229	down
Cyb561	ENSMUSG00000019590	protein_coding	-	chr11:105933701-105953336	-4.48339	down
L3hypdh	ENSMUSG00000019718	protein_coding	-	chr12:72073427-72085439	-2.45187	down
Calr3	ENSMUSG00000019732	protein_coding	-	chr8:72424175-72443870	-2.31344	down
Syne4	ENSMUSG00000019737	protein_coding	+	chr7:30314806-30319046	-inf	down
Hey2	ENSMUSG00000019789	protein_coding	-	chr10:30820186-31750439	-4.331	down
Mgat4c	ENSMUSG00000019888	protein_coding	+	chr10:101681486-102391469	-inf	down
Gm872	ENSMUSG00000020014	protein_coding	-	chr10:92775618-93081896	-8.40059	down
Sycp3	ENSMUSG00000020059	protein_coding	+	chr10:88051281-89344762	-inf	down
Tbata	ENSMUSG00000020096	protein_coding	+	chr10:61171953-61188841	-5.55555	down
Ltc4s	ENSMUSG00000020377	protein_coding	-	chr11:50236468-50293152	-inf	down
2810021J22Rik	ENSMUSG00000020491	protein_coding	+	chr11:58867215-58883288	-2.0001	down
Fam84a	ENSMUSG00000020607	protein_coding	-	chr12:14147598-14152038	-4.91081	down
Vmo1	ENSMUSG00000020830	protein_coding	-	chr11:70513515-70514616	-inf	down
Dlx4	ENSMUSG00000020871	protein_coding	-	chr11:95140455-95259588	-2.44506	down
Akap5	ENSMUSG00000021057	protein_coding	+	chr12:76324890-76334153	-2.184	down
Atl1	ENSMUSG00000021066	protein_coding	+	chr12:69746847-69987002	-2.27649	down
Serpina3n	ENSMUSG00000021091	protein_coding	+	chr12:104406728-104414329	-2.2263	down
Asb2	ENSMUSG00000021200	protein_coding	-	chr12:103321141-103356001	-7.41538	down
D830046C22Rik	ENSMUSG00000021206	protein_coding	+	chr5:139271875-139852875	-inf	down
Akr1c18	ENSMUSG00000021214	protein_coding	-	chr13:4132614-4150654	-inf	down
Vash1	ENSMUSG00000021256	protein_coding	+	chr12:86678699-86692091	-3.03181	down
Gng4	ENSMUSG00000021303	protein_coding	+	chr13:13784058-13827897	-4.04382	down
Gpld1	ENSMUSG00000021340	protein_coding	+	chr13:24943151-24990999	-17.5285	down
Tert	ENSMUSG00000021611	protein_coding	+	chr13:73627000-73649041	-2.25324	down
Sftpd	ENSMUSG00000021795	protein_coding	-	chr14:41172211-41185198	-3.24172	down
Mtrf1	ENSMUSG00000022022	protein_coding	+	chr14:79397771-79423650	-2.16385	down
Dok2	ENSMUSG00000022102	protein_coding	+	chr14:70654245-70778495	-inf	down
C9	ENSMUSG00000022149	protein_coding	+	chr15:6445326-6498751	-2.26558	down
Osr2	ENSMUSG00000022330	protein_coding	+	chr15:35296097-35303304	-3.46134	down
Nell2	ENSMUSG00000022454	protein_coding	-	chr15:95219450-95528706	-2.13969	down
Slc38a4	ENSMUSG00000022464	protein_coding	-	chr15:96994822-97055956	-2.29294	down
Gtsf1	ENSMUSG00000022487	protein_coding	-	chr15:103402404-103430470	-inf	down
Naprt1	ENSMUSG00000022574	protein_coding	-	chr15:75890963-75894481	-7.7902	down
Ly6f	ENSMUSG00000022583	protein_coding	+	chr15:75268420-75272234	-2.58673	down
Retnlg	ENSMUSG00000022651	protein_coding	+	chr16:48872607-48874498	-8.58561	down
Slc7a4	ENSMUSG00000022756	protein_coding	-	chr16:17561884-17577800	-4.72712	down
Ypel1	ENSMUSG00000022773	protein_coding	+	chr16:17069695-17111257	-2.04345	down
Popdc2	ENSMUSG00000022803	protein_coding	+	chr16:38346990-38378216	-2.12904	down
4930415O20Rik	ENSMUSG00000022993	protein_coding	+	chr15:98571003-98589588	-inf	down
Npff	ENSMUSG00000023052	protein_coding	-	chr15:102523838-102625464	-2.52459	down
Slc26a6	ENSMUSG00000023259	protein_coding	+	chr9:108854036-108912558	-2.21203	down
Hes7	ENSMUSG00000023781	protein_coding	+	chr11:69120053-69124055	-2.16365	down
Guca1a	ENSMUSG00000023982	protein_coding	-	chr17:47394559-47400584	-2.04771	down
Tmem204	ENSMUSG00000024168	protein_coding	-	chr17:25016090-25099495	-2.80364	down
Col11a2	ENSMUSG00000024330	protein_coding	+	chr17:34039436-34066685	-6.97025	down
Aif1	ENSMUSG00000024397	protein_coding	-	chr17:35170990-35176068	-inf	down
Mal2	ENSMUSG00000024479	protein_coding	+	chr15:54571365-54602846	-4.33169	down
4833403I15Rik	ENSMUSG00000024481	protein_coding	+	chr18:46850038-46905446	-2.16639	down
Cd74	ENSMUSG00000024610	protein_coding	+	chr18:60803847-60812646	-2.05391	down
Ms4a8a	ENSMUSG00000024730	protein_coding	-	chr19:11067471-11081103	-2.24518	down
Cabp2	ENSMUSG00000024857	protein_coding	+	chr19:4081577-4087340	-inf	down
Cnih2	ENSMUSG00000024873	protein_coding	-	chr19:5088537-5098418	-3.18497	down
Fermt3	ENSMUSG00000024965	protein_coding	-	chr19:6996130-7019469	-3.46489	down
Rbp4	ENSMUSG00000024990	protein_coding	-	chr19:38116619-38125321	-inf	down
Myo1a	ENSMUSG00000025401	protein_coding	+	chr10:127705169-127720887	-2.27486	down
Urah	ENSMUSG00000025481	protein_coding	+	chr7:140835017-140846768	-4.27988	down
Ifitm5	ENSMUSG00000025489	protein_coding	-	chr7:140948962-140950239	-2.58114	down
Nat1	ENSMUSG00000025588	protein_coding	+	chr8:67490757-67492104	-inf	down
Gng13	ENSMUSG00000025739	protein_coding	+	chr17:25717170-25727419	-inf	down
Clec3b	ENSMUSG00000025784	protein_coding	+	chr9:123150945-123157430	-6.90432	down
Prkar1b	ENSMUSG00000025855	protein_coding	-	chr5:139017303-139186510	-2.07763	down
Npas2	ENSMUSG00000026077	protein_coding	+	chr1:39193730-39363234	-2.67985	down
Irf6	ENSMUSG00000026638	protein_coding	+	chr1:193153111-193201703	-2.81724	down
Enkur	ENSMUSG00000026679	protein_coding	-	chr2:21180730-21205365	-2.03912	down
1700007K13Rik	ENSMUSG00000026831	protein_coding	-	chr2:28462000-28466332	-inf	down
Hc	ENSMUSG00000026874	protein_coding	-	chr2:34983330-35061438	-6.83135	down
Tmem210	ENSMUSG00000026963	protein_coding	+	chr2:25288144-25289189	-inf	down
Prg2	ENSMUSG00000027073	protein_coding	+	chr2:84980460-84983632	-inf	down
Slc28a2	ENSMUSG00000027219	protein_coding	+	chr2:122426476-122461137	-inf	down
Sdcbp2	ENSMUSG00000027456	protein_coding	+	chr2:151572621-151590005	-2.40184	down
Fam209	ENSMUSG00000027505	protein_coding	+	chr2:172472519-172474331	-inf	down
Car3	ENSMUSG00000027559	protein_coding	+	chr3:14863537-14872351	-2.01816	down
Tnik	ENSMUSG00000027692	protein_coding	+	chr3:28263213-28675858	-4.3095	down
Postn	ENSMUSG00000027750	protein_coding	+	chr3:54156056-54811939	-2.05103	down
Casq2	ENSMUSG00000027861	protein_coding	+	chr3:102086414-102146514	-2.54342	down
Lce1g	ENSMUSG00000027919	protein_coding	-	chr3:92750147-92752338	-6.90088	down
Oaz3	ENSMUSG00000028141	protein_coding	-	chr3:94413295-94436763	-inf	down
Dapp1	ENSMUSG00000028159	protein_coding	-	chr3:137931006-137981545	-2.04123	down
1700003M02Rik	ENSMUSG00000028294	protein_coding	-	chr4:34688558-34730206	-5.44609	down
Nr4a3	ENSMUSG00000028341	protein_coding	+	chr4:48045152-48086447	-3.76756	down
Slc44a5	ENSMUSG00000028360	protein_coding	+	chr3:153973435-154271722	-7.62734	down
1110017D15Rik	ENSMUSG00000028441	protein_coding	-	chr4:41505008-41517333	-inf	down
Cntfr	ENSMUSG00000028444	protein_coding	-	chr4:41657497-41697089	-7.20656	down
Sit1	ENSMUSG00000028460	protein_coding	-	chr4:43482080-43483734	-inf	down
Kcnq4	ENSMUSG00000028631	protein_coding	-	chr4:120696137-120748612	-2.0225	down
Ccdc30	ENSMUSG00000028637	protein_coding	-	chr4:119322892-119415521	-2.66595	down
Cyp4b1	ENSMUSG00000028713	protein_coding	-	chr4:115624724-115647709	-2.17505	down
Trim63	ENSMUSG00000028834	protein_coding	+	chr4:134315119-134329629	-2.35447	down
Masp2	ENSMUSG00000028979	protein_coding	+	chr4:148602553-148627019	-inf	down
Crmp1	ENSMUSG00000029121	protein_coding	+	chr5:37028334-38503143	-6.05047e+98	down
Plb1	ENSMUSG00000029134	protein_coding	+	chr5:32232707-32366520	-2.15599	down
Slc30a3	ENSMUSG00000029151	protein_coding	-	chr5:31086105-31108237	-inf	down
Slc10a6	ENSMUSG00000029321	protein_coding	-	chr5:103605710-103629403	-11.256	down
Rasgef1b	ENSMUSG00000029333	protein_coding	-	chr5:99217419-99252927	-5.82691	down
Crybb1	ENSMUSG00000029343	protein_coding	+	chr5:111494634-112378414	-3.4458	down
Abcb9	ENSMUSG00000029408	protein_coding	-	chr5:124061529-124095798	-2.43285	down
Gm996	ENSMUSG00000029419	protein_coding	-	chr2:25575415-25580099	-2.02289	down
Pla2g1b	ENSMUSG00000029522	protein_coding	+	chr5:115466261-115474722	-346573	down
Ankrd61	ENSMUSG00000029607	protein_coding	-	chr5:143817787-143909847	-2.23075	down
Tpk1	ENSMUSG00000029735	protein_coding	-	chr6:43345000-43666278	-2.13076	down
2010107G12Rik	ENSMUSG00000029847	protein_coding	-	chr6:34945277-35133737	-2.35793	down
Clcn1	ENSMUSG00000029862	protein_coding	+	chr6:42286684-42324643	-3.91074	down
Prickle2	ENSMUSG00000030020	protein_coding	-	chr6:92370891-92706145	-2.42851	down
Adamts9	ENSMUSG00000030022	protein_coding	-	chr6:92772698-93272977	-2.62622	down
Cidec	ENSMUSG00000030278	protein_coding	-	chr6:113424633-113435760	-inf	down
Tspan11	ENSMUSG00000030351	protein_coding	+	chr6:127887588-127953031	-2.05344	down
Klrb1a	ENSMUSG00000030361	protein_coding	-	chr6:128609226-128622934	-2.58913	down
Cyp2b10	ENSMUSG00000030483	protein_coding	+	chr7:25897619-25926624	-2.18935	down
Zfp626	ENSMUSG00000030604	protein_coding	+	chr7:27810812-27818669	-3.10209	down
Calca	ENSMUSG00000030669	protein_coding	-	chr7:114631479-114636357	-2.0516	down
Tbx6	ENSMUSG00000030699	protein_coding	+	chr7:126781482-126785560	-inf	down
Dkk3	ENSMUSG00000030772	protein_coding	-	chr7:112116018-112159057	-11.2659	down
Prickle3	ENSMUSG00000031145	protein_coding	+	chrX:7657259-7671390	-2.8592	down
3830417A13Rik	ENSMUSG00000031179	protein_coding	+	chrX:64173547-64178778	-2.59562	down
Awat2	ENSMUSG00000031220	protein_coding	-	chrX:100402220-100442717	-4.66504	down
Atrx	ENSMUSG00000031229	protein_coding	-	chrX:105797614-105929397	-2.2048	down
Tsx	ENSMUSG00000031329	protein_coding	+	chrX:103414166-103484957	-inf	down
Asb11	ENSMUSG00000031382	protein_coding	+	chrX:164436993-164459170	-inf	down
Adprhl1	ENSMUSG00000031448	protein_coding	-	chr8:13235654-13254162	-4.15443	down
1700029H14Rik	ENSMUSG00000031452	protein_coding	-	chr8:13550732-13566746	-inf	down
Angpt2	ENSMUSG00000031465	protein_coding	-	chr8:18595130-18803189	-2.24957	down
Ptpn7	ENSMUSG00000031506	protein_coding	+	chr1:135132724-135145327	-3.46566	down
Star	ENSMUSG00000031574	protein_coding	+	chr8:25808473-25814723	-2.85894	down
Snx20	ENSMUSG00000031662	protein_coding	-	chr8:88626827-88636128	-3.45901	down
Bean1	ENSMUSG00000031872	protein_coding	+	chr8:104170512-104219092	-inf	down
Car7	ENSMUSG00000031883	protein_coding	+	chr8:104446718-104609625	-2.16223	down
Robo3	ENSMUSG00000032128	protein_coding	-	chr9:37415668-37433163	-5.03709	down
Rab27a	ENSMUSG00000032202	protein_coding	+	chr9:73044853-73097629	-2.07948	down
Lipc	ENSMUSG00000032207	protein_coding	-	chr9:70798128-70934808	-5.19369	down
Fam81a	ENSMUSG00000032224	protein_coding	-	chr9:70089309-70142560	-inf	down
Crabp1	ENSMUSG00000032291	protein_coding	+	chr9:54764747-54773110	-2.58463	down
Lctl	ENSMUSG00000032401	protein_coding	+	chr9:64117146-64173104	-inf	down
Nmnat3	ENSMUSG00000032456	protein_coding	+	chr9:98287434-98420527	-3.07288	down
Mapkapk3	ENSMUSG00000032577	protein_coding	-	chr9:107254926-107289877	-inf	down
Cish	ENSMUSG00000032578	protein_coding	+	chr9:107292434-107302784	-2.01798	down
Klhdc8b	ENSMUSG00000032609	protein_coding	-	chr9:108447657-108452377	-2.30822	down
Ccdc88a	ENSMUSG00000032740	protein_coding	+	chr11:29372329-29510811	-2.09951	down
Fanca	ENSMUSG00000032815	protein_coding	-	chr8:119910359-124345724	-2.0489	down
Rnft2	ENSMUSG00000032850	protein_coding	-	chr5:118190735-118245116	-7.34748	down
Rbm11	ENSMUSG00000032940	protein_coding	+	chr16:75592843-75602829	-3.61433	down
Rasgrp2	ENSMUSG00000032946	protein_coding	+	chr19:6399339-6418606	-9.6919	down
Inha	ENSMUSG00000032968	protein_coding	+	chr1:75507076-75510366	-2.30627	down
Ccdc17	ENSMUSG00000034035	protein_coding	+	chr4:116557657-116600266	-3.09614	down
Zfp551	ENSMUSG00000034071	protein_coding	-	chr7:12415152-12422751	-3.60928	down
Batf	ENSMUSG00000034266	protein_coding	+	chr12:85686668-85709087	-2.30085	down
Igsf9b	ENSMUSG00000034275	protein_coding	+	chr9:27299227-27334763	-7.28112	down
Fam151b	ENSMUSG00000034334	protein_coding	-	chr13:92160811-93144724	-6.91692	down
Ppm1h	ENSMUSG00000034613	protein_coding	+	chr10:122678761-122945795	-4.87449	down
Cd300a	ENSMUSG00000034652	protein_coding	+	chr11:114890040-114904654	-inf	down
Cacna1a	ENSMUSG00000034656	protein_coding	+	chr8:84388439-84640246	-3.29382	down
Itga2b	ENSMUSG00000034664	protein_coding	-	chr11:102453296-102470122	-2.79655	down
Sema3f	ENSMUSG00000034684	protein_coding	-	chr9:107681501-107710475	-2.59985	down
Vax2	ENSMUSG00000034777	protein_coding	+	chr6:83692805-83738304	-2.59247	down
Unc13a	ENSMUSG00000034799	protein_coding	-	chr8:71611023-71671757	-3.59363	down
Celf5	ENSMUSG00000034818	protein_coding	-	chr10:81459226-81482709	-2.08918	down
Creb3l3	ENSMUSG00000035041	protein_coding	-	chr10:81084323-81098874	-5.90595	down
Fam167a	ENSMUSG00000035095	protein_coding	+	chr14:63436393-63465498	-2.11062	down
Wdr78	ENSMUSG00000035126	protein_coding	-	chr4:103038064-103165754	-6.96803	down
A630007B06Rik	ENSMUSG00000035173	protein_coding	-	chr19:56787480-56822190	-2.25389	down
Adrb1	ENSMUSG00000035283	protein_coding	+	chr19:56722371-56724862	-3.17591	down
Plk5	ENSMUSG00000035486	protein_coding	+	chr10:79697304-80369637	-inf	down
3110052M02Rik	ENSMUSG00000035868	protein_coding	+	chr17:21657581-21662540	-3.17028	down
Dock4	ENSMUSG00000035954	protein_coding	+	chr12:40446052-40846486	-2.1201	down
Tmtc2	ENSMUSG00000036019	protein_coding	-	chr10:105187662-105583874	-4.76911	down
Ccdc38	ENSMUSG00000036168	protein_coding	+	chr10:93540631-93605245	-11.6333	down
Prss56	ENSMUSG00000036480	protein_coding	+	chr1:87183312-87188405	-6.06131	down
BC053749	ENSMUSG00000036864	protein_coding	-	chr7:30539133-30559838	-3.04611	down
C1qa	ENSMUSG00000036887	protein_coding	-	chr4:136895916-136898803	-inf	down
Fzd8	ENSMUSG00000036904	protein_coding	+	chr18:9212855-9216201	-2.02207	down
BC037034	ENSMUSG00000036948	protein_coding	-	chr5:138259655-138280005	-2.01182	down
Zfp113	ENSMUSG00000037007	protein_coding	-	chr5:138139701-138155744	-2.10735	down
1110059M19Rik	ENSMUSG00000037086	protein_coding	+	chrX:45090903-45092791	-inf	down
Ppp1r14a	ENSMUSG00000037166	protein_coding	+	chr7:29289319-29293390	-inf	down
Traf3ip3	ENSMUSG00000037318	protein_coding	-	chr1:193153111-193201703	-7.16353	down
Capn15	ENSMUSG00000037326	protein_coding	-	chr17:25794570-25985706	-2.51467	down
Uvssa	ENSMUSG00000037355	protein_coding	+	chr5:33378550-33419754	-2.23032	down
Aldh8a1	ENSMUSG00000037542	protein_coding	+	chr10:21377290-21396585	-inf	down
Ephx3	ENSMUSG00000037577	protein_coding	-	chr17:32183769-32189549	-2.98161	down
Slc25a43	ENSMUSG00000037636	protein_coding	+	chrX:36743631-36777307	-28.746	down
Atp8a1	ENSMUSG00000037685	protein_coding	-	chr5:67607882-67909013	-11.4325	down
N4bp2	ENSMUSG00000037795	protein_coding	+	chr5:65760990-65830108	-2.73756	down
1700018B24Rik	ENSMUSG00000037910	protein_coding	-	chr3:48605730-48609101	-inf	down
Spon1	ENSMUSG00000038156	protein_coding	+	chr7:113765997-114043370	-2.57212	down
Serpinb9f	ENSMUSG00000038327	protein_coding	+	chr13:33324076-33335370	-5.19362	down
AI317395	ENSMUSG00000038522	protein_coding	-	chr10:40001574-40025268	-3.46513	down
Cep85l	ENSMUSG00000038594	protein_coding	-	chr10:53278080-53381386	-2.76129	down
Nepn	ENSMUSG00000038624	protein_coding	+	chr10:52388971-52404607	-3.02921	down
Hoxb5	ENSMUSG00000038700	protein_coding	+	chr11:96291023-96306910	-2.31028	down
Vill	ENSMUSG00000038775	protein_coding	+	chr9:119052777-119071525	-2.20031	down
Scgb3a2	ENSMUSG00000038791	protein_coding	+	chr18:43764326-43767393	-6.89505	down
Rlbp1	ENSMUSG00000039194	protein_coding	-	chr7:79374870-79387027	-2.02037	down
Strip2	ENSMUSG00000039629	protein_coding	+	chr6:29917012-29959681	-18.7673	down
Mrap	ENSMUSG00000039956	protein_coding	+	chr16:90541971-91248550	-inf	down
Plcb2	ENSMUSG00000040061	protein_coding	-	chr2:118707516-118728438	-2.58641	down
Bmf	ENSMUSG00000040093	protein_coding	-	chr2:118528756-118549687	-3.66332	down
Bach2	ENSMUSG00000040270	protein_coding	+	chr4:32238803-32586108	-15.0928	down
Gpr63	ENSMUSG00000040372	protein_coding	+	chr4:24960789-25281821	-7.79457	down
Gyltl1b	ENSMUSG00000040434	protein_coding	-	chr2:92365045-92381220	-3.24368	down
Tlr8	ENSMUSG00000040522	protein_coding	-	chrX:167242695-167264329	-9.90097	down
S100g	ENSMUSG00000040808	protein_coding	-	chrX:162407199-163352564	-inf	down
Chi3l3	ENSMUSG00000040809	protein_coding	-	chr3:106147553-106167564	-2.12207	down
Cldn5	ENSMUSG00000041378	protein_coding	+	chr16:18776846-18778260	-2.16177	down
Serpina3g	ENSMUSG00000041481	protein_coding	+	chr12:104236241-104253778	-2.62273	down
Ptchd1	ENSMUSG00000041552	protein_coding	-	chrX:155573454-155623814	-inf	down
Mbp	ENSMUSG00000041607	protein_coding	+	chr18:82475145-82585637	-3.33704	down
Rasl12	ENSMUSG00000041696	protein_coding	+	chr9:65398487-65422773	-3.8975	down
Slc16a6	ENSMUSG00000041920	protein_coding	-	chr11:109425945-109573330	-15.2648	down
Dcaf17	ENSMUSG00000041966	protein_coding	+	chr2:70964560-71099142	-2.07796	down
Sln	ENSMUSG00000042045	protein_coding	+	chr9:53850250-53853844	-inf	down
Kank3	ENSMUSG00000042099	protein_coding	+	chr17:33810519-33824562	-2.25224	down
Isl1	ENSMUSG00000042258	protein_coding	-	chr13:116298280-116309688	-6.41518	down
Itga1	ENSMUSG00000042284	protein_coding	-	chr13:114958078-115101964	-20.8115	down
Osbpl6	ENSMUSG00000042359	protein_coding	+	chr2:76406507-76600647	-2.06101	down
Gm9776	ENSMUSG00000042857	protein_coding	-	chr13:94355838-94358923	-177173	down
Rhbdl2	ENSMUSG00000043333	protein_coding	+	chr4:123787873-123829904	-2.217	down
Gm6741	ENSMUSG00000043346	protein_coding	+	chr17:91236786-91238116	-5.18685	down
Diras1	ENSMUSG00000043670	protein_coding	-	chr10:81019588-81026567	-8.18209	down
Clrn1	ENSMUSG00000043850	protein_coding	-	chr3:58844027-58885340	-7.81204	down
Gpr133	ENSMUSG00000044017	protein_coding	+	chr5:129096749-129204599	-2.12004	down
Rell2	ENSMUSG00000044024	protein_coding	+	chr18:37955078-37969774	-5.27383	down
Ccdc141	ENSMUSG00000044033	protein_coding	-	chr2:77009901-77170636	-2.62764	down
Otos	ENSMUSG00000044055	protein_coding	-	chr1:92644217-92648841	-inf	down
Efcab9	ENSMUSG00000044056	protein_coding	-	chr11:32522750-32532081	-inf	down
Tex38	ENSMUSG00000044556	protein_coding	-	chr4:115737743-116168299	-2.58463	down
E230025N22Rik	ENSMUSG00000044719	protein_coding	-	chr18:36684922-36695925	-2.66933	down
BC030307	ENSMUSG00000044937	protein_coding	+	chr10:86705810-86776843	-2.13127	down
Prss22	ENSMUSG00000045027	protein_coding	-	chr17:23993534-23998100	-5.18671	down
Zfp423	ENSMUSG00000045333	protein_coding	-	chr8:87661809-87960635	-14.9425	down
A930002H24Rik	ENSMUSG00000045506	protein_coding	-	chr17:63730710-64222946	-inf	down
Sprr3	ENSMUSG00000045539	protein_coding	-	chr3:92456501-92458720	-inf	down
B230317F23Rik	ENSMUSG00000045746	protein_coding	+	chr8:60983436-60985908	-2.59843	down
Serinc4	ENSMUSG00000046110	protein_coding	-	chr2:121438942-121458672	-4.32413	down
Pcdhb20	ENSMUSG00000046191	protein_coding	+	chr18:37504263-37507658	-4.22476	down
Ankle1	ENSMUSG00000046295	protein_coding	+	chr8:71406009-71409904	-2.05281	down
Pbp2	ENSMUSG00000047104	protein_coding	-	chr6:135309783-135310347	-inf	down
Kcne4	ENSMUSG00000047330	protein_coding	+	chr1:78816948-78820024	-inf	down
A730013G03Rik	ENSMUSG00000047384	protein_coding	-	chr1:192833168-192834719	-inf	down
Dlk2	ENSMUSG00000047428	protein_coding	+	chr17:45606434-46831413	-2.01826	down
Ccdc88b	ENSMUSG00000047810	protein_coding	-	chr19:6844622-6858211	-2.49263	down
Klk9	ENSMUSG00000047884	protein_coding	+	chr7:43690417-43803822	-3.02698	down
Kcna3	ENSMUSG00000047959	protein_coding	+	chr3:106934381-107098401	-3.24626	down
Gm8258	ENSMUSG00000048334	protein_coding	+	chr5:104775910-104776824	-inf	down
Fgfbp1	ENSMUSG00000048373	protein_coding	-	chr5:43978864-43981762	-2.07326	down
Spata33	ENSMUSG00000048478	protein_coding	+	chr8:119910359-124345724	-2.28265	down
Hoxb3	ENSMUSG00000048763	protein_coding	+	chr11:96323325-96354691	-2.2276	down
Prex2	ENSMUSG00000048960	protein_coding	+	chr1:10993464-11303682	-2.08187	down
Yjefn3	ENSMUSG00000048967	protein_coding	-	chr8:69887787-69903516	-7.3281	down
Gm5105	ENSMUSG00000049349	protein_coding	-	chr3:138048760-138081506	-6.05665	down
4933408B17Rik	ENSMUSG00000049357	protein_coding	-	chr18:34579845-34597468	-5.23769	down
Prokr1	ENSMUSG00000049409	protein_coding	-	chr6:87408242-87708692	-6.06774	down
4930429B21Rik	ENSMUSG00000049507	protein_coding	+	chr3:32334795-32367438	-7.44293	down
Ucn2	ENSMUSG00000049699	protein_coding	+	chr9:108986162-108987164	-2.01393	down
Zfp672	ENSMUSG00000049755	protein_coding	-	chr11:58315113-58324439	-2.05727	down
Sarm1	ENSMUSG00000050132	protein_coding	-	chr11:78472329-78497754	-6.7359	down
F2rl3	ENSMUSG00000050147	protein_coding	+	chr8:72761879-72763874	-2.88458	down
Gm9844	ENSMUSG00000050347	protein_coding	+	chr7:24862201-24862697	-15.4324	down
Fam167b	ENSMUSG00000050493	protein_coding	-	chr4:129576814-129578549	-2.58757	down
Gm9845	ENSMUSG00000050533	protein_coding	-	chr3:39357393-39359128	-2.59605	down
Efcab5	ENSMUSG00000050944	protein_coding	-	chr11:77089914-77188968	-6.39002	down
Cited1	ENSMUSG00000051159	protein_coding	-	chrX:102247380-102252181	-inf	down
Zfp786	ENSMUSG00000051499	protein_coding	-	chr6:47819265-47830867	-7.12727	down
Kctd14	ENSMUSG00000051727	protein_coding	+	chr7:97451333-97459553	-13.8392	down
Spdya	ENSMUSG00000052525	protein_coding	+	chr17:71526895-71598761	-3.4623	down
5830454E08Rik	ENSMUSG00000052658	protein_coding	+	chr9:120577330-120578073	-6.93718	down
Prkg1	ENSMUSG00000052920	protein_coding	-	chr19:30567550-31765033	-2.02251	down
Aph1c	ENSMUSG00000053040	protein_coding	-	chr9:66814993-66835534	-8.69647	down
Fank1	ENSMUSG00000053111	protein_coding	+	chr7:133686242-133881532	-inf	down
Gm9897	ENSMUSG00000053178	protein_coding	+	chr5:4192366-4197651	-2.44338	down
Lgals7	ENSMUSG00000053522	protein_coding	+	chr7:28863852-28866284	-inf	down
Skida1	ENSMUSG00000054074	protein_coding	-	chr2:18040675-18049051	-2.77425	down
Gm9936	ENSMUSG00000054123	protein_coding	-	chr5:114853663-114883659	-2.38265	down
Gm5082	ENSMUSG00000054258	protein_coding	+	chr13:41655696-41656524	-inf	down
Gm9947	ENSMUSG00000054493	protein_coding	+	chr1:14753345-14776931	-3.24905	down
9130230L23Rik	ENSMUSG00000054598	protein_coding	-	chr5:65979357-66004285	-2.42145	down
Kcnmb4	ENSMUSG00000054934	protein_coding	-	chr10:116417860-116475319	-inf	down
Gm9958	ENSMUSG00000054945	protein_coding	+	chr5:90366996-90368488	-2.11153	down
Sec14l3	ENSMUSG00000054986	protein_coding	+	chr11:4064840-4077736	-8.2458	down
Gm5069	ENSMUSG00000055676	protein_coding	-	chr1:180326968-180424802	-2.88156	down
Magea2	ENSMUSG00000055746	protein_coding	-	chrX:155027200-155093666	-inf	down
Dnaaf3	ENSMUSG00000055809	protein_coding	-	chr7:4518304-4532453	-2.26108	down
Izumo4	ENSMUSG00000055862	protein_coding	+	chr10:80702692-80705382	-3.62336	down
Ccl25	ENSMUSG00000055951	protein_coding	+	chr8:4325209-4360020	-5.99521	down
S100a9	ENSMUSG00000056071	protein_coding	-	chr3:90692631-90695721	-2.32282	down
Gm9990	ENSMUSG00000056106	protein_coding	+	chr7:97720838-97722924	-10.3897	down
Nanos3	ENSMUSG00000056155	protein_coding	-	chr8:84173732-84176552	-5.16415	down
Fabp3-ps1	ENSMUSG00000056366	protein_coding	-	chr10:86705810-86776843	-inf	down
Gm12500	ENSMUSG00000056411	protein_coding	+	chr3:108074061-108088009	-inf	down
Ptafr	ENSMUSG00000056529	protein_coding	+	chr4:132564066-132582683	-2.889	down
Gm13199	ENSMUSG00000056718	protein_coding	-	chr2:5794293-5895432	-inf	down
Glipr1	ENSMUSG00000056888	protein_coding	-	chr10:111972663-112002631	-2.34388	down
Cfhr1	ENSMUSG00000057037	protein_coding	-	chr1:139547061-139560258	-inf	down
Gm16372	ENSMUSG00000057160	protein_coding	-	chr12:24493206-24493656	-inf	down
Rfx8	ENSMUSG00000057173	protein_coding	-	chr1:39665305-40465415	-6.14141	down
AB124611	ENSMUSG00000057191	protein_coding	+	chr9:21526175-21545333	-2.26696	down
Ccdc176	ENSMUSG00000057265	protein_coding	+	chr12:84409070-84450950	-2.00831	down
Ryr3	ENSMUSG00000057378	protein_coding	-	chr2:112492963-113217096	-2.10884	down
Saa2	ENSMUSG00000057465	protein_coding	+	chr7:46751832-46754314	-inf	down
1700007G11Rik	ENSMUSG00000057816	protein_coding	+	chr5:98329303-98802019	-3.31847	down
Cacnb2	ENSMUSG00000057914	protein_coding	+	chr2:14603989-14987908	-2166.87	down
Zfp809	ENSMUSG00000057982	protein_coding	+	chr9:22225702-22243197	-2.43667	down
Xlr3c	ENSMUSG00000058147	protein_coding	-	chrX:73107634-73292976	-2.16271	down
Gm13242	ENSMUSG00000058186	protein_coding	+	chr4:145585165-145711968	-6.05946	down
Fcgr3	ENSMUSG00000059498	protein_coding	-	chr1:171051173-171064935	-inf	down
Krt4	ENSMUSG00000059668	protein_coding	-	chr15:101918535-101924735	-3.4634	down
Myl3	ENSMUSG00000059741	protein_coding	+	chr9:110763645-110769804	-inf	down
Rpl21-ps6	ENSMUSG00000059912	protein_coding	-	chr17:55915402-55915870	-2.56172	down
Klk1b22	ENSMUSG00000060177	protein_coding	+	chr7:44112672-44116922	-inf	down
Mfap2	ENSMUSG00000060572	protein_coding	+	chr4:141010417-141015984	-inf	down
Plac1	ENSMUSG00000061082	protein_coding	-	chrX:53069994-53240111	-3.02172	down
Retnla	ENSMUSG00000061100	protein_coding	+	chr16:48842551-48844461	-inf	down
Acvr2b	ENSMUSG00000061393	protein_coding	+	chr9:119402443-119433501	-3.00528	down
Hist1h2ab	ENSMUSG00000061615	protein_coding	+	chr13:23751087-23751593	-4.70551	down
Tac1	ENSMUSG00000061762	protein_coding	+	chr6:7554878-7565835	-2.04127	down
Gm10108	ENSMUSG00000062038	protein_coding	-	chr5:13121448-13121766	-2.52267	down
Glrp1	ENSMUSG00000062310	protein_coding	-	chr1:88226985-88977830	-inf	down
Gm10115	ENSMUSG00000062319	protein_coding	-	chr2:6539693-7509563	-inf	down
Kcnma1	ENSMUSG00000063142	protein_coding	-	chr14:23289430-23803304	-3.88208	down
Cd300lb	ENSMUSG00000063193	protein_coding	-	chr11:114922780-114934386	-2.22754	down
3300002I08Rik	ENSMUSG00000063364	protein_coding	-	chr2:150307586-150451486	-9.74965	down
Mapk15	ENSMUSG00000063704	protein_coding	+	chr15:75993768-75999152	-2.32569	down
Hist2h2aa1	ENSMUSG00000063954	protein_coding	+	chr3:95855965-96517845	-5.60094	down
Zfp69	ENSMUSG00000064141	protein_coding	-	chr4:120930136-120951699	-2.02609	down
4430402I18Rik	ENSMUSG00000064202	protein_coding	-	chr19:28835048-28967800	-inf	down
Hvcn1	ENSMUSG00000064267	protein_coding	+	chr5:122206803-122264460	-2.9273	down
Hist1h4k	ENSMUSG00000064288	protein_coding	-	chr13:21750193-21750505	-2.51991	down
mt-Atp8	ENSMUSG00000064356	protein_coding	+	chrM:7765-11544	-2765.84	down
Adamtsl1	ENSMUSG00000066113	protein_coding	+	chr4:86053914-86428385	-2.59025	down
2510046G10Rik	ENSMUSG00000066175	protein_coding	-	chr7:126649222-126676432	-4.22412	down
Gm7589	ENSMUSG00000066592	protein_coding	-	chr9:59145673-59146210	-2.85547	down
Cldn9	ENSMUSG00000066720	protein_coding	-	chr17:23682583-23684026	-5.18865	down
Tnfsf18	ENSMUSG00000066755	protein_coding	+	chr1:161494654-161505290	-5.1947	down
Cxx1b	ENSMUSG00000067924	protein_coding	-	chrX:53669177-53670408	-3.40228	down
Tnfrsf13c	ENSMUSG00000068105	protein_coding	-	chr15:82221743-82224339	-5.19459	down
Pnp2	ENSMUSG00000068417	protein_coding	+	chr14:50944301-50965237	-inf	down
Zfp467	ENSMUSG00000068551	protein_coding	-	chr6:48427696-48445825	-7.12767	down
Myoz1	ENSMUSG00000068697	protein_coding	-	chr14:20649101-20656540	-2.16091	down
Gstm6	ENSMUSG00000068762	protein_coding	-	chr3:107938846-107969283	-7.15906	down
Gm128	ENSMUSG00000068860	protein_coding	-	chr3:94912542-95725658	-inf	down
Gprin1	ENSMUSG00000069227	protein_coding	-	chr13:54736670-54749874	-2.02546	down
Hist1h4m	ENSMUSG00000069306	protein_coding	+	chr13:21811745-21812150	-4.25058	down
Hist1h2bp	ENSMUSG00000069308	protein_coding	+	chr13:21787460-21789213	-inf	down
Hist1h2an	ENSMUSG00000069309	protein_coding	-	chr13:21786825-21787218	-inf	down
4933406P04Rik	ENSMUSG00000069713	protein_coding	-	chr10:20310505-20312294	-9.51979	down
Hba-a2	ENSMUSG00000069917	protein_coding	+	chr11:31609380-32428173	-inf	down
Sp140	ENSMUSG00000070031	protein_coding	+	chr1:85600377-85709998	-4.88849	down
Adamtsl3	ENSMUSG00000070469	protein_coding	+	chr7:82335693-82614450	-2.7081	down
Fcrlb	ENSMUSG00000070524	protein_coding	-	chr1:170907272-170912941	-3.45733	down
Rpl7a-ps8	ENSMUSG00000070778	protein_coding	+	chr7:19953782-19954583	-inf	down
Gm1673	ENSMUSG00000070858	protein_coding	+	chr5:33983436-33985013	-inf	down
G630090E17Rik	ENSMUSG00000071335	protein_coding	-	chr10:39946906-39986646	-3.75021	down
1110002L01Rik	ENSMUSG00000071456	protein_coding	-	chr12:3363502-3506852	-5.23892	down
Hist1h2ad	ENSMUSG00000071478	protein_coding	+	chr13:23313524-23577011	-5.14603	down
6720489N17Rik	ENSMUSG00000072066	protein_coding	-	chr13:62602910-62785899	-inf	down
4930503E14Rik	ENSMUSG00000072595	protein_coding	-	chr14:44163168-44171371	-2.59303	down
Ear2	ENSMUSG00000072596	protein_coding	+	chr14:44102653-44103534	-inf	down
Ear1	ENSMUSG00000072601	protein_coding	-	chr14:43818764-43875517	-inf	down
Gm10399	ENSMUSG00000072688	protein_coding	-	chr5:117318744-117319242	-inf	down
Gm10419	ENSMUSG00000072769	protein_coding	+	chr5:108369857-108378239	-4.32623	down
Tmsb15l	ENSMUSG00000072955	protein_coding	-	chrX:136954987-136976874	-2.30641	down
Adam4	ENSMUSG00000072972	protein_coding	-	chr12:81358859-81557458	-2.74286	down
Srp54a	ENSMUSG00000073079	protein_coding	+	chr12:55089201-55112891	-14.704	down
Xlr3b	ENSMUSG00000073125	protein_coding	+	chrX:73107634-73292976	-4.32527	down
Gm10482	ENSMUSG00000073226	protein_coding	+	chr5:10187865-10237755	-inf	down
C4b	ENSMUSG00000073418	protein_coding	-	chr17:34728379-34743897	-5.07965	down
9030025P20Rik	ENSMUSG00000073455	protein_coding	+	chr17:14978863-15041559	-2.11811	down
Rsg1	ENSMUSG00000073733	protein_coding	+	chr4:141140158-141355899	-5.17805	down
Gm10615	ENSMUSG00000074056	protein_coding	+	chr9:110084319-110119916	-2.33136	down
1700057G04Rik	ENSMUSG00000074139	protein_coding	+	chr9:92309376-92357876	-inf	down
Zfp558	ENSMUSG00000074500	protein_coding	-	chr9:18455574-18478268	-2.44128	down
Gm14327	ENSMUSG00000074521	protein_coding	+	chr2:177897095-177927850	-3.45918	down
3110070M22Rik	ENSMUSG00000074635	protein_coding	-	chr13:119487256-119610458	-8.08081	down
Tspyl3	ENSMUSG00000074671	protein_coding	-	chr2:153222379-153225441	-4.33241	down
Defb28	ENSMUSG00000074679	protein_coding	+	chr2:152518254-152521447	-3.39801	down
Fjx1	ENSMUSG00000075012	protein_coding	-	chr2:102449367-102451792	-2.59832	down
Tmem223	ENSMUSG00000075043	protein_coding	+	chr19:8757072-8772475	-3.18941e+157	down
Olfr1251	ENSMUSG00000075077	protein_coding	-	chr2:89666900-89667940	-inf	down
Gal3st4	ENSMUSG00000075593	protein_coding	-	chr5:138259655-138280005	-4.32692	down
B130006D01Rik	ENSMUSG00000075596	protein_coding	+	chr11:95700105-95845734	-inf	down
Gm2399	ENSMUSG00000078141	protein_coding	+	chr13:12702361-12702589	-inf	down
Lenep	ENSMUSG00000078173	protein_coding	-	chr3:89400987-89411870	-8.08647	down
Nrarp	ENSMUSG00000078202	protein_coding	+	chr2:25180757-25183330	-2.59865	down
2210404O07Rik	ENSMUSG00000078439	protein_coding	+	chr10:81393050-81395392	-inf	down
Ppil6	ENSMUSG00000078451	protein_coding	+	chr10:41490438-41514284	-2.59037	down
Gm13030	ENSMUSG00000078518	protein_coding	-	chr4:138870991-138873964	-inf	down
March10	ENSMUSG00000078627	protein_coding	-	chr11:105360797-105456735	-2.59951	down
Gm11627	ENSMUSG00000078640	protein_coding	-	chr11:102576397-102580171	-5.32112	down
Gm14288	ENSMUSG00000078889	protein_coding	-	chr2:175737941-175931534	-2.90247	down
2210418O10Rik	ENSMUSG00000078894	protein_coding	+	chr2:176226568-176240328	-12.2925	down
Gm4724	ENSMUSG00000078897	protein_coding	-	chr2:175372027-175435807	-2.1673	down
Gm4631	ENSMUSG00000078899	protein_coding	-	chr2:175321954-175338197	-3.30507	down
Lrrc70	ENSMUSG00000078933	protein_coding	-	chr13:106725161-107022126	-3.17221	down
D130040H23Rik	ENSMUSG00000079038	protein_coding	+	chr8:69300775-69303162	-2.12099	down
Gm3173	ENSMUSG00000079386	protein_coding	+	chr14:4182575-4930414	-inf	down
Gm11110	ENSMUSG00000079414	protein_coding	-	chr17:57092022-57107757	-3.04133	down
Gm15023	ENSMUSG00000079432	protein_coding	-	chrX:135167623-135177632	-2.60016	down
Fam71f2	ENSMUSG00000079652	protein_coding	+	chr6:29279592-29290680	-5.63486	down
Zglp1	ENSMUSG00000079681	protein_coding	-	chr9:21062392-21067093	-inf	down
Hist2h3c2	ENSMUSG00000081058	protein_coding	-	chr3:95855965-96517845	-2.83624	down
Fam220a	ENSMUSG00000083012	protein_coding	+	chr5:143548705-143564531	-2.94684	down
Ctsf	ENSMUSG00000083282	protein_coding	+	chr19:4855128-4860912	-2.13091	down
Susd5	ENSMUSG00000086596	protein_coding	+	chr9:114057353-114098733	-2.74478	down
4930481A15Rik	ENSMUSG00000086938	protein_coding	+	chr19:5406739-5424979	-inf	down
Tnfsf13	ENSMUSG00000089669	protein_coding	-	chr11:69682137-69696098	-4.50562e+24	down
Gm14378	ENSMUSG00000089736	protein_coding	+	chr8:4238739-4251423	-5.54366e+109	down
Tmsb15b1	ENSMUSG00000089768	protein_coding	-	chrX:136954987-136976874	-425235	down
Ugt1a5	ENSMUSG00000089943	protein_coding	+	chr1:88055387-88220002	-9.31302e+73	down
Gm20459	ENSMUSG00000089945	protein_coding	+	chr4:57434246-57896984	-2.4518	down
Gm14435	ENSMUSG00000089951	protein_coding	+	chr2:176421003-176439191	-inf	down
Fbxo24	ENSMUSG00000089984	protein_coding	-	chr5:137605102-137629002	-4.52024	down
4930503B20Rik	ENSMUSG00000090202	protein_coding	-	chr3:146641931-146685592	-2.56104	down
Prr22	ENSMUSG00000090273	protein_coding	+	chr17:56770275-56772134	-inf	down
4933411K16Rik	ENSMUSG00000090369	protein_coding	+	chr19:42045609-42070953	-2.16168	down
A730015C16Rik	ENSMUSG00000090551	protein_coding	-	chr4:108834600-108862127	-4.32059	down
D630036H23Rik	ENSMUSG00000091007	protein_coding	-	chr12:36381241-37582202	-inf	down
Gm5828	ENSMUSG00000091020	protein_coding	-	chr1:16768269-16770138	-5.19329	down
A930018M24Rik	ENSMUSG00000091089	protein_coding	-	chr14:50895941-50897456	-4.61186	down
Gm6970	ENSMUSG00000091230	protein_coding	-	chr19:47170468-47171134	-2.57912	down
Gm4181	ENSMUSG00000091296	protein_coding	-	chr14:51361674-51662953	-inf	down
Gm17484	ENSMUSG00000091514	protein_coding	+	chr8:25754508-25785209	-2.02068	down
Cldn20	ENSMUSG00000091530	protein_coding	+	chr17:3326572-3557713	-inf	down
Gm4707	ENSMUSG00000091831	protein_coding	-	chr17:70853766-71475343	-7.73612	down
Gm3646	ENSMUSG00000091937	protein_coding	-	chr1:39665305-40465415	-inf	down
Gm5039	ENSMUSG00000093847	protein_coding	-	chr12:88320121-88321762	-325726	down
Gm2237	ENSMUSG00000093979	protein_coding	-	chr14:19563800-19585135	-3.58574	down
Fsbp	ENSMUSG00000094595	protein_coding	+	chr4:11558919-11615805	-2.18127	down
Gm14403	ENSMUSG00000094786	protein_coding	+	chr2:177498214-177512311	-3.52944	down
Tmem95	ENSMUSG00000094845	protein_coding	-	chr11:69876683-69878018	-inf	down
3110021N24Rik	ENSMUSG00000094958	protein_coding	+	chr4:108637465-108781904	-7.78923	down
Hist1h2bn	ENSMUSG00000095217	protein_coding	+	chr13:21754122-21754503	-6.78529	down
Gm16368	ENSMUSG00000095265	protein_coding	+	chr12:88083696-88084131	-inf	down
Gm2004	ENSMUSG00000095648	protein_coding	-	chr2:176141590-176153422	-75.5935	down
Gm2056	ENSMUSG00000095717	protein_coding	+	chr12:87537997-88068304	-inf	down
Gm9242	ENSMUSG00000096156	protein_coding	+	chr16:96592078-98101041	-2.5905	down
Gm20767	ENSMUSG00000096323	protein_coding	+	chr13:120154626-120155136	-inf	down
Gm5814	ENSMUSG00000096361	protein_coding	+	chr17:47410362-47410740	-inf	down
Gm21992	ENSMUSG00000096370	protein_coding	-	chr19:4711207-4811634	-2.33336	down
Hist1h2bm	ENSMUSG00000096807	protein_coding	+	chr13:21721441-21722478	-inf	down
Gm26566	ENSMUSG00000097078	protein_coding	+	chr4:88718291-88722842	-2.15828	down
B430218F22Rik	ENSMUSG00000097411	protein_coding	+	chr13:118380109-118388124	-2.16224	down
E030037K01Rik	ENSMUSG00000097706	protein_coding	+	chr8:47709343-47715021	-inf	down
4933429H19Rik	ENSMUSG00000097786	protein_coding	-	chr3:30792875-30821263	-inf	down
G730046D07Rik	ENSMUSG00000097810	protein_coding	+	chr7:126546454-126566411	-2.30475	down
RP24-242F4.8	ENSMUSG00000098692	protein_coding	-	chr13:67312997-67375810	-2.64061	down
